# Supplementary material for: Knockdown of YTHDF2 initiates ERS-induced apoptosis and cancer stemness suppression by sustaining GLI2 stability in cervical cancer
Source: Transl Oncol. 2024 May 21;46:101994. doi: 10.1016/j.tranon.2024.101994 (PMC11141453; doi:10.1016/j.tranon.2024.101994)
Supplement: Supplementary file 1 [file mmc1.zip]

Archive with 6 entries (5 files):
- mmc1/
- mmc1/Data S1.xlsx
- mmc1/Data S2.xlsx
- mmc1/supplementary table 1.xlsx
- mmc1/supplementary table 2.xlsx
- mmc1/supplementary table 3.xlsx
