# Supplementary material for: Knockdown of YTHDF2 initiates ERS-induced apoptosis and cancer stemness suppression by sustaining GLI2 stability in cervical cancer
Source: Transl Oncol. 2024 May 21;46:101994. doi: 10.1016/j.tranon.2024.101994 (PMC11141453; doi:10.1016/j.tranon.2024.101994)
Supplement: Supplementary file 1 [file mmc1.zip › mmc1/Data S1.xlsx]

## Sheet: Sheet1
KEGG pathways
category	subcategory	ID	Description	GeneRatio	BgRatio	pvalue	p.adjust	qvalue	geneID	Count
Cellular Processes	Cell growth and death	hsa04110	Cell cycle	50/1003	157/8621	8.43897e-12	2.00301e-09	1.5846e-09	1870/1663/9319/4171/27127/5933/10403/4998/23594/8318/990/8317/4616/4174/1869/4173/898/7272/991/7043/9088/151648/10912/5111/891/9700/57082/90381/890/6502/113130/1030/1029/1111/701/9133/995/993/4085/9232/4176/5347/81620/699/983/157570/27085/9134/2810/9212	50
Organismal Systems	Circulatory system	hsa04270	Vascular smooth muscle contraction	45/1003	134/8621	1.24411e-11	2.00301e-09	1.5846e-09	10203/4638/10335/4660/108/3710/50487/10398/79784/59/10268/800/5322/196883/10266/10267/4629/91807/185/3779/3708/775/1909/2977/5578/3778/64600/283748/4882/5739/72/552/94274/255189/8681/4881/136/146/111/810/51806/5592/123745/10242/100137049	45
Environmental Information Processing	Signal transduction	hsa04020	Calcium signaling pathway	67/1003	253/8621	3.2758e-11	3.51603e-09	2.78156e-09	8913/6915/3082/2324/153/5733/493/2769/2065/4638/2261/2255/6865/2260/108/3710/4776/2321/2906/5023/5159/5136/6869/845/5737/5153/3791/196883/3270/8536/5156/3357/1910/3706/2252/4916/91807/844/3707/185/56034/3708/775/1909/5578/5137/9630/8817/7039/4486/4846/2277/552/136/80310/146/2902/810/51806/6546/6261/487/8912/5350/6263/56413/100130933	67
Human Diseases	Cardiovascular disease	hsa05414	Dilated cardiomyopathy	33/1003	96/8621	3.54633e-09	2.8548e-07	2.25845e-07	3479/153/8516/108/6442/3694/7139/7043/196883/3691/3679/22801/3695/7168/8515/3680/775/70/4634/6443/3673/783/6444/111/1674/6546/487/3908/7169/5350/1756/7124/3690	33
Cellular Processes	Cellular community - eukaryotes	hsa04510	Focal adhesion	49/1003	203/8621	3.53083e-07	2.27385e-05	1.79886e-05	2534/3479/3082/3381/2324/3918/4638/4660/8516/10398/2321/7450/3910/7060/5159/3694/10000/6696/3791/2318/3691/10451/5156/3679/1101/22801/56924/3695/91807/1291/1292/8515/3680/56034/5578/7791/1293/3673/2277/3611/7148/5881/80310/3913/3908/3914/2316/55742/3690	49
Human Diseases	Cardiovascular disease	hsa05410	Hypertrophic cardiomyopathy	28/1003	90/8621	5.84363e-07	3.13608e-05	2.48098e-05	3479/8516/6442/3694/7139/7043/3691/3679/22801/3695/7168/8515/3680/775/70/4634/6443/3673/783/6444/1674/6546/487/3908/7169/1756/7124/3690	28
Human Diseases	Cardiovascular disease	hsa05412	Arrhythmogenic right ventricular cardiomyopathy	25/1003	77/8621	9.61938e-07	4.42491e-05	3.50059e-05	1829/8516/6932/1832/6442/3694/3691/1824/3679/22801/3695/8515/3680/775/6443/3673/783/6444/3728/1674/6546/487/3908/1756/3690	25
Environmental Information Processing	Signaling molecules and interaction	hsa04512	ECM-receptor interaction	27/1003	89/8621	1.61051e-06	6.4823e-05	5.1282e-05	3381/3918/3161/8516/7450/3910/7060/3694/6382/6696/3691/3679/1101/22801/3695/1291/1292/8515/3680/1293/3673/158326/7148/3913/3908/3914/3690	27
Environmental Information Processing	Signal transduction	hsa04022	cGMP-PKG signaling pathway	41/1003	167/8621	2.00632e-06	7.17818e-05	5.67872e-05	477/153/493/4638/1258/10335/108/4208/3710/4776/10398/5997/10000/3764/482/196883/1910/91807/185/3779/150/3708/775/1909/2977/3778/4882/4846/4881/146/111/810/51806/6546/152/5592/5138/487/10242/1259/5350	41
Cellular Processes	Cell motility	hsa04814	Motor proteins	43/1003	193/8621	1.63305e-05	0.000525841	0.000415997	1767/113457/3835/24137/10398/147700/7138/79784/8701/59/10112/57576/9928/7139/81930/7277/7136/4629/92558/9493/3832/9585/1062/7168/11004/22989/55567/70/57519/4634/146439/72/56992/4645/7846/84790/90990/146909/347240/7169/3833/10381/80179	43
Environmental Information Processing	Signaling molecules and interaction	hsa04514	Cell adhesion molecules	37/1003	158/8621	1.98243e-05	0.000580311	0.000459089	9369/999/1001/8516/83692/3384/8506/9379/5818/6382/29126/941/94030/3695/5792/3680/4684/90952/58494/50848/23562/9672/57863/83700/6383/257194/947/6403/1003/1366/7122/1364/54413/100506658/3118/137075/5175	37
Organismal Systems	Endocrine system	hsa04924	Renin secretion	21/1003	69/8621	2.16908e-05	0.000582035	0.000460453	22802/153/117/3710/5136/5153/3759/5732/9635/185/3708/775/1909/2977/5137/3778/4881/111/810/51806/358	21
Genetic Information Processing	Replication and repair	hsa03030	DNA replication	14/1003	36/8621	2.43595e-05	0.000603365	0.000477327	5424/4171/4174/5427/4173/10535/3978/5111/1763/5984/4176/2237/5426/5557	14
Cellular Processes	Cell growth and death	hsa04114	Oocyte meiosis	32/1003	131/8621	2.92741e-05	0.000673305	0.000532657	3479/6196/27127/108/5241/6790/3710/898/991/6195/9088/196883/151648/891/9700/3708/286151/5603/9133/995/245711/4085/9232/5347/367/699/983/111/9134/810/51806/387778	32
Metabolism	Lipid metabolism	hsa00590	Arachidonic acid metabolism	19/1003	61/8621	3.70535e-05	0.000795416	0.00062926	2687/50487/5740/5322/1573/64600/283748/246/1557/255189/8681/59344/242/247/8529/11283/4051/123745/100137049	19
Genetic Information Processing	Replication and repair	hsa03460	Fanconi anemia pathway	17/1003	54/8621	8.12041e-05	0.00163423	0.00129286	5980/672/5888/29089/2178/91442/83990/675/55215/2177/146956/116028/80010/2187/2175/641/2189	17
Environmental Information Processing	Signal transduction	hsa04015	Rap1 signaling pathway	43/1003	210/8621	0.000133629	0.00253108	0.00200236	3479/3082/2324/999/5590/2261/10235/2255/2260/108/2775/11069/51378/2321/23094/5159/10000/7010/3791/196883/10451/5156/2252/1944/56034/1813/284/5578/8817/5603/2277/5881/136/80310/23566/111/2902/810/51806/57121/9863/1902/3690	43
Organismal Systems	Immune system	hsa04611	Platelet activation	29/1003	124/8621	0.000156574	0.00280093	0.00221584	6915/2534/4638/5590/10235/108/3710/5023/7450/10000/196883/91807/3708/2977/5603/283748/5739/3673/4846/6850/255189/8681/2266/10125/111/5592/123745/100137049/3690	29
Human Diseases	Immune disease	hsa05322	Systemic lupus erythematosus	31/1003	137/8621	0.000179424	0.00304076	0.00240557	1511/3458/730/941/8970/3017/8347/8340/8329/8969/8356/85236/440689/7124/3118/8370/8362/8339/8355/8344/8348/8345/8331/8332/8367/8360/8343/8968/8357/8358/8352	31
Cellular Processes	Cell growth and death	hsa04115	p53 signaling pathway	20/1003	74/8621	0.000212111	0.00341499	0.00270163	3479/51512/7161/4616/898/64065/63970/10912/891/5366/1029/1111/9133/25946/983/6241/9134/2810/56475/5268	20
Organismal Systems	Sensory system	hsa04750	Inflammatory mediator regulation of TRP channels	24/1003	98/8621	0.000271054	0.00415617	0.00328798	3479/108/3710/59341/3554/5732/196883/1573/3357/3708/5578/5603/283748/2150/162514/255189/8681/111/5029/810/51806/123745/3556/100137049	24
Metabolism	Lipid metabolism	hsa00591	Linoleic acid metabolism	11/1003	30/8621	0.000335307	0.0048051	0.00380135	50487/5322/1573/64600/283748/246/1557/255189/8681/123745/100137049	11
Cellular Processes	Cellular community - eukaryotes	hsa04540	Gap junction	22/1003	88/8621	0.000352946	0.0048051	0.00380135	153/113457/108/3710/5159/7277/196883/5156/3357/56034/1813/3708/2977/5578/7846/84790/983/80310/111/5592/1902/10381	22
Human Diseases	Cancer: overview	hsa05202	Transcriptional misregulation in cancer	39/1003	193/8621	0.000358144	0.0048051	0.00380135	3207/5081/51513/3479/862/4208/4616/3002/4318/2321/3195/7468/7704/8013/5328/64919/10912/3695/890/6935/8091/4314/2308/2078/7048/30012/3728/7490/5087/4286/5079/8356/1050/3206/8355/8968/8357/8358/8352	39
Environmental Information Processing	Signal transduction	hsa04010	MAPK signaling pathway	55/1003	301/8621	0.000389824	0.00502094	0.00397211	8913/4293/3479/3082/2324/2065/2261/10235/2255/6196/2260/4208/4616/51378/2321/5159/3552/3554/10000/3925/6195/7043/7010/3164/3791/2318/10912/1852/5156/2252/1944/84451/56034/775/284/5578/8817/5603/283748/7039/7048/2277/783/255189/8681/5881/80310/10125/123745/3556/8912/2316/4909/7124/100137049	55
Human Diseases	Substance dependence	hsa05034	Alcoholism	38/1003	188/8621	0.000421707	0.00522268	0.0041317	4129/2775/2906/8970/2791/2792/1813/3017/136/111/3177/2788/2902/810/51806/8347/8340/8329/8969/8356/85236/440689/8370/8362/8339/8355/8344/8348/8345/8331/8332/8367/8360/8343/8968/8357/8358/8352	38
Environmental Information Processing	Signal transduction	hsa04151	PI3K-Akt signaling pathway	63/1003	359/8621	0.000473524	0.00564721	0.00446756	672/3479/3082/3381/2324/3918/2065/2261/2255/2260/8516/51378/2321/898/7450/3910/7060/5159/3694/10000/4602/6696/7010/3164/2791/2792/3791/3691/5156/3679/1101/22801/3695/2252/1291/1292/8515/1944/3680/56034/284/5578/8817/7039/1293/3673/4846/6850/2277/7148/80310/23566/3913/9134/2788/57121/3563/9863/3908/3914/1902/4909/3690	63
Organismal Systems	Nervous system	hsa04724	Glutamatergic synapse	26/1003	115/8621	0.000588127	0.00676346	0.00535063	108/6507/2775/3710/6511/2906/2901/2791/2792/196883/1742/7220/3708/775/5578/283748/6512/255189/8681/111/2788/2902/123745/2917/100137049/85358	26
Environmental Information Processing	Signal transduction	hsa04014	Ras signaling pathway	44/1003	236/8621	0.000946437	0.0105087	0.00831353	3479/3082/9846/2324/2261/10235/2255/2260/50487/51378/2321/10156/5159/10000/7010/5322/2791/2792/3791/5156/56924/2252/1944/56034/284/5578/8817/64600/283748/7039/2277/255189/8681/5881/100271927/80310/10125/2788/2902/810/51806/123745/4909/100137049	44
Human Diseases	Cancer: specific types	hsa05218	Melanoma	18/1003	72/8621	0.00118206	0.0126874	0.0100371	1870/3479/3082/999/2255/2260/4616/1869/5159/10000/10912/5156/2252/56034/1029/8817/80310/4286	18
Organismal Systems	Endocrine system	hsa04914	Progesterone-mediated oocyte maturation	23/1003	102/8621	0.00123798	0.0127001	0.0100471	3479/6196/108/3835/5241/6790/10000/6195/9088/196883/891/890/5603/9133/995/245711/993/4085/5347/699/983/111/387778	23
Human Diseases	Infectious disease: parasitic	hsa05144	Malaria	14/1003	50/8621	0.00126212	0.0127001	0.0100471	3082/975/3458/7060/6382/7043/2995/3592/6383/6403/2532/7124/100528032/5175	14
Organismal Systems	Nervous system	hsa04726	Serotonergic synapse	25/1003	115/8621	0.00135397	0.0128888	0.0101965	4129/3781/2775/3710/1565/2791/2792/1573/3357/7220/3708/775/5578/283748/246/1557/255189/8681/111/2788/242/247/123745/1564/100137049	25
Environmental Information Processing	Signaling molecules and interaction	hsa04080	Neuroactive ligand-receptor interaction	62/1003	367/8621	0.00141549	0.0128888	0.0101965	6915/5646/2556/153/5733/10203/6865/117/1511/2564/2906/2901/7434/5023/1145/10874/6869/84634/3953/1143/5737/5732/57152/554/2847/4922/2922/3357/1910/6751/185/90226/1813/170589/150/1909/5739/5745/4886/2150/552/1138/136/1901/8862/23566/146/5029/2902/53637/8811/2894/152/2917/1902/1241/56413/2642/3640/9294/55879/2831	62
Organismal Systems	Environmental adaptation	hsa04713	Circadian entrainment	22/1003	97/8621	0.00144522	0.0128888	0.0101965	8913/108/117/2775/3710/2906/2791/2792/196883/3708/775/2977/5578/111/2788/2902/810/51806/5592/6261/8912/6263	22
Organismal Systems	Circulatory system	hsa04261	Adrenergic signaling in cardiomyocytes	31/1003	154/8621	0.00148101	0.0128888	0.0101965	477/153/493/108/11069/1390/6324/10000/7139/64091/482/196883/5502/6332/7168/185/775/5578/5603/70/4634/783/146/111/6330/810/51806/6546/487/7169/5350	31
Organismal Systems	Endocrine system	hsa04921	Oxytocin signaling pathway	31/1003	154/8621	0.00148101	0.0128888	0.0101965	4638/4660/108/4208/2775/3710/4776/10398/5997/3759/196883/8536/91807/3708/775/2977/5578/283748/4882/4846/783/255189/8681/4881/111/810/51806/123745/6261/6263/100137049	31
Environmental Information Processing	Signal transduction	hsa04072	Phospholipase D signaling pathway	30/1003	148/8621	0.00156342	0.0132479	0.0104805	2534/9846/8611/108/11069/5159/10000/5737/554/196883/5156/1607/185/56034/2206/5578/283748/8613/6850/552/255189/8681/80310/23566/111/57121/123745/2917/1902/100137049	30
Cellular Processes	Cell growth and death	hsa04218	Cellular senescence	31/1003	156/8621	0.00183717	0.0151684	0.0119998	1870/5933/3710/4616/4776/4605/1869/898/59341/2305/3552/10000/7043/10912/891/890/1030/1029/1111/2308/3708/5603/9133/7048/993/983/9134/810/51806/286826/3805	31
Organismal Systems	Digestive system	hsa04970	Salivary secretion	21/1003	93/8621	0.00194487	0.0156562	0.0123857	477/54831/153/493/108/3710/683/727897/482/196883/3708/2977/5578/3778/146/111/810/51806/5592/6263/6844	21
Organismal Systems	Digestive system	hsa04972	Pancreatic secretion	22/1003	102/8621	0.00284285	0.0223268	0.0176629	5646/22802/477/5874/493/108/3710/50487/760/683/5322/482/196883/9635/7220/3708/5578/3778/64600/1056/111/487	22
Metabolism	Lipid metabolism	hsa00565	Ether lipid metabolism	13/1003	50/8621	0.00381534	0.029251	0.0231407	8611/5050/50487/5322/5168/7941/64600/283748/8613/255189/8681/123745/100137049	13
Environmental Information Processing	Signaling molecules and interaction	hsa04060	Cytokine-cytokine receptor interaction	50/1003	297/8621	0.00424098	0.0313735	0.0248199	9235/84957/3595/50615/268/6387/51561/3458/3977/3552/3554/8808/3953/7043/8743/27178/970/27190/56300/3557/27179/26525/3590/59067/4283/94/58985/7048/6374/133396/285613/3592/3627/6373/3603/53342/53833/1237/338376/3563/163702/3556/8718/4049/7124/8742/2662/6368/6362/6348	50
Environmental Information Processing	Membrane transport	hsa02010	ABC transporters	12/1003	45/8621	0.00428707	0.0313735	0.0248199	10347/10060/5243/10057/9429/85320/10351/26154/10350/23460/10349/6890	12
Genetic Information Processing	Replication and repair	hsa03440	Homologous recombination	11/1003	41/8621	0.00584167	0.0418004	0.0330687	672/5888/5424/8438/83990/675/146956/11073/7516/25788/641	11
Organismal Systems	Immune system	hsa04613	Neutrophil extracellular trap formation	34/1003	191/8621	0.00720694	0.0488278	0.0386281	1511/7450/10000/8970/5578/5603/3017/6850/2266/6403/8347/8340/8329/8969/8356/85236/440689/3690/8370/8362/8339/8355/8344/8348/8345/8331/8332/8367/8360/8343/8968/8357/8358/8352	34
Human Diseases	Cancer: overview	hsa05205	Proteoglycans in cancer	36/1003	205/8621	0.00722761	0.0488278	0.0386281	1634/3479/3082/2065/4660/2260/4313/2099/3710/7078/4318/6382/10000/5328/3791/2318/10451/80326/4060/287/3708/5578/89780/5603/7484/3673/8323/6383/60495/10855/8322/7477/2316/7124/117581/3690	36
Human Diseases	Cancer: specific types	hsa05215	Prostate cancer	20/1003	97/8621	0.00731584	0.0488278	0.0386281	1870/3479/2260/6932/4318/1869/898/5159/10000/5328/5156/56034/6935/4314/2308/2078/7039/367/80310/9134	20
Metabolism	Lipid metabolism	hsa00592	alpha-Linolenic acid metabolism	8/1003	26/8621	0.00746771	0.0488278	0.0386281	50487/5322/64600/283748/255189/8681/123745/100137049	8
Organismal Systems	Nervous system	hsa04730	Long-term depression	14/1003	60/8621	0.0077336	0.0488278	0.0386281	3479/2775/3710/2781/3708/2977/5578/283748/255189/8681/5592/123745/6261/100137049	14
Organismal Systems	Digestive system	hsa04978	Mineral absorption	14/1003	60/8621	0.0077336	0.0488278	0.0386281	477/493/79901/9843/7421/4495/482/6569/115019/341208/6546/4496/4489/4499	14

## Sheet: Sheet2
Go analysis of each sub-class
ONTOLOGY	ID	Description	GeneRatio	BgRatio	pvalue	p.adjust	qvalue	geneID	Count
BP	GO:0008544	epidermis development	122/2149	385/18870	3.6455e-27	2.13225e-23	1.72451e-23	CYP26B1/PAX6/OPN3/LAMC2/CDH3/DLX3/COL17A1/FGF10/TP63/GRHL2/SULT2B1/TGM1/KRT31/DSP/FERMT1/TGM5/ESRP1/CASP14/OVOL3/CNFN/LSR/EZH2/LHX2/FOXN1/TECTA/CYP27B1/VDR/COL7A1/IL1A/IGFBP5/MYCL/PTCH2/IRF6/STMN1/CCN2/PPL/CSTA/HOXC13/SOX21/SOX9/OVOL2/BCL11B/KRT17/PALLD/SPINK5/GRHL1/WNT10A/SCEL/POU2F3/FGF7/GATA6/ZNF750/S100A7/ABCA12/CERS3/GRHL3/HOXB13/TCHH/SPRR2G/IVL/SPRR3/SPRR2D/TMEM79/PITX2/FOXQ1/FABP5/FZD6/SVE…	122
BP	GO:0043588	skin development	102/2149	317/18870	1.8422e-23	5.38752e-20	4.35729e-20	CYP26B1/PAX6/OPN3/CDH3/DLX3/FGF10/TP63/GRHL2/TGM1/DSP/FERMT1/CASP14/CNFN/LSR/EZH2/LHX2/FOXN1/CYP27B1/VDR/IL1A/ITGB6/IGFBP5/DHCR24/PTCH2/IRF6/STMN1/PPL/CSTA/HOXC13/SOX21/SOX9/OVOL2/BCL11B/KRT17/PALLD/ITGB4/SPINK5/GRHL1/WNT10A/SCEL/POU2F3/FGF7/GATA6/S100A7/ABCA12/CERS3/GRHL3/TCHH/SPRR2G/IVL/SPRR3/SPRR2D/TMEM79/ITGA2/FOXQ1/FZD6/AQP3/SLC39A2/KRT80/EVPL/SPRR1B/SPRR1A/CLIC4/LDB2/KRT78/KRT86/KRT75/KRT6C…	102
BP	GO:0000280	nuclear division	124/2149	441/18870	1.95333e-22	3.80834e-19	3.08009e-19	CYP26B1/NCAPD2/ANLN/IGF1/SPDL1/RAD51/ASPM/RPS6KA2/TRIP13/NDE1/SPAG5/KIF22/NDC80/RAD54L/AURKA/TPX2/BIRC5/KIF4A/DMC1/MYBL2/CENPI/RGCC/CCNE1/UBE2S/NCAPG/RAD51AP1/TTK/PDGFRB/SMC4/IL1A/CDC20/NEK2/CENPF/ZNF541/KIF14/NCAPH/KIF18A/ZWINT/CENPK/CKS2/DLGAP5/PKMYT1/KNSTRN/SGO1/CEP85/PSMC3IP/TOP2A/TESMIN/CCNB1/PSRC1/CDCA8/ESPL1/BORA/BRIP1/SMC2/DMRT1/KIF23/KNL1/KIF11/KIF20B/CENPE/BRCA2/KIF2C/NUF2/HORMAD1/ANKRD…	124
BP	GO:0048285	organelle fission	130/2149	488/18870	3.41745e-21	4.99717e-18	4.04159e-18	CYP26B1/NCAPD2/ANLN/DCN/IGF1/SPDL1/RAD51/ASPM/RPS6KA2/TRIP13/NDE1/SPAG5/KIF22/NDC80/RAD54L/AURKA/TPX2/BIRC5/KIF4A/DMC1/MYBL2/CENPI/RGCC/CCNE1/UBE2S/NCAPG/RAD51AP1/TTK/PDGFRB/SMC4/IL1A/CDC20/NEK2/CENPF/ZNF541/KIF14/NCAPH/KIF18A/ZWINT/CENPK/CKS2/DLGAP5/PKMYT1/KDR/KNSTRN/SGO1/CEP85/PSMC3IP/TOP2A/TESMIN/CCNB1/PSRC1/CDCA8/ESPL1/BORA/BRIP1/SMC2/DMRT1/KIF23/KNL1/KIF11/KIF20B/CENPE/BRCA2/KIF2C/NUF2/HORMA…	130
BP	GO:0140014	mitotic nuclear division	88/2149	274/18870	2.37929e-20	2.7833e-17	2.25106e-17	NCAPD2/ANLN/IGF1/SPDL1/TRIP13/NDE1/SPAG5/KIF22/NDC80/AURKA/TPX2/BIRC5/KIF4A/MYBL2/CENPI/RGCC/UBE2S/NCAPG/TTK/PDGFRB/SMC4/IL1A/CDC20/NEK2/CENPF/KIF14/NCAPH/KIF18A/ZWINT/CENPK/DLGAP5/PKMYT1/KNSTRN/CEP85/CCNB1/PSRC1/CDCA8/ESPL1/BORA/SMC2/DMRT1/KIF23/KNL1/KIF11/KIF20B/CENPE/KIF2C/NUF2/ANKRD53/CDCA5/NCAPG2/MKI67/INCENP/CHEK1/DSN1/EPS8/NCAPD3/SPC25/FBXO43/BUB1B/CDC25C/RACGAP1/SPC24/TGFA/MAD2L1/CHMP4C/P…	88
BP	GO:0009913	epidermal cell differentiation	80/2149	245/18870	4.16636e-19	3.91608e-16	3.16723e-16	CYP26B1/PAX6/OPN3/CDH3/DLX3/TP63/GRHL2/SULT2B1/TGM1/DSP/ESRP1/CASP14/OVOL3/CNFN/EZH2/FOXN1/TECTA/CYP27B1/VDR/IL1A/MYCL/PTCH2/IRF6/PPL/CSTA/OVOL2/BCL11B/KRT17/PALLD/SPINK5/GRHL1/SCEL/POU2F3/GATA6/S100A7/ABCA12/CERS3/TCHH/SPRR2G/IVL/SPRR3/SPRR2D/TMEM79/PITX2/AQP3/SLC39A2/KRT80/EVPL/SPRR1B/SPRR1A/CLIC4/KRT78/KRT86/KRT75/KRT6C/KRT4/KRT74/OVOL1/DSG4/KDF1/SFN/ALOX15B/SPRR4/MAFF/KRT6B/KRT79/KRT5/KRT3/KR…	80
BP	GO:0007059	chromosome segregation	114/2149	424/18870	4.68671e-19	3.91608e-16	3.16723e-16	NCAPD2/BRCA1/TACC3/SPDL1/ASPM/TRIP13/NDE1/SPAG5/KIF22/NDC80/SMARCD3/AURKA/TPX2/BIRC5/KIF4A/CDC6/CENPM/DMC1/MYBL2/FAM83D/CENPI/OIP5/CCNE1/NCAPG/TTK/SMC4/ECT2/CDC20/NEK2/CENPF/KIF14/NCAPH/KIF18A/GPSM2/ZWINT/CENPK/STIL/HJURP/DLGAP5/KNSTRN/SGO1/CEP85/PSMC3IP/TOP2A/CCNB1/PSRC1/CDCA8/ESPL1/BRIP1/ACTL6A/SMC2/KIF23/KNL1/CENPO/KIF11/CENPE/KIF2C/NUF2/HORMAD1/ANKRD53/FANCD2/CDCA5/NCAPG2/MKI67/INCENP/DSN1/NC…	114
BP	GO:0030216	keratinocyte differentiation	65/2149	177/18870	9.95755e-19	7.28021e-16	5.88806e-16	CYP26B1/PAX6/OPN3/CDH3/TP63/GRHL2/TGM1/DSP/CASP14/CNFN/EZH2/FOXN1/CYP27B1/VDR/IL1A/IRF6/PPL/CSTA/OVOL2/BCL11B/KRT17/PALLD/GRHL1/SCEL/POU2F3/S100A7/ABCA12/CERS3/TCHH/SPRR2G/IVL/SPRR3/SPRR2D/TMEM79/AQP3/SLC39A2/KRT80/EVPL/SPRR1B/SPRR1A/CLIC4/KRT78/KRT86/KRT75/KRT6C/KRT4/KRT74/DSG4/KDF1/SFN/ALOX15B/SPRR4/KRT6B/KRT79/KRT5/KRT3/KRT16/KRT14/KRT77/SPRR2B/LCE1C/SPRR2E/KRT6A/KRT81/SPRR2F	65
BP	GO:0098813	nuclear chromosome segregation	90/2149	312/18870	2.2095e-17	1.43593e-14	1.16135e-14	NCAPD2/TACC3/SPDL1/ASPM/TRIP13/SPAG5/KIF22/NDC80/SMARCD3/AURKA/TPX2/BIRC5/KIF4A/CDC6/DMC1/MYBL2/FAM83D/CENPI/CCNE1/NCAPG/TTK/SMC4/ECT2/CDC20/NEK2/CENPF/KIF14/NCAPH/KIF18A/ZWINT/CENPK/DLGAP5/KNSTRN/SGO1/PSMC3IP/TOP2A/CCNB1/PSRC1/CDCA8/ESPL1/BRIP1/ACTL6A/SMC2/KIF23/KNL1/KIF11/CENPE/KIF2C/NUF2/HORMAD1/ANKRD53/FANCD2/CDCA5/NCAPG2/INCENP/DSN1/NCAPD3/SPC25/BUB1B/CCNB2/RACGAP1/SYCE2/SPC24/SPDYA/MAD2L1/P…	90
BP	GO:0031424	keratinization	40/2149	83/18870	7.27202e-17	4.2534e-14	3.44005e-14	CYP26B1/CDH3/TGM1/CASP14/CNFN/IL1A/PPL/KRT17/ABCA12/CERS3/TCHH/SPRR2G/IVL/SPRR3/SPRR2D/TMEM79/KRT80/EVPL/SPRR1B/SPRR1A/KRT78/KRT86/KRT75/KRT6C/KRT4/KRT74/SFN/SPRR4/KRT6B/KRT79/KRT5/KRT3/KRT16/KRT77/SPRR2B/LCE1C/SPRR2E/KRT6A/KRT81/SPRR2F	40
BP	GO:0000070	mitotic sister chromatid segregation	63/2149	184/18870	1.83714e-16	9.76856e-14	7.90057e-14	NCAPD2/SPDL1/TRIP13/SPAG5/KIF22/NDC80/TPX2/BIRC5/KIF4A/MYBL2/CENPI/NCAPG/TTK/SMC4/CDC20/NEK2/CENPF/KIF14/NCAPH/KIF18A/ZWINT/CENPK/DLGAP5/KNSTRN/CCNB1/PSRC1/CDCA8/ESPL1/SMC2/KIF23/KNL1/KIF11/CENPE/KIF2C/NUF2/ANKRD53/CDCA5/NCAPG2/INCENP/DSN1/NCAPD3/SPC25/BUB1B/RACGAP1/SPC24/MAD2L1/CHMP4C/PLK1/CDT1/KIFC2/BUB1/CDK1/ZWILCH/UBE2C/HASPIN/GEN1/AURKB/KNTC1/KIF18B/FLNA/PRC1/KIFC1/CHMP4BP1	63
BP	GO:0006936	muscle contraction	94/2149	351/18870	8.21942e-16	4.00628e-13	3.24018e-13	CACNA1G/TBXA2R/ATP1A2/DSG2/PTGER3/ATP2B4/MYLK/ABCC9/TACR2/PPP1R12B/KCNN2/GNAO1/REM1/DSP/MYL9/PPP1R13L/TNNT1/MYH14/SCN1B/ACTA2/P2RX1/CHRNE/SGCA/NMU/TRPV4/TACR1/RGS2/CHRNB4/TNNT2/CASQ2/TBX2/KCNJ8/CALD1/SSPN/NR4A1/KCNJ2/KCNA5/CNN1/HRC/TNNI2/SLC6A8/CKMT2/MYH11/LARGE1/DSC2/DTNA/HTR2B/EDNRB/SCN7A/TMOD1/TPM1/MYOCD/CASQ1/ANK2/GSN/DRD2/SCN2B/ALDOA/ADRA2A/CACNA1C/EDNRA/KCNE4/KCNMA1/MYL3/LMOD1/SLMAP/ITGA2/A…	94
BP	GO:0007088	regulation of mitotic nuclear division	47/2149	118/18870	1.65002e-15	6.95746e-13	5.62702e-13	IGF1/SPDL1/TRIP13/NDC80/AURKA/BIRC5/RGCC/TTK/PDGFRB/IL1A/CDC20/NEK2/CENPF/ZWINT/DLGAP5/PKMYT1/CCNB1/CDCA8/ESPL1/BORA/DMRT1/KNL1/KIF20B/NUF2/MKI67/INCENP/CHEK1/SPC25/FBXO43/BUB1B/CDC25C/SPC24/TGFA/MAD2L1/PLK1/BUB1/MTBP/ZWILCH/UBE2C/HASPIN/GEN1/AURKB/RCC1/EPGN/KNTC1/CDCA2/TNF	47
BP	GO:0003012	muscle system process	111/2149	452/18870	1.66532e-15	6.95746e-13	5.62702e-13	CACNA1G/TBXA2R/IGF1/ATP1A2/DSG2/PTGER3/ATP2B4/MYLK/ABCC9/LMCD1/TACR2/PPP1R12B/KCNN2/GNAO1/REM1/DSP/MYL9/PPP1R13L/TNNT1/MYH14/SCN1B/EZH2/ACTA2/P2RX1/CHRNE/SGCA/NMU/TRPV4/TACR1/IGFBP5/RGS2/CHRNB4/TNNT2/CASQ2/NR4A3/TBX2/KCNJ8/CALD1/SSPN/NR4A1/KCNJ2/KCNA5/CNN1/HRC/TNNI2/SLC6A8/CKMT2/MYH11/LARGE1/DSC2/DTNA/HTR2B/EDNRB/SCN7A/TMOD1/TPM1/MYOCD/GATA6/CASQ1/ANK2/GSN/DRD2/SCN2B/ALDOA/ADRA2A/FOXO1/CACNA1C/AK…	111
BP	GO:0051783	regulation of nuclear division	53/2149	146/18870	2.77056e-15	1.08033e-12	8.73746e-13	IGF1/SPDL1/RPS6KA2/TRIP13/NDC80/AURKA/BIRC5/RGCC/RAD51AP1/TTK/PDGFRB/IL1A/CDC20/NEK2/CENPF/ZWINT/DLGAP5/PKMYT1/CCNB1/CDCA8/ESPL1/BORA/DMRT1/KNL1/KIF20B/NUF2/HORMAD1/STRA8/MKI67/INCENP/CHEK1/SPC25/FBXO43/BUB1B/CDC25C/NPR2/SPC24/MSX1/TGFA/MAD2L1/PLK1/BUB1/MTBP/ZWILCH/UBE2C/HASPIN/GEN1/AURKB/RCC1/EPGN/KNTC1/CDCA2/TNF	53
BP	GO:0006261	DNA-templated DNA replication	56/2149	161/18870	3.9607e-15	1.44788e-12	1.17101e-12	REV3L/BRCA1/DDX11/RAD51/POLQ/POLD1/MCM10/MCM2/CAMSAP3/ORC1/ORC6/CDC45/CDC6/CDC7/MCM5/POLE2/GINS1/MCM4/CCNE1/LIG1/TIMELESS/GMNN/MGME1/MCM8/CHTF18/E2F8/GINS2/PCNA/HMGA1/DNA2/BRCA2/TICRR/MMS22L/GINS4/EME1/DONSON/TONSL/RECQL4/TOPBP1/RFC4/E2F7/MCM7/CDT1/TK1/RFWD3/FEN1/CCNE2/ATAD5/POLE/GEN1/GINS3/TRAIP/BLM/PRIM1/WDHD1/MCIDAS	56
BP	GO:0000819	sister chromatid segregation	69/2149	225/18870	4.23947e-15	1.45863e-12	1.1797e-12	NCAPD2/TACC3/SPDL1/TRIP13/SPAG5/KIF22/NDC80/SMARCD3/TPX2/BIRC5/KIF4A/CDC6/MYBL2/CENPI/NCAPG/TTK/SMC4/CDC20/NEK2/CENPF/KIF14/NCAPH/KIF18A/ZWINT/CENPK/DLGAP5/KNSTRN/TOP2A/CCNB1/PSRC1/CDCA8/ESPL1/ACTL6A/SMC2/KIF23/KNL1/KIF11/CENPE/KIF2C/NUF2/ANKRD53/CDCA5/NCAPG2/INCENP/DSN1/NCAPD3/SPC25/BUB1B/RACGAP1/SPC24/MAD2L1/CHMP4C/PLK1/CDT1/KIFC2/BUB1/CDK1/ZWILCH/UBE2C/RMI2/HASPIN/GEN1/AURKB/KNTC1/KIF18B/FLNA/…	69
BP	GO:1905818	regulation of chromosome separation	34/2149	74/18870	8.96385e-14	2.91275e-11	2.35576e-11	NCAPD2/SPDL1/TRIP13/NDC80/BIRC5/NCAPG/TTK/SMC4/CDC20/CENPF/NCAPH/ZWINT/DLGAP5/CCNB1/CDCA8/ESPL1/SMC2/KNL1/NUF2/NCAPG2/INCENP/NCAPD3/SPC25/BUB1B/SPC24/MAD2L1/PLK1/BUB1/ZWILCH/UBE2C/HASPIN/GEN1/AURKB/KNTC1	34
BP	GO:0006260	DNA replication	76/2149	278/18870	1.53172e-13	4.64539e-11	3.75708e-11	REV3L/BRCA1/DDX11/RAD51/POLQ/POLD1/MCM10/MCM2/CAMSAP3/ORC1/ORC6/CDC45/CDC6/CDC7/MCM5/POLE2/GINS1/MCM4/RNASEH2A/CCNE1/LIG1/TIMELESS/GMNN/MGME1/MCM8/CHTF18/E2F8/GINS2/PCNA/ACTL6A/HMGA1/DNA2/ACVRL1/BRCA2/PIF1/TICRR/DTL/CCNA2/MMS22L/STRA8/GINS4/CHEK1/ADRA2A/EME1/DONSON/CHAF1B/TONSL/RECQL4/S100A11/TOPBP1/RFC4/E2F7/MCM7/PCLAF/CDT1/CHAF1A/TK1/RFWD3/FEN1/CDK1/ESCO2/RRM2/CCNE2/RMI2/ATAD5/POLE/GEN1/RMI1/GI…	76
BP	GO:0045787	positive regulation of cell cycle	86/2149	334/18870	1.58844e-13	4.64539e-11	3.75708e-11	NCAPD2/DDX11/IGF1/FGF10/SPAG5/NDC80/SMARCD3/AURKA/BIRC5/TGM1/CDC6/CDC7/FAM83D/RGCC/EZH2/NCAPG/RAD51AP1/NR2E1/SMOC2/PDGFRB/SMC4/ECT2/IL1A/CDC20/KIF14/PKD2/TBX2/NCAPH/GPSM2/STIL/DLGAP5/E2F8/SOX15/FOXA1/KCNA5/CCNB1/MEIS2/PSRC1/CDCA8/ESPL1/SMC2/DMRT1/KIF23/KIF20B/BRCA2/PLK4/DTL/CRNN/CDCA5/STRA8/NCAPG2/MAGEA4/DRD2/INCENP/CHEK1/NCAPD3/PRKCA/ADAMTS1/SASS6/CDC25C/NPR2/RACGAP1/TAL1/DDR2/MSX1/TGFA/SPDYA/CD…	86
BP	GO:0003018	vascular process in circulatory system	73/2149	269/18870	6.88513e-13	1.91767e-10	1.55097e-10	TBXA2R/ATP1A2/ADRB1/ATP2B4/SLC2A3/ABCC9/FERMT2/TACR2/SLC1A3/ABCB1/MMP2/SLC7A5/ACTA2/P2RX1/SOD3/TRPV4/ABCC5/TACR1/LEPR/RGS2/SLC2A1/ABCG2/TJP2/TEK/KCNJ8/AVPR2/KLF2/ATP1B2/KCNA5/PLVAP/AKAP12/RAMP2/NTS/HTR2B/EDNRB/SLC28A2/MYLK3/AGTR1/SLIT2/KCNMB1/ADRA2A/EDNRA/SLC16A12/ANGPT1/KCNMA1/SLC6A20/F2RL1/FABP5/NOS3/SLC7A3/VSTM4/AVPR1A/MFSD2A/NPR1/ZEB2/ADORA2B/FGG/ADRA1D/SLC29A2/P2RY2/GPR4/CDH5/SLC2A4/SLC8A1/C…	73
BP	GO:0051983	regulation of chromosome segregation	46/2149	131/18870	7.51698e-13	1.98719e-10	1.60719e-10	NCAPD2/TACC3/SPDL1/TRIP13/NDC80/SMARCD3/BIRC5/CDC6/NCAPG/TTK/SMC4/CDC20/CENPF/NCAPH/ZWINT/DLGAP5/CCNB1/CDCA8/ESPL1/ACTL6A/SMC2/KNL1/CENPE/KIF2C/NUF2/HORMAD1/NCAPG2/MKI67/INCENP/NCAPD3/SPC25/BUB1B/SPC24/MAD2L1/PLK1/BUB1/CDK1/ZWILCH/UBE2C/RMI2/HASPIN/GEN1/AURKB/RCC2/KNTC1/CDCA2	46
BP	GO:0051784	negative regulation of nuclear division	30/2149	63/18870	7.96902e-13	1.98719e-10	1.60719e-10	SPDL1/RPS6KA2/TRIP13/NDC80/BIRC5/TTK/CDC20/CENPF/ZWINT/CCNB1/CDCA8/DMRT1/KNL1/NUF2/HORMAD1/INCENP/CHEK1/SPC25/FBXO43/BUB1B/SPC24/MAD2L1/PLK1/BUB1/MTBP/ZWILCH/HASPIN/GEN1/AURKB/KNTC1	30
BP	GO:0007188	adenylate cyclase-modulating G protein-coupled receptor signaling pathway	69/2149	248/18870	8.15396e-13	1.98719e-10	1.60719e-10	TBXA2R/ADRB1/PTGER3/ATP2B4/GNA15/CALCRL/ADGRF5/ADCY2/ADCYAP1R1/GNAO1/RAPGEF4/PALM/VIPR2/ADGRD1/RGS2/PTGFR/RAMP3/ADGRE5/TCP11/PTGER2/AVPR2/GNAZ/MCHR1/ADCY4/AKAP12/RAMP2/RAMP1/CXCL9/GPR161/UCN2/DRD2/GPHA2/ADRA2A/EDNRA/ADGRF1/ADGRF4/PRKCA/GPR78/GNA14/ADGRG5/PTGIR/PTH1R/ADGRL4/NPY1R/ADGRF2/CXCL10/CXCL11/ADORA2B/S1PR1/LPAR3/ADRA1D/ADCY5/GPR4/PSAPL1/ADGRD2/S1PR5/GALR2/PTGDR2/ADRA2C/PDE2A/GRM7/FLNA/LPAR…	69
BP	GO:0090068	positive regulation of cell cycle process	71/2149	262/18870	1.53136e-12	3.58276e-10	2.89765e-10	NCAPD2/DDX11/IGF1/FGF10/SPAG5/NDC80/SMARCD3/AURKA/BIRC5/CDC6/CDC7/FAM83D/RGCC/EZH2/NCAPG/RAD51AP1/PDGFRB/SMC4/ECT2/IL1A/CDC20/KIF14/TBX2/NCAPH/GPSM2/STIL/DLGAP5/E2F8/SOX15/KCNA5/CCNB1/CDCA8/ESPL1/SMC2/DMRT1/KIF23/KIF20B/PLK4/DTL/CRNN/CDCA5/STRA8/NCAPG2/DRD2/INCENP/NCAPD3/ADAMTS1/SASS6/CDC25C/NPR2/RACGAP1/DDR2/MSX1/TGFA/CDC25A/MAD2L1/TERT/E2F7/FEN1/BUB1/CDK1/RRM2/MTBP/UBE2C/ATAD5/GEN1/AURKB/RCC2/E…	71
BP	GO:0051304	chromosome separation	34/2149	81/18870	2.21335e-12	4.97919e-10	4.02705e-10	NCAPD2/SPDL1/TRIP13/NDC80/BIRC5/NCAPG/TTK/SMC4/CDC20/CENPF/NCAPH/ZWINT/DLGAP5/CCNB1/CDCA8/ESPL1/SMC2/KNL1/NUF2/NCAPG2/INCENP/NCAPD3/SPC25/BUB1B/SPC24/MAD2L1/PLK1/BUB1/ZWILCH/UBE2C/HASPIN/GEN1/AURKB/KNTC1	34
BP	GO:0031589	cell-substrate adhesion	87/2149	356/18870	2.61054e-12	5.65521e-10	4.5738e-10	EPHA3/ARHGAP6/COL17A1/PRKCZ/LIMS2/FERMT2/CAMSAP3/FBLN1/ITGA8/EPDR1/FAT2/CCDC80/UNC13D/SORBS1/FERMT1/FOXF1/ECM2/BST1/TECTA/VWF/ITGB6/KIF14/CCN2/ONECUT2/TEK/PLAU/LYPD3/SGCE/KDR/ATP1B2/AJUBA/ITGB4/LYVE1/ITGA7/TMEM8B/ITGA11/EMILIN1/ACVRL1/ITGB7/FBLN5/CCN1/ITGA10/ITGA9/EPHA1/CDKN2A/DAB2/THY1/ABI3BP/ANGPT1/ZYX/ALOX15/SNED1/FBLN2/ADAMTS9/ITGA2/EGFLAM/RELL2/DLC1/FREM1/JAM3/ILK/STRCP1/FAM107A/TNXB/RAC3/ON…	87
BP	GO:0044772	mitotic cell cycle phase transition	105/2149	470/18870	5.90596e-12	1.23371e-09	9.97796e-10	E2F2/ANLN/BRCA1/TACC3/FHL1/SPDL1/FGF10/TRIP13/GTSE1/RBL1/NDC80/SMARCD3/ABCB1/ORC1/AURKA/BIRC5/CLSPN/CDC6/CDC7/CDKN3/E2F1/RGCC/CCNE1/CCNP/EZH2/UBE2S/FOXM1/TTK/RHOU/CDC20/CENPF/KIF14/PKD2/ZWINT/STIL/CKS2/DLGAP5/PKMYT1/KCNA5/CCNB1/CDCA8/ESPL1/ACTL6A/KNL1/CDK15/CENPE/TICRR/NUF2/DTL/CCNA2/SKP2/CDCA5/CDKN2B/CDKN2A/NACC2/INCENP/CHEK1/EPS8/SPC25/ADAMTS1/SASS6/BUB1B/CCNB2/CDC25C/DONSON/SPC24/CCNF/DDR2/TOP…	105
BP	GO:1902850	microtubule cytoskeleton organization involved in mitosis	51/2149	163/18870	6.82306e-12	1.37614e-09	1.11299e-09	PAX6/TACC3/SPDL1/EML1/FGF10/NDE1/WDR62/NDC80/AURKA/TPX2/BIRC5/KIF4A/MYBL2/TTK/CENPA/CDC20/STMN1/NEK2/GPSM2/STIL/FAM110A/DLGAP5/CCNB1/PSRC1/CDCA8/ESPL1/BORA/KIF23/KIF11/CENPE/NUF2/ANKRD53/TACC1/INCENP/SPC25/CENPH/SASS6/RACGAP1/SPRY1/MAD2L1/CHMP4C/PLK1/KIFC2/CDK1/AURKB/RCC1/SAPCD2/FLNA/PRC1/KIFC1/CHMP4BP1	51
BP	GO:0007094	mitotic spindle assembly checkpoint signaling	24/2149	46/18870	1.28799e-11	2.3542e-09	1.90402e-09	SPDL1/TRIP13/NDC80/BIRC5/TTK/CDC20/CENPF/ZWINT/CCNB1/CDCA8/KNL1/NUF2/INCENP/SPC25/BUB1B/SPC24/MAD2L1/PLK1/BUB1/ZWILCH/HASPIN/GEN1/AURKB/KNTC1	24
BP	GO:0071173	spindle assembly checkpoint signaling	24/2149	46/18870	1.28799e-11	2.3542e-09	1.90402e-09	SPDL1/TRIP13/NDC80/BIRC5/TTK/CDC20/CENPF/ZWINT/CCNB1/CDCA8/KNL1/NUF2/INCENP/SPC25/BUB1B/SPC24/MAD2L1/PLK1/BUB1/ZWILCH/HASPIN/GEN1/AURKB/KNTC1	24
BP	GO:0071174	mitotic spindle checkpoint signaling	24/2149	46/18870	1.28799e-11	2.3542e-09	1.90402e-09	SPDL1/TRIP13/NDC80/BIRC5/TTK/CDC20/CENPF/ZWINT/CCNB1/CDCA8/KNL1/NUF2/INCENP/SPC25/BUB1B/SPC24/MAD2L1/PLK1/BUB1/ZWILCH/HASPIN/GEN1/AURKB/KNTC1	24
BP	GO:0051303	establishment of chromosome localization	39/2149	108/18870	1.53305e-11	2.71721e-09	2.19761e-09	SPDL1/NDE1/SPAG5/KIF22/NDC80/BIRC5/FAM83D/ECT2/NEK2/CENPF/KIF14/KIF18A/KNSTRN/SGO1/CCNB1/PSRC1/CDCA8/KNL1/CENPE/KIF2C/NUF2/ANKRD53/CDCA5/INCENP/DSN1/SPC25/RACGAP1/SPC24/SPDYA/CHMP4C/GEM/CDT1/MAJIN/ZWILCH/AURKB/RCC2/KNTC1/KIFC1/CHMP4BP1	39
BP	GO:0031577	spindle checkpoint signaling	24/2149	47/18870	2.3481e-11	4.03942e-09	3.26698e-09	SPDL1/TRIP13/NDC80/BIRC5/TTK/CDC20/CENPF/ZWINT/CCNB1/CDCA8/KNL1/NUF2/INCENP/SPC25/BUB1B/SPC24/MAD2L1/PLK1/BUB1/ZWILCH/HASPIN/GEN1/AURKB/KNTC1	24
BP	GO:0007189	adenylate cyclase-activating G protein-coupled receptor signaling pathway	49/2149	158/18870	2.50811e-11	4.19141e-09	3.38991e-09	TBXA2R/ADRB1/PTGER3/ATP2B4/CALCRL/ADGRF5/ADCY2/RAPGEF4/ADGRD1/PTGFR/RAMP3/ADGRE5/TCP11/PTGER2/ADCY4/RAMP2/RAMP1/CXCL9/GPR161/UCN2/DRD2/GPHA2/ADRA2A/ADGRF1/ADGRF4/PRKCA/GPR78/ADGRG5/PTGIR/PTH1R/ADGRL4/ADGRF2/CXCL10/CXCL11/ADORA2B/S1PR1/LPAR3/ADRA1D/ADCY5/GPR4/ADGRD2/S1PR5/GALR2/ADRA2C/LPAR1/PLN/GCGR/ADM5/S1PR2	49
BP	GO:0051310	metaphase chromosome alignment	36/2149	96/18870	2.61614e-11	4.2505e-09	3.4377e-09	SPDL1/SPAG5/KIF22/NDC80/BIRC5/FAM83D/ECT2/NEK2/CENPF/KIF14/KIF18A/KNSTRN/SGO1/CCNB1/PSRC1/CDCA8/KNL1/CENPE/KIF2C/NUF2/ANKRD53/CDCA5/INCENP/DSN1/SPC25/RACGAP1/SPC24/CHMP4C/GEM/CDT1/ZWILCH/AURKB/RCC2/KNTC1/KIFC1/CHMP4BP1	36
BP	GO:0010965	regulation of mitotic sister chromatid separation	27/2149	59/18870	3.5629e-11	5.63227e-09	4.55524e-09	SPDL1/TRIP13/NDC80/BIRC5/TTK/CDC20/CENPF/ZWINT/DLGAP5/CCNB1/CDCA8/ESPL1/KNL1/NUF2/INCENP/SPC25/BUB1B/SPC24/MAD2L1/PLK1/BUB1/ZWILCH/UBE2C/HASPIN/GEN1/AURKB/KNTC1	27
BP	GO:0033046	negative regulation of sister chromatid segregation	24/2149	48/18870	4.18977e-11	5.97707e-09	4.83411e-09	SPDL1/TRIP13/NDC80/BIRC5/TTK/CDC20/CENPF/ZWINT/CCNB1/CDCA8/KNL1/NUF2/INCENP/SPC25/BUB1B/SPC24/MAD2L1/PLK1/BUB1/ZWILCH/HASPIN/GEN1/AURKB/KNTC1	24
BP	GO:0033048	negative regulation of mitotic sister chromatid segregation	24/2149	48/18870	4.18977e-11	5.97707e-09	4.83411e-09	SPDL1/TRIP13/NDC80/BIRC5/TTK/CDC20/CENPF/ZWINT/CCNB1/CDCA8/KNL1/NUF2/INCENP/SPC25/BUB1B/SPC24/MAD2L1/PLK1/BUB1/ZWILCH/HASPIN/GEN1/AURKB/KNTC1	24
BP	GO:0045841	negative regulation of mitotic metaphase/anaphase transition	24/2149	48/18870	4.18977e-11	5.97707e-09	4.83411e-09	SPDL1/TRIP13/NDC80/BIRC5/TTK/CDC20/CENPF/ZWINT/CCNB1/CDCA8/KNL1/NUF2/INCENP/SPC25/BUB1B/SPC24/MAD2L1/PLK1/BUB1/ZWILCH/HASPIN/GEN1/AURKB/KNTC1	24
BP	GO:2000816	negative regulation of mitotic sister chromatid separation	24/2149	48/18870	4.18977e-11	5.97707e-09	4.83411e-09	SPDL1/TRIP13/NDC80/BIRC5/TTK/CDC20/CENPF/ZWINT/CCNB1/CDCA8/KNL1/NUF2/INCENP/SPC25/BUB1B/SPC24/MAD2L1/PLK1/BUB1/ZWILCH/HASPIN/GEN1/AURKB/KNTC1	24
BP	GO:0050000	chromosome localization	40/2149	116/18870	4.43871e-11	6.18143e-09	4.99939e-09	SPDL1/NDE1/SPAG5/KIF22/NDC80/BIRC5/FAM83D/ECT2/NEK2/CENPF/KIF14/KIF18A/DLGAP5/KNSTRN/SGO1/CCNB1/PSRC1/CDCA8/KNL1/CENPE/KIF2C/NUF2/ANKRD53/CDCA5/INCENP/DSN1/SPC25/RACGAP1/SPC24/SPDYA/CHMP4C/GEM/CDT1/MAJIN/ZWILCH/AURKB/RCC2/KNTC1/KIFC1/CHMP4BP1	40
BP	GO:0045839	negative regulation of mitotic nuclear division	26/2149	56/18870	5.48279e-11	7.30124e-09	5.90506e-09	SPDL1/TRIP13/NDC80/BIRC5/TTK/CDC20/CENPF/ZWINT/CCNB1/CDCA8/KNL1/NUF2/INCENP/CHEK1/SPC25/BUB1B/SPC24/MAD2L1/PLK1/BUB1/MTBP/ZWILCH/HASPIN/GEN1/AURKB/KNTC1	26
BP	GO:0002064	epithelial cell development	59/2149	214/18870	5.49247e-11	7.30124e-09	5.90506e-09	SOX8/PAX6/VIM/ROS1/FOXP3/TP63/PGR/GRHL2/ESR1/KLF5/SIPA1L3/ACTA2/IL1A/SDC1/TJP2/ONECUT2/POF1B/SOX9/BCL11B/KDR/PALLD/FOXA1/RAB25/HAPLN2/EDNRB/TMOD1/DMRT1/ABCA12/EDNRA/MARVELD2/ROBO4/F11R/HOXB13/FRZB/TMEM79/F2RL1/SPINT2/AR/CLIC4/FASN/ONECUT1/LAMB2/HPSE/KDF1/SFN/TYMS/GPR4/CDH5/MYADM/BHLHA15/CLDN5/PDE2A/MAGI2/WNT7B/FLNA/TNF/CEBPA/PECAM1/S1PR2	59
BP	GO:0045103	intermediate filament-based process	35/2149	95/18870	8.77509e-11	1.14057e-08	9.22462e-09	KRT33A/VIM/PKP1/KRT31/DSP/PPL/KRT17/INA/TCHH/SYNC/KRT80/EVPL/KRT78/KRT86/KRT75/KRT6C/KRT4/KRT74/KRT19/KRT15/KRT13/KRT9/DES/FAM83H/SYNM/KRT6B/KRT79/KRT5/KRT3/KRT16/KRT14/KRT77/KRT6A/KRT81/EVPLL	35
BP	GO:0051985	negative regulation of chromosome segregation	24/2149	50/18870	1.25708e-10	1.5318e-08	1.23888e-08	SPDL1/TRIP13/NDC80/BIRC5/TTK/CDC20/CENPF/ZWINT/CCNB1/CDCA8/KNL1/NUF2/INCENP/SPC25/BUB1B/SPC24/MAD2L1/PLK1/BUB1/ZWILCH/HASPIN/GEN1/AURKB/KNTC1	24
BP	GO:1902100	negative regulation of metaphase/anaphase transition of cell cycle	24/2149	50/18870	1.25708e-10	1.5318e-08	1.23888e-08	SPDL1/TRIP13/NDC80/BIRC5/TTK/CDC20/CENPF/ZWINT/CCNB1/CDCA8/KNL1/NUF2/INCENP/SPC25/BUB1B/SPC24/MAD2L1/PLK1/BUB1/ZWILCH/HASPIN/GEN1/AURKB/KNTC1	24
BP	GO:1905819	negative regulation of chromosome separation	24/2149	50/18870	1.25708e-10	1.5318e-08	1.23888e-08	SPDL1/TRIP13/NDC80/BIRC5/TTK/CDC20/CENPF/ZWINT/CCNB1/CDCA8/KNL1/NUF2/INCENP/SPC25/BUB1B/SPC24/MAD2L1/PLK1/BUB1/ZWILCH/HASPIN/GEN1/AURKB/KNTC1	24
BP	GO:1901987	regulation of cell cycle phase transition	99/2149	456/18870	1.31923e-10	1.57473e-08	1.27361e-08	ANLN/BRCA1/FHL1/SPDL1/RAD51/ATP2B4/FGF10/TRIP13/GTSE1/CAMSAP3/RBL1/NDC80/SMARCD3/ORC1/AURKA/BIRC5/WDR76/CLSPN/CDC45/CDC6/CDC7/E2F1/FAM83D/RGCC/EZH2/TIMELESS/TTK/CDC20/CENPF/KIF14/PKD2/TBX2/ZWINT/STIL/DLGAP5/PKMYT1/KCNA5/CCNB1/CDCA8/ESPL1/BRIP1/ACTL6A/KNL1/DNA2/CENPE/BRCA2/TICRR/NUF2/HORMAD1/DTL/INTS7/CRNN/FANCD2/CDCA5/CDKN2B/CDKN2A/NACC2/INCENP/CHEK1/SPC25/ADAMTS1/EME1/SASS6/BUB1B/CDC25C/DONSON/S…	99
BP	GO:0033047	regulation of mitotic sister chromatid segregation	25/2149	54/18870	1.38735e-10	1.62292e-08	1.31258e-08	SPDL1/TRIP13/NDC80/BIRC5/TTK/CDC20/CENPF/ZWINT/CCNB1/CDCA8/KNL1/NUF2/INCENP/SPC25/BUB1B/SPC24/MAD2L1/PLK1/BUB1/CDK1/ZWILCH/HASPIN/GEN1/AURKB/KNTC1	25
BP	GO:0051306	mitotic sister chromatid separation	27/2149	62/18870	1.46053e-10	1.67502e-08	1.35472e-08	SPDL1/TRIP13/NDC80/BIRC5/TTK/CDC20/CENPF/ZWINT/DLGAP5/CCNB1/CDCA8/ESPL1/KNL1/NUF2/INCENP/SPC25/BUB1B/SPC24/MAD2L1/PLK1/BUB1/ZWILCH/UBE2C/HASPIN/GEN1/AURKB/KNTC1	27
BP	GO:1903046	meiotic cell cycle process	58/2149	214/18870	1.6644e-10	1.87213e-08	1.51413e-08	CYP26B1/NCAPD2/RAD51/ASPM/RPS6KA2/TRIP13/NDC80/RAD54L/AURKA/DMC1/CCNE1/RAD51AP1/TTK/SMC4/CDC20/ZNF541/NCAPH/KIF18A/CKS2/PKMYT1/SGO1/PSMC3IP/TOP2A/TESMIN/ESPL1/BRIP1/SMC2/DMRT1/BRCA2/NUF2/HORMAD1/FANCD2/STRA8/INCENP/NCAPD3/EDNRA/EME1/FBXO43/CCNB2/CDC25C/NPR2/ANKLE1/SYCE2/HFM1/MSX1/SPDYA/CDC25A/PTTG1/SHOC1/PLK1/MAJIN/OVOL1/CCNE2/RMI1/TDRKH/FANCA/SYCP2/RAD54B	58
BP	GO:0010948	negative regulation of cell cycle process	76/2149	320/18870	2.65082e-10	2.92541e-08	2.366e-08	BRCA1/FHL1/SPDL1/RAD51/RPS6KA2/TRIP13/GTSE1/CAMSAP3/RBL1/NDC80/ORC1/BIRC5/WDR76/CLSPN/CDC45/CDC6/E2F1/RGCC/EZH2/TIMELESS/TTK/CDC20/NEK2/CENPF/PKD2/ZWINT/PKMYT1/E2F8/CCNB1/CDCA8/ESPL1/BRIP1/DMRT1/KNL1/DNA2/BRCA2/TICRR/NUF2/HORMAD1/DTL/INTS7/FANCD2/CDKN2B/NACC2/INCENP/CHEK1/SPC25/EME1/FBXO43/BUB1B/DONSON/SPC24/CCNF/TOPBP1/MAD2L1/CHMP4C/DACT1/E2F7/APBB1/PLK1/CDT1/FAM107A/RFWD3/BUB1/CDK1/MTBP/OVOL1/Z…	76
BP	GO:0007160	cell-matrix adhesion	62/2149	239/18870	2.7943e-10	3.02664e-08	2.44787e-08	EPHA3/ARHGAP6/COL17A1/PRKCZ/FERMT2/CAMSAP3/ITGA8/EPDR1/SORBS1/FERMT1/ECM2/BST1/TECTA/ITGB6/CCN2/ONECUT2/TEK/PLAU/LYPD3/SGCE/KDR/AJUBA/ITGB4/LYVE1/ITGA7/TMEM8B/ITGA11/EMILIN1/ACVRL1/ITGB7/FBLN5/ITGA10/ITGA9/EPHA1/CDKN2A/THY1/ZYX/SNED1/ADAMTS9/ITGA2/DLC1/FREM1/JAM3/ILK/STRCP1/FAM107A/TNXB/ONECUT1/FGG/EFEMP2/HPSE/RHOD/JUP/CD34/ACER2/RCC2/APOD/DDR1/STRC/STON1/ITGB3/MMP12	62
BP	GO:0045104	intermediate filament cytoskeleton organization	34/2149	94/18870	2.89179e-10	3.07529e-08	2.48722e-08	KRT33A/VIM/PKP1/KRT31/DSP/PPL/KRT17/INA/TCHH/KRT80/EVPL/KRT78/KRT86/KRT75/KRT6C/KRT4/KRT74/KRT19/KRT15/KRT13/KRT9/DES/FAM83H/SYNM/KRT6B/KRT79/KRT5/KRT3/KRT16/KRT14/KRT77/KRT6A/KRT81/EVPLL	34
BP	GO:0045786	negative regulation of cell cycle	90/2149	407/18870	3.40847e-10	3.56002e-08	2.87926e-08	BRCA1/FHL1/SPDL1/RAD51/RPS6KA2/TRIP13/GTSE1/CAMSAP3/RBL1/NDC80/ORC1/BIRC5/WDR76/CLSPN/CDC45/CDC6/E2F1/RGCC/EZH2/GATA3/TIMELESS/GMNN/TTK/CDC20/NEK2/CENPF/PKD2/ZWINT/NR4A1/PKMYT1/E2F8/CCNB1/CDCA8/ESPL1/BRIP1/DMRT1/KNL1/DNA2/BRCA2/TICRR/MYOCD/NUF2/HORMAD1/DTL/INTS7/FANCD2/CDKN2B/CDKN2A/NACC2/INCENP/CHEK1/SPC25/EME1/FBXO43/BUB1B/DONSON/NPR2/SPC24/CCNF/TOPBP1/MAD2L1/CHMP4C/DACT1/E2F7/APBB1/PLK1/CDT1/F…	90
BP	GO:0045229	external encapsulating structure organization	76/2149	323/18870	4.1998e-10	4.30958e-08	3.48548e-08	IBSP/COL17A1/TIE1/FSCN1/FBLN1/ITGA8/MMP2/CCDC80/TGM1/MMP11/CTSG/MMP9/FERMT1/RGCC/HAS3/CRISPLD2/FOXF1/HAS1/AEBP1/ECM2/ADTRP/NR2E1/SMOC2/COL7A1/FMOD/RECK/MMP19/SOX9/RAMP2/MATN2/HAPLN2/MYH11/LARGE1/SPINK5/PDGFRA/ADAMTS8/CTSV/EMILIN1/LUM/FBLN5/ADAMTS17/CCN1/DPT/CTSK/ADAMTS16/MMP3/ABI3BP/WNT3A/ADAMTS1/ADAMTS5/ADAMTS4/CARMIL2/DDR2/ELF3/ADAMTS9/EGFLAM/MFAP4/MMP10/SPINT2/TNXB/AXIN2/LAMB2/EFEMP2/HPSE2/ADA…	76
BP	GO:0045109	intermediate filament organization	29/2149	73/18870	4.44829e-10	4.48587e-08	3.62806e-08	KRT33A/VIM/PKP1/KRT31/DSP/KRT17/INA/TCHH/KRT80/KRT78/KRT86/KRT75/KRT6C/KRT4/KRT74/KRT19/KRT15/KRT13/KRT9/DES/KRT6B/KRT79/KRT5/KRT3/KRT16/KRT14/KRT77/KRT6A/KRT81	29
BP	GO:1901988	negative regulation of cell cycle phase transition	68/2149	277/18870	5.17274e-10	5.12802e-08	4.14742e-08	BRCA1/FHL1/SPDL1/RAD51/TRIP13/GTSE1/CAMSAP3/RBL1/NDC80/ORC1/BIRC5/WDR76/CLSPN/CDC45/CDC6/E2F1/RGCC/EZH2/TIMELESS/TTK/CDC20/CENPF/PKD2/ZWINT/PKMYT1/CCNB1/CDCA8/BRIP1/KNL1/DNA2/BRCA2/TICRR/NUF2/HORMAD1/DTL/INTS7/FANCD2/CDKN2B/NACC2/INCENP/CHEK1/SPC25/EME1/BUB1B/DONSON/SPC24/TOPBP1/MAD2L1/CHMP4C/DACT1/E2F7/APBB1/PLK1/CDT1/FAM107A/RFWD3/BUB1/CDK1/OVOL1/ZWILCH/HASPIN/GEN1/AURKB/SOX2/KNTC1/KANK2/BLM/GJ…	68
BP	GO:0008608	attachment of spindle microtubules to kinetochore	23/2149	49/18870	5.37524e-10	5.23996e-08	4.23795e-08	SPAG5/NDC80/BIRC5/ECT2/NEK2/KNSTRN/SGO1/CCNB1/CDCA8/KNL1/CENPE/KIF2C/NUF2/INCENP/DSN1/SPC25/RACGAP1/SPC24/CDT1/ZWILCH/AURKB/RCC2/KNTC1	23
BP	GO:0007052	mitotic spindle organization	41/2149	130/18870	5.8737e-10	5.63201e-08	4.55503e-08	TACC3/EML1/WDR62/NDC80/AURKA/TPX2/BIRC5/KIF4A/MYBL2/TTK/CDC20/STMN1/NEK2/GPSM2/STIL/FAM110A/DLGAP5/CCNB1/PSRC1/CDCA8/BORA/KIF23/KIF11/CENPE/NUF2/ANKRD53/TACC1/INCENP/SPC25/CENPH/SASS6/RACGAP1/CHMP4C/PLK1/KIFC2/AURKB/RCC1/FLNA/PRC1/KIFC1/CHMP4BP1	41
BP	GO:0060485	mesenchyme development	76/2149	327/18870	7.65483e-10	7.12962e-08	5.76626e-08	SEMA3F/MEOX1/SOX8/PAX6/SEMA3G/IGF1/HGF/EPHA3/SERPINB3/ERBB3/TGFBR3/FGF10/FERMT2/FGFR1/MEF2C/DLL3/FAM83D/RGCC/FOXF1/AMH/EZH2/GATA3/ACTA2/RBM24/STAT1/TCF21/PKD2/TGFB3/TBX2/GLIPR2/SOX9/OVOL2/ALDH1A2/FOXA1/HTR2B/WNT10A/EDNRB/ACVRL1/TGFB1I1/ZNF750/IL17RD/CRB2/NCAM1/HMGA2/EDNRA/DAB2/WNT3A/ADAMTS5/ACTC1/FRZB/ACTG2/MSX1/TGFBR2/HEYL/SPRY1/PITX2/HAND2/CITED2/NOS3/TMEM100/DCHS1/TNXB/GBX2/AXIN2/LDLRAD4/ZFPM2…	76
BP	GO:0030198	extracellular matrix organization	75/2149	321/18870	7.67936e-10	7.12962e-08	5.76626e-08	IBSP/COL17A1/TIE1/FSCN1/FBLN1/ITGA8/MMP2/CCDC80/MMP11/CTSG/MMP9/FERMT1/RGCC/HAS3/CRISPLD2/FOXF1/HAS1/AEBP1/ECM2/ADTRP/NR2E1/SMOC2/COL7A1/FMOD/RECK/MMP19/SOX9/RAMP2/MATN2/HAPLN2/MYH11/LARGE1/SPINK5/PDGFRA/ADAMTS8/CTSV/EMILIN1/LUM/FBLN5/ADAMTS17/CCN1/DPT/CTSK/ADAMTS16/MMP3/ABI3BP/WNT3A/ADAMTS1/ADAMTS5/ADAMTS4/CARMIL2/DDR2/ELF3/ADAMTS9/EGFLAM/MFAP4/MMP10/SPINT2/TNXB/AXIN2/LAMB2/EFEMP2/HPSE2/ADAMTSL1…	75
BP	GO:0043062	extracellular structure organization	75/2149	322/18870	8.91621e-10	8.14858e-08	6.59037e-08	IBSP/COL17A1/TIE1/FSCN1/FBLN1/ITGA8/MMP2/CCDC80/MMP11/CTSG/MMP9/FERMT1/RGCC/HAS3/CRISPLD2/FOXF1/HAS1/AEBP1/ECM2/ADTRP/NR2E1/SMOC2/COL7A1/FMOD/RECK/MMP19/SOX9/RAMP2/MATN2/HAPLN2/MYH11/LARGE1/SPINK5/PDGFRA/ADAMTS8/CTSV/EMILIN1/LUM/FBLN5/ADAMTS17/CCN1/DPT/CTSK/ADAMTS16/MMP3/ABI3BP/WNT3A/ADAMTS1/ADAMTS5/ADAMTS4/CARMIL2/DDR2/ELF3/ADAMTS9/EGFLAM/MFAP4/MMP10/SPINT2/TNXB/AXIN2/LAMB2/EFEMP2/HPSE2/ADAMTSL1…	75
BP	GO:1903522	regulation of blood circulation	64/2149	258/18870	1.05625e-09	9.5046e-08	7.68708e-08	CACNA1G/TBXA2R/ATP1A2/ADRB1/DSG2/CELF2/ATP2B4/ABCC9/SREBF1/KCNN2/MMP2/DSP/SCN1B/P2RX1/TACR1/RGS2/TNNT2/CASQ2/TBX2/KCNJ8/POPDC2/KCNJ2/AVPR2/ATP1B2/KCNA5/HRC/CYP2J2/DSC2/EDNRB/TPM1/AGTR1/TRPC1/CORIN/ANK2/DRD2/SCN2B/ADRA2A/CACNA1C/EDNRA/KCNE4/CXADR/MYL3/NOS3/CACNB2/AVPR1A/APLN/FGG/ADRA1D/HSPB7/JUP/DES/SCN4B/SLC8A1/NKX2-5/ADRA2C/ATP2A1/CACNA1H/FLNA/KCNMB2/PLN/DMD/ADM5/TNF/GJA5	64
BP	GO:0000075	cell cycle checkpoint signaling	52/2149	192/18870	1.48941e-09	1.31993e-07	1.06753e-07	BRCA1/SPDL1/RAD51/TRIP13/GTSE1/CAMSAP3/NDC80/ORC1/BIRC5/WDR76/CLSPN/CDC45/CDC6/E2F1/TIMELESS/TTK/CDC20/CENPF/ZWINT/CCNB1/CDCA8/BRIP1/KNL1/DNA2/BRCA2/TICRR/NUF2/HORMAD1/DTL/INTS7/FANCD2/INCENP/CHEK1/SPC25/EME1/BUB1B/DONSON/SPC24/TOPBP1/MAD2L1/CHMP4C/PLK1/CDT1/RFWD3/BUB1/CDK1/ZWILCH/HASPIN/GEN1/AURKB/KNTC1/BLM	52
BP	GO:0050673	epithelial cell proliferation	99/2149	480/18870	2.44479e-09	2.13427e-07	1.72614e-07	PAX6/IGF1/HGF/FLT4/CDH3/TIE1/TGFBR3/FGF10/LIMS2/TP63/FGFR1/MEF2C/PGR/ESR1/TGM1/FERMT1/FLT1/RGCC/ESRP2/GATA3/CXCL12/VDR/SPARC/THBS4/TACR1/STAT1/IGFBP5/AKT3/IRF6/RPS6KA1/KLF9/NR4A3/NKX2-3/TEK/TBX2/NR4A1/SOX9/OVOL2/SLURP1/BCL11B/KDR/ALDH1A2/KLK8/RGN/SERPINF1/HTR2B/EDNRB/NKX2-8/ACVRL1/BRCA2/FGF7/MARVELD3/IGFBP4/CRNN/AGTR1/CDKN2B/ZEB1/DRD2/DAB2/PRKCA/WNT3A/TGFA/OSR2/VEGFD/VSTM4/JCAD/NOD2/OR51E2/IL12A/…	99
BP	GO:0072001	renal system development	74/2149	324/18870	2.88925e-09	2.48518e-07	2.00995e-07	CYP26B1/HOXA11/SOX8/CC2D2A/FGF10/ITGA8/TP73/MEF2C/MMP9/FOXF1/SALL1/EZH2/GATA3/ACTA2/WFS1/ZBTB16/TNS2/PDGFRB/STAT1/SDC1/CENPF/TCF21/PKD2/HELLS/TEK/KCNJ8/HOXC11/SOX9/ALDH1A2/RGN/SLC34A1/SERPINF1/PDGFRA/EDNRB/TFAP2A/ENPEP/MYOCD/AGTR1/SLIT2/ADAMTS16/EDNRA/GFRA1/ANGPT1/ADAMTS1/WNT9B/KLF15/HEYL/SPRY1/SOX17/OSR2/FBN1/ILK/DCHS1/PCSK9/EMX2/IRX2/SIX2/MTSS1/PDGFD/LAMB2/OVOL1/CD34/GPR4/PRKX/TACSTD2/WT1/PBX1/…	74
BP	GO:0060047	heart contraction	60/2149	243/18870	4.20764e-09	3.56674e-07	2.88469e-07	CACNA1G/ATP1A2/ADRB1/DSG2/CELF2/ATP2B4/ABCC9/RPS6KA2/SREBF1/KCNN2/DSP/PPP1R13L/SCN1B/RGS2/TNNT2/CASQ2/TBX2/KCNJ8/POPDC2/KCNJ2/ATP1B2/KCNA5/HRC/TNNI2/CYP2J2/DSC2/EDNRB/TPM1/GATA6/TRPC1/CORIN/ANK2/GSN/DRD2/SCN2B/CACNA1C/EDNRA/KCNE4/CXADR/ACTC1/MYL3/NOS3/CACNB2/AVPR1A/SGCD/APLN/HSPB7/JUP/DES/SCN4B/SLC8A1/NKX2-5/ATP2A1/CACNA1H/FLNA/PLN/DMD/ADM5/TNF/GJA5	60
BP	GO:0003015	heart process	62/2149	255/18870	4.43243e-09	3.70361e-07	2.99539e-07	CACNA1G/FYN/ATP1A2/ADRB1/DSG2/CELF2/ATP2B4/ABCC9/RPS6KA2/SREBF1/KCNN2/DSP/PPP1R13L/SCN1B/RGS2/TNNT2/CASQ2/TBX2/KCNJ8/POPDC2/RAMP3/KCNJ2/ATP1B2/KCNA5/HRC/TNNI2/CYP2J2/DSC2/EDNRB/TPM1/GATA6/TRPC1/CORIN/ANK2/GSN/DRD2/SCN2B/CACNA1C/EDNRA/KCNE4/CXADR/ACTC1/MYL3/NOS3/CACNB2/AVPR1A/SGCD/APLN/HSPB7/JUP/DES/SCN4B/SLC8A1/NKX2-5/ATP2A1/CACNA1H/FLNA/PLN/DMD/ADM5/TNF/GJA5	62
BP	GO:0098773	skin epidermis development	39/2149	128/18870	4.61677e-09	3.80331e-07	3.07602e-07	CYP26B1/CDH3/DLX3/FGF10/TP63/FERMT1/LSR/LHX2/FOXN1/IGFBP5/STMN1/HOXC13/SOX21/SOX9/KRT17/SPINK5/GRHL1/WNT10A/FGF7/GATA6/ABCA12/GRHL3/TMEM79/FOXQ1/FZD6/LDB2/HPSE/DSG4/KDF1/SFN/FOXE1/ALOXE3/ALOX12B/KRT16/CLDN4/CYSRT1/TMPRSS11F/FOXI3/TNF	39
BP	GO:0007091	metaphase/anaphase transition of mitotic cell cycle	32/2149	94/18870	5.45826e-09	4.43408e-07	3.58617e-07	TACC3/SPDL1/TRIP13/NDC80/SMARCD3/BIRC5/CDC6/TTK/CDC20/CENPF/ZWINT/DLGAP5/CCNB1/CDCA8/ESPL1/ACTL6A/KNL1/CENPE/NUF2/INCENP/SPC25/BUB1B/SPC24/MAD2L1/PLK1/BUB1/ZWILCH/UBE2C/HASPIN/GEN1/AURKB/KNTC1	32
BP	GO:0033045	regulation of sister chromatid segregation	34/2149	104/18870	6.03009e-09	4.8315e-07	3.9076e-07	TACC3/SPDL1/TRIP13/NDC80/SMARCD3/BIRC5/CDC6/TTK/CDC20/CENPF/ZWINT/DLGAP5/CCNB1/CDCA8/ESPL1/ACTL6A/KNL1/CENPE/NUF2/INCENP/SPC25/BUB1B/SPC24/MAD2L1/PLK1/BUB1/CDK1/ZWILCH/UBE2C/RMI2/HASPIN/GEN1/AURKB/KNTC1	34
BP	GO:0140013	meiotic nuclear division	51/2149	194/18870	6.43684e-09	5.08771e-07	4.11481e-07	CYP26B1/RAD51/ASPM/RPS6KA2/TRIP13/NDC80/RAD54L/AURKA/DMC1/CCNE1/RAD51AP1/TTK/SMC4/CDC20/ZNF541/NCAPH/KIF18A/CKS2/SGO1/PSMC3IP/TOP2A/TESMIN/ESPL1/BRIP1/SMC2/DMRT1/BRCA2/NUF2/HORMAD1/FANCD2/STRA8/INCENP/EME1/FBXO43/CCNB2/NPR2/ANKLE1/SYCE2/HFM1/MSX1/SPDYA/PTTG1/SHOC1/PLK1/MAJIN/CCNE2/RMI1/TDRKH/FANCA/SYCP2/RAD54B	51
BP	GO:0030071	regulation of mitotic metaphase/anaphase transition	31/2149	90/18870	6.83566e-09	5.31854e-07	4.3015e-07	SPDL1/TRIP13/NDC80/SMARCD3/BIRC5/CDC6/TTK/CDC20/CENPF/ZWINT/DLGAP5/CCNB1/CDCA8/ESPL1/ACTL6A/KNL1/CENPE/NUF2/INCENP/SPC25/BUB1B/SPC24/MAD2L1/PLK1/BUB1/ZWILCH/UBE2C/HASPIN/GEN1/AURKB/KNTC1	31
BP	GO:1901990	regulation of mitotic cell cycle phase transition	78/2149	355/18870	6.91074e-09	5.31854e-07	4.3015e-07	ANLN/BRCA1/FHL1/SPDL1/FGF10/TRIP13/GTSE1/RBL1/NDC80/SMARCD3/ORC1/AURKA/BIRC5/CLSPN/CDC6/CDC7/E2F1/RGCC/EZH2/TTK/CDC20/CENPF/KIF14/PKD2/ZWINT/STIL/DLGAP5/KCNA5/CCNB1/CDCA8/ESPL1/ACTL6A/KNL1/CENPE/TICRR/NUF2/DTL/CDCA5/CDKN2B/CDKN2A/NACC2/INCENP/CHEK1/SPC25/ADAMTS1/SASS6/BUB1B/CDC25C/DONSON/SPC24/DDR2/TOPBP1/CDC25A/MAD2L1/TERT/CHMP4C/DACT1/E2F7/PLK1/FAM107A/RFWD3/BUB1/CDK1/RRM2/MTBP/ZWILCH/UBE2C/ATA…	78
BP	GO:0042692	muscle cell differentiation	88/2149	419/18870	7.677e-09	5.83153e-07	4.7164e-07	CYP26B1/IGF1/BARX2/XK/CDON/FGF10/SPEG/ITGA8/NEBL/MEF2C/SMARCD3/NFATC4/MYL9/KLF5/FOXF1/TNNT1/EZH2/CNTNAP1/CD81/RIPOR2/RBM24/PDGFRB/IGFBP5/SDC1/RGS2/TNNT2/TBX2/KCNJ8/POPDC2/LDB3/SOX9/FLNC/DNMT1/SYNE1/RAMP2/TMEM204/MYH11/LARGE1/CAMK1/PDGFRA/EDNRB/TMOD1/CXCL9/TPM1/MYLK3/MYOCD/GATA6/SYPL2/CASQ1/ANK2/ZEB1/AKAP6/EDNRA/PGM5/WNT3A/CXADR/JAM2/ADAMTS5/CSRP1/ACTC1/PLPP7/SCGB3A1/SGCB/MSX1/LMOD1/PI16/CFL2/AVPR…	88
BP	GO:0001667	ameboidal-type cell migration	100/2149	497/18870	7.88705e-09	5.91428e-07	4.78332e-07	SEMA3F/SOX8/TBXA2R/PAX6/SEMA3G/PRSS3/ANLN/DCN/ADGRA2/FLT4/ATP2B4/FGF10/FGFR1/TNS1/MEF2C/FAT2/ARHGAP4/SH3BP1/MMP9/ANGPT4/FERMT1/RGCC/HAS1/MEOX2/GATA3/ACTA2/IFNG/ADTRP/NR2E1/SMOC2/SPARC/TACR1/AKT3/TEK/GLIPR2/NR4A1/SOX9/OVOL2/RHOJ/KDR/AKAP12/SERPINF1/ITGB4/RAB25/STARD13/HTR2B/EDNRB/ENPP2/ACVRL1/ITGB7/FGF7/MARVELD3/SLIT2/DAAM2/CRB2/EDNRA/ANGPT1/PRKCA/FGF18/PLPP3/DDR2/S100A9/TGFBR2/ADAMTS9/PITX2/HAND2…	100
BP	GO:0050678	regulation of epithelial cell proliferation	86/2149	407/18870	8.42409e-09	6.23702e-07	5.04435e-07	PAX6/IGF1/FLT4/CDH3/TIE1/TGFBR3/FGF10/LIMS2/TP63/FGFR1/MEF2C/PGR/TGM1/FLT1/RGCC/ESRP2/GATA3/CXCL12/VDR/SPARC/THBS4/TACR1/STAT1/AKT3/IRF6/KLF9/NR4A3/NKX2-3/TEK/NR4A1/SOX9/OVOL2/SLURP1/BCL11B/KDR/ALDH1A2/RGN/SERPINF1/HTR2B/EDNRB/NKX2-8/ACVRL1/BRCA2/FGF7/MARVELD3/CRNN/AGTR1/CDKN2B/ZEB1/DRD2/DAB2/PRKCA/WNT3A/TGFA/OSR2/VEGFD/JCAD/NOD2/IL12A/ATOH8/AR/KRT4/MTSS1/APLN/SCG2/OVOL1/EGFL7/MMRN2/KDF1/SFN/SOX2…	86
BP	GO:0001822	kidney development	71/2149	314/18870	9.38829e-09	6.86402e-07	5.55145e-07	CYP26B1/HOXA11/SOX8/CC2D2A/FGF10/ITGA8/TP73/MEF2C/MMP9/SALL1/EZH2/GATA3/ACTA2/WFS1/ZBTB16/TNS2/PDGFRB/STAT1/SDC1/CENPF/TCF21/PKD2/HELLS/TEK/KCNJ8/HOXC11/SOX9/ALDH1A2/RGN/SLC34A1/SERPINF1/PDGFRA/EDNRB/TFAP2A/ENPEP/AGTR1/SLIT2/ADAMTS16/EDNRA/GFRA1/ANGPT1/ADAMTS1/WNT9B/KLF15/HEYL/SPRY1/SOX17/OSR2/FBN1/ILK/DCHS1/PCSK9/IRX2/SIX2/MTSS1/PDGFD/LAMB2/OVOL1/CD34/GPR4/PRKX/TACSTD2/WT1/PBX1/MAGI2/WNT7B/KANK2…	71
BP	GO:0008016	regulation of heart contraction	53/2149	208/18870	1.05408e-08	7.61147e-07	6.15597e-07	CACNA1G/ATP1A2/ADRB1/DSG2/CELF2/ATP2B4/ABCC9/SREBF1/KCNN2/DSP/SCN1B/RGS2/TNNT2/CASQ2/TBX2/KCNJ8/POPDC2/KCNJ2/ATP1B2/KCNA5/HRC/CYP2J2/DSC2/EDNRB/TPM1/TRPC1/CORIN/ANK2/DRD2/SCN2B/CACNA1C/EDNRA/KCNE4/CXADR/MYL3/NOS3/CACNB2/AVPR1A/APLN/HSPB7/JUP/DES/SCN4B/SLC8A1/NKX2-5/ATP2A1/CACNA1H/FLNA/PLN/DMD/ADM5/TNF/GJA5	53
BP	GO:0044784	metaphase/anaphase transition of cell cycle	32/2149	97/18870	1.3061e-08	9.31629e-07	7.53479e-07	TACC3/SPDL1/TRIP13/NDC80/SMARCD3/BIRC5/CDC6/TTK/CDC20/CENPF/ZWINT/DLGAP5/CCNB1/CDCA8/ESPL1/ACTL6A/KNL1/CENPE/NUF2/INCENP/SPC25/BUB1B/SPC24/MAD2L1/PLK1/BUB1/ZWILCH/UBE2C/HASPIN/GEN1/AURKB/KNTC1	32
BP	GO:0048732	gland development	91/2149	443/18870	1.32598e-08	9.34414e-07	7.55731e-07	HOXA11/PAX6/HGF/CDH1/PITX1/TGFBR3/FGF10/LIMS2/TP63/PGR/MMP2/AURKA/ESR1/ESRP2/FOXF1/SLC7A5/SALL1/LSR/EZH2/GATA3/FOXN1/OAS2/VDR/IGFBP5/IRF6/RPS6KA1/TCF21/PKD2/ONECUT2/TGFB3/NKX2-3/SOCS2/TBX2/SOX9/BCL11B/ALDH1A2/E2F8/FOXA1/CDO1/RGN/SERPINF1/PCNA/PDGFRA/WNT10A/NKX2-8/BRCA2/FGF7/GATA6/IGSF3/SRD5A1/CDKN2B/DRD2/EDNRA/WNT3A/CCNB2/HOXB13/HK2/FRZB/MSX1/TGFA/ELF3/TGFBR2/PITX2/HAND2/ITGA2/CITED2/E2F7/AR/PCSK…	91
BP	GO:0044786	cell cycle DNA replication	20/2149	44/18870	1.43977e-08	1.00253e-06	8.10819e-07	RAD51/MCM2/CDC45/CDC7/GINS1/MCM4/LIG1/GMNN/E2F8/PCNA/DNA2/BRCA2/DONSON/E2F7/CDT1/TK1/FEN1/ATAD5/GINS3/BLM	20
BP	GO:0051321	meiotic cell cycle	66/2149	287/18870	1.54121e-08	1.06053e-06	8.57732e-07	CYP26B1/NCAPD2/RAD51/ASPM/RPS6KA2/TRIP13/FKBP6/SMC1B/NDC80/RAD54L/AURKA/DMC1/CCNE1/RAD51AP1/TTK/SMC4/CDC20/NEK2/ZNF541/NCAPH/KIF18A/CKS2/PKMYT1/SGO1/PSMC3IP/TOP2A/TESMIN/ESPL1/BRIP1/SMC2/DMRT1/BRCA2/NUF2/HORMAD1/FANCD2/STRA8/INCENP/NCAPD3/EDNRA/EME1/FBXO43/CCNB2/CDC25C/NPR2/ANKLE1/SYCE2/HFM1/MSX1/SGO2/SPDYA/CDC25A/PTTG1/SHOC1/PLK1/MAJIN/OVOL1/EXO1/CCNE2/RMI1/EXD1/TDRKH/FANCA/PRR19/SYCP2/XRCC2/RAD…	66
BP	GO:1902099	regulation of metaphase/anaphase transition of cell cycle	31/2149	93/18870	1.66315e-08	1.13113e-06	9.14833e-07	SPDL1/TRIP13/NDC80/SMARCD3/BIRC5/CDC6/TTK/CDC20/CENPF/ZWINT/DLGAP5/CCNB1/CDCA8/ESPL1/ACTL6A/KNL1/CENPE/NUF2/INCENP/SPC25/BUB1B/SPC24/MAD2L1/PLK1/BUB1/ZWILCH/UBE2C/HASPIN/GEN1/AURKB/KNTC1	31
BP	GO:0006270	DNA replication initiation	18/2149	37/18870	2.0149e-08	1.35461e-06	1.09558e-06	MCM10/MCM2/ORC1/ORC6/CDC45/CDC6/MCM5/MCM4/CCNE1/GMNN/TICRR/TOPBP1/MCM7/CDT1/CCNE2/GINS3/PRIM1/MCIDAS	18
BP	GO:1901991	negative regulation of mitotic cell cycle phase transition	50/2149	196/18870	2.61673e-08	1.73924e-06	1.40665e-06	BRCA1/FHL1/SPDL1/TRIP13/GTSE1/RBL1/NDC80/ORC1/BIRC5/CLSPN/CDC6/RGCC/EZH2/TTK/CDC20/CENPF/PKD2/ZWINT/CCNB1/CDCA8/KNL1/TICRR/NUF2/DTL/CDKN2B/NACC2/INCENP/CHEK1/SPC25/BUB1B/DONSON/SPC24/TOPBP1/MAD2L1/CHMP4C/DACT1/E2F7/PLK1/FAM107A/RFWD3/BUB1/CDK1/ZWILCH/HASPIN/GEN1/AURKB/KNTC1/KANK2/BLM/GJC2	50
BP	GO:0051984	positive regulation of chromosome segregation	15/2149	27/18870	3.05619e-08	2.0085e-06	1.62443e-06	NCAPD2/BIRC5/CDC6/NCAPG/SMC4/NCAPH/CCNB1/CDCA8/SMC2/NCAPG2/INCENP/NCAPD3/CDK1/AURKB/RCC2	15
BP	GO:0006941	striated muscle contraction	48/2149	186/18870	3.34492e-08	2.17382e-06	1.75813e-06	CACNA1G/ATP1A2/DSG2/ABCC9/KCNN2/REM1/DSP/PPP1R13L/TNNT1/MYH14/SCN1B/TRPV4/RGS2/TNNT2/CASQ2/KCNJ8/NR4A1/KCNJ2/KCNA5/HRC/TNNI2/LARGE1/DSC2/DTNA/TPM1/CASQ1/ANK2/GSN/SCN2B/ALDOA/CACNA1C/KCNE4/MYL3/CACNB2/SGCD/JUP/SCN4B/SYNM/SLC8A1/NKX2-5/RYR1/ATP2A1/FLNA/PLN/RYR3/DMD/TNF/GJA5	48
BP	GO:0007093	mitotic cell cycle checkpoint signaling	40/2149	142/18870	3.45757e-08	2.22234e-06	1.79738e-06	BRCA1/SPDL1/TRIP13/GTSE1/NDC80/ORC1/BIRC5/CLSPN/CDC6/TTK/CDC20/CENPF/ZWINT/CCNB1/CDCA8/KNL1/TICRR/NUF2/DTL/FANCD2/INCENP/CHEK1/SPC25/EME1/BUB1B/DONSON/SPC24/TOPBP1/MAD2L1/CHMP4C/PLK1/RFWD3/BUB1/CDK1/ZWILCH/HASPIN/GEN1/AURKB/KNTC1/BLM	40
BP	GO:0006268	DNA unwinding involved in DNA replication	13/2149	21/18870	4.39819e-08	2.76613e-06	2.23718e-06	RAD51/MCM2/CDC45/MCM5/GINS1/MCM4/GINS2/HMGA1/GINS4/RECQL4/MCM7/GINS3/BLM	13
BP	GO:0051988	regulation of attachment of spindle microtubules to kinetochore	13/2149	21/18870	4.39819e-08	2.76613e-06	2.23718e-06	SPAG5/BIRC5/ECT2/NEK2/KNSTRN/CCNB1/CDCA8/INCENP/RACGAP1/ZWILCH/AURKB/RCC2/KNTC1	13
BP	GO:0003007	heart morphogenesis	61/2149	264/18870	4.45222e-08	2.77032e-06	2.24057e-06	ABCC9/TGFBR3/MEF2C/SMARCD3/GRHL2/DSP/CCM2L/FOXF1/PPP1R13L/DNAH11/GATA3/NSD2/TNNT2/PKD2/TEK/TBX2/KCNJ8/STIL/SOX9/OVOL2/ALDH1A2/HTR2B/ACVRL1/TPM1/GATA6/CCN1/SLIT2/TBX6/EDNRA/POU4F1/WNT3A/ADAMTS1/ADAMTS5/ACTC1/MYL3/MSX1/TGFBR2/HEYL/SPRY1/PITX2/HAND2/NPY1R/CITED2/SOX17/DLC1/NOS3/TMEM100/ILK/DCHS1/AXIN2/ZFPM2/S1PR1/NKX2-5/CLDN5/SLIT3/MESP2/RYR1/FLNA/PARVA/ALPK2/GJA5	61
BP	GO:0042060	wound healing	86/2149	423/18870	5.3982e-08	3.32358e-06	2.68803e-06	TBXA2R/IGF1/ERBB3/MYLK/FGF10/FERMT2/MCAM/FBLN1/DSP/CTSG/FERMT1/MYL9/SYTL4/WFDC1/P2RX1/VWF/ADTRP/SMOC2/IL1A/ITGB6/PPL/PLAU/F10/KDR/AJUBA/F12/SYT11/VAV3/PDGFRA/DGKB/POU2F3/DUOX1/EMILIN1/ENTPD1/MMRN1/ACVRL1/DUOX2/TPM1/ARHGEF19/CCN1/ADRA2A/PRKCA/WNT3A/GRHL3/F11R/CSRP1/CARMIL2/NPR2/ALOX15/PLPP3/DDR2/SPRR3/ITGA2/F2RL1/CHMP4C/NOS3/FZD6/SYK/ILK/EVPL/FGG/CYP4F11/HPSE/CD34/SELP/GPR4/MYOZ1/RAP2B/ADRA2C/PRKG…	86
BP	GO:0007051	spindle organization	50/2149	202/18870	7.39336e-08	4.50456e-06	3.64318e-06	TACC3/ASPM/EML1/WDR62/SPAG5/NDC80/AURKA/TPX2/BIRC5/KIF4A/MYBL2/TTK/CEP72/CDC20/STMN1/NEK2/GPSM2/STIL/FAM110A/DLGAP5/AUNIP/KNSTRN/CCNB1/PSRC1/CDCA8/ESPL1/BORA/KIF23/KIF11/CENPE/NUF2/ANKRD53/TACC1/INCENP/SPC25/CENPH/SASS6/CCNB2/STARD9/RACGAP1/CHMP4C/PLK1/KIFC2/AURKB/RCC1/FLNA/CCDC69/PRC1/KIFC1/CHMP4BP1	50
BP	GO:0060537	muscle tissue development	87/2149	433/18870	7.89214e-08	4.75888e-06	3.84886e-06	CYP26B1/SOX8/CACNA1G/IGF1/BARX2/DSG2/XK/CDON/ERBB3/MYLK/PITX1/TGFBR3/ITGA8/NEBL/TP73/MEF2C/DSP/MYOM1/KLF5/PPP1R13L/MYH14/MEOX2/CNTNAP1/RBM24/PDGFRB/IGFBP5/RGS2/CENPF/TNNT2/TCF21/PKD2/TBX2/KCNJ8/POPDC2/GJB6/NR4A1/SOX9/ALDH1A2/SOX15/SYNE1/MYH11/LARGE1/PDGFRA/TPM1/MYLK3/MYOCD/GATA6/DMRTA2/CASQ1/VAX1/JPH2/AKAP6/EDNRA/POU4F1/PGM5/WNT3A/CXADR/CSRP1/ACTC1/NPR2/MYL3/SGCB/MSX1/ADAMTS9/HEYL/CITED2/PI16/CFL…	87
BP	GO:0033260	nuclear DNA replication	18/2149	40/18870	9.22395e-08	5.50519e-06	4.45246e-06	RAD51/MCM2/CDC45/CDC7/GINS1/MCM4/LIG1/GMNN/PCNA/DNA2/BRCA2/DONSON/CDT1/TK1/FEN1/ATAD5/GINS3/BLM	18
BP	GO:1905820	positive regulation of chromosome separation	15/2149	29/18870	1.09099e-07	6.44563e-06	5.21306e-06	NCAPD2/BIRC5/NCAPG/SMC4/CDC20/NCAPH/DLGAP5/CDCA8/ESPL1/SMC2/NCAPG2/INCENP/NCAPD3/UBE2C/AURKB	15
BP	GO:0061436	establishment of skin barrier	16/2149	33/18870	1.31953e-07	7.71796e-06	6.24209e-06	CYP26B1/TP63/LSR/STMN1/GRHL1/ABCA12/GRHL3/TMEM79/KDF1/SFN/ALOXE3/ALOX12B/KRT16/CLDN4/CYSRT1/TMPRSS11F	16
BP	GO:0030856	regulation of epithelial cell differentiation	44/2149	171/18870	1.34696e-07	7.80034e-06	6.30873e-06	PAX6/FGF10/TP63/TP73/GRHL2/SULT2B1/MMP9/ESRP1/EZH2/GATA3/FOXN1/CYP27B1/VDR/IFNG/IL1A/STAT1/MYCL/PTCH2/SOX9/OVOL2/GRHL1/ACVRL1/ABCA12/CDKN2B/ZEB1/F11R/WNT9B/FRZB/SPRY1/AQP3/TMEM100/ATOH8/SIX2/KDF1/SFN/APOLD1/ALOX15B/CDH5/PRKX/CLDN5/MAFF/FOXE3/TNF/S1PR2	44
BP	GO:0007517	muscle organ development	74/2149	354/18870	1.4388e-07	8.25052e-06	6.67282e-06	CYP26B1/SOX8/PAX7/IGF1/FHL1/BARX2/XK/CDON/ERBB3/MYLK/PITX1/TGFBR3/SPEG/MEF2C/DSP/CHKB/MYOM1/KLF5/MYH14/MEOX2/CNTNAP1/SGCA/RIPOR2/RBM24/CENPF/TNNT2/TCF21/POPDC2/NR4A1/SGCE/SOX15/LARGE1/ITGA7/ITGA11/TPM1/MYOCD/DMRTA2/CASQ1/ITGB1BP2/VAX1/TAGLN/JPH2/EDNRA/POU4F1/WNT3A/ACTC1/MYL3/SGCB/MSX1/COL6A3/HEYL/CITED2/CFL2/ANKRD2/CXCL10/ZFPM2/SGCD/S1PR1/EFEMP2/DES/MYOZ1/NKX2-5/SMTN/POU6F1/H1-5/WT1/MAFF/NR2F2/PA…	74
BP	GO:0090130	tissue migration	78/2149	380/18870	1.47765e-07	8.39107e-06	6.78649e-06	TBXA2R/PRSS3/ANLN/DCN/ADGRA2/FLT4/ATP2B4/FGF10/FGFR1/MEF2C/GRHL2/FAT2/SH3BP1/MMP9/ANGPT4/FERMT1/RGCC/FOXF1/MEOX2/GATA3/ACTA2/IFNG/ADTRP/NR2E1/SMOC2/SPARC/TACR1/AKT3/TEK/GLIPR2/NR4A1/SOX9/RHOJ/KDR/SERPINF1/RAB25/STARD13/ENPP2/ACVRL1/FGF7/MARVELD3/SLIT2/DAAM2/ANGPT1/PRKCA/FGF18/ACTC1/PLPP3/ACTG2/S100A9/TGFBR2/ADAMTS9/ITGA2/NOS3/VSTM4/JCAD/ATOH8/ZEB2/SCG2/MMRN2/JUP/CLEC14A/CDH5/PRKX/TACSTD2/PTP4A3/N…	78
BP	GO:0030900	forebrain development	82/2149	407/18870	1.6432e-07	9.24141e-06	7.47423e-06	PAX6/FYN/TACC3/ATP1A2/CDH1/DNAH5/ATP2B4/CDON/ASPM/PITX1/FGF10/NDE1/WDR62/LHX5/E2F1/SALL1/EZH2/LHX2/LHX6/CXCL12/PRDM13/NR2E1/OTX1/DLX2/SLC2A1/KIF14/STIL/AVPR2/BCL11B/FEZF1/ALDH1A2/ATP1B2/DCLK1/LARGE1/EMX1/TBR1/MGARP/SSTR1/DMRTA2/TMEM108/SLIT2/SRD5A1/TACC1/ZEB1/DRD2/DIXDC1/POU4F1/PRDM8/WNT3A/LRP8/IGF2BP1/DRAXIN/MSX1/PITX2/DLC1/PTCHD1/AVPR1A/BMERB1/TUBA1A/MFSD2A/GBX2/RAC3/EMX2/DCLK2/ID4/DAB1/HAP1/FB…	82
BP	GO:0061337	cardiac conduction	30/2149	97/18870	1.86981e-07	1.04157e-05	8.42397e-06	CACNA1G/ATP1A2/DSG2/ATP2B4/ABCC9/KCNN2/DSP/SCN1B/CASQ2/KCNJ2/ATP1B2/KCNA5/HRC/DSC2/TRPC1/CORIN/ANK2/SCN2B/CACNA1C/KCNE4/CXADR/CACNB2/JUP/SCN4B/SLC8A1/NKX2-5/ATP2A1/FLNA/PLN/GJA5	30
BP	GO:0043114	regulation of vascular permeability	20/2149	50/18870	1.95643e-07	1.07955e-05	8.7311e-06	FERMT2/TACR2/TRPV4/TACR1/TJP2/TEK/PLVAP/AKAP12/RAMP2/MYLK3/SLIT2/ANGPT1/NPR1/ZEB2/GPR4/CDH5/CLDN5/PTP4A3/PDE2A/OCLN	20
BP	GO:0045216	cell-cell junction organization	51/2149	214/18870	1.9958e-07	1.09098e-05	8.82354e-06	CDH1/DSG2/CDH3/CDH19/LIMS2/FERMT2/FSCN1/CAMSAP3/PKP1/GRHL2/DSP/LSR/CNTNAP1/NECTIN1/TRPV4/PERP/ECT2/TJP2/TGFB3/GJB6/POF1B/RAMP2/GRHL1/DSG1/MARVELD3/ANK2/ESAM/MARVELD2/PRKCA/CXADR/F11R/CLDN14/INAVA/F2RL1/SVEP1/GJB2/JAM3/MTSS1/JUP/CDH5/CLDN7/CLDN5/PKP3/GJA4/CLDN4/FLNA/OCLN/TNF/CLDN23/PECAM1/GJA5	51
BP	GO:0061437	renal system vasculature development	15/2149	31/18870	3.38335e-07	1.81553e-05	1.46835e-05	ACTA2/PDGFRB/TCF21/PKD2/TEK/PDGFRA/EDNRA/ANGPT1/PDGFD/CD34/GPR4/WT1/AQP1/ITGB3/PECAM1	15
BP	GO:0061440	kidney vasculature development	15/2149	31/18870	3.38335e-07	1.81553e-05	1.46835e-05	ACTA2/PDGFRB/TCF21/PKD2/TEK/PDGFRA/EDNRA/ANGPT1/PDGFD/CD34/GPR4/WT1/AQP1/ITGB3/PECAM1	15
BP	GO:0045930	negative regulation of mitotic cell cycle	56/2149	248/18870	3.51495e-07	1.86899e-05	1.5116e-05	BRCA1/FHL1/SPDL1/TRIP13/GTSE1/RBL1/NDC80/ORC1/BIRC5/CLSPN/CDC6/RGCC/EZH2/TTK/CDC20/CENPF/PKD2/ZWINT/CCNB1/CDCA8/KNL1/TICRR/NUF2/DTL/FANCD2/CDKN2B/NACC2/INCENP/CHEK1/SPC25/EME1/BUB1B/DONSON/SPC24/TOPBP1/MAD2L1/CHMP4C/DACT1/E2F7/PLK1/FAM107A/RFWD3/BUB1/CDK1/MTBP/OVOL1/ZWILCH/HASPIN/GEN1/AURKB/GAS1/KNTC1/KANK2/BLM/GJC2/TNF	56
BP	GO:0098742	cell-cell adhesion via plasma-membrane adhesion molecules	61/2149	279/18870	3.54956e-07	1.87039e-05	1.51273e-05	CELSR3/TENM1/CDH1/DSG2/CDH3/CDH19/CDHR2/SCARF1/CELSR1/PCDHB4/PCDHGA2/IGSF9/FAT2/NECTIN1/PCDHB5/PCDHB7/PCDHB15/IGSF21/PALLD/AJUBA/LRRC4B/DSC2/DSG3/DSG1/DSC3/DSC1/IL1RN/PTPRF/CELSR2/NECTIN4/PCDHB18P/CRB2/HMCN2/ESAM/SPARCL1/ROBO4/CXADR/CLDN14/NEXN/CADM3/TGFBR2/DCHS1/DAB1/SELP/DSG4/LGALS7B/CDH5/MYADM/CLDN7/CLDN5/CLDN4/PCDH18/IL1RAP/FAT4/SCARF2/PCDHA10/PCDHGA12/PCDHGB6/PCDHGA6/CLDN23/PECAM1	61
BP	GO:0070252	actin-mediated cell contraction	31/2149	105/18870	3.74588e-07	1.95622e-05	1.58214e-05	CACNA1G/ATP1A2/DSG2/ABCC9/KCNN2/EPDR1/DSP/SCN1B/ACTA2/TNNT2/KCNJ8/KCNJ2/KCNA5/DSC2/TPM1/ANK2/GSN/SCN2B/CACNA1C/KCNE4/ACTC1/CACNB2/ZEB2/SGCD/JUP/SCN4B/ATP2A1/FLNA/PARVA/PLN/GJA5	31
BP	GO:0051146	striated muscle cell differentiation	65/2149	305/18870	3.95005e-07	2.04459e-05	1.65361e-05	CYP26B1/IGF1/BARX2/XK/CDON/NEBL/MEF2C/MYL9/KLF5/TNNT1/EZH2/CNTNAP1/CD81/RIPOR2/RBM24/PDGFRB/IGFBP5/SDC1/RGS2/TNNT2/KCNJ8/POPDC2/LDB3/FLNC/SYNE1/MYH11/LARGE1/PDGFRA/TMOD1/CXCL9/TPM1/MYLK3/MYOCD/GATA6/CASQ1/AKAP6/PGM5/WNT3A/CXADR/JAM2/ADAMTS5/CSRP1/ACTC1/PLPP7/SCGB3A1/SGCB/MSX1/LMOD1/PI16/CFL2/AVPR1A/CXCL10/CDK1/SGCD/KRT19/MYOZ1/BHLHA15/SLC8A1/NKX2-5/TMEM119/WT1/PRKG1/RYR1/CACNA1H/ALPK2	65
BP	GO:0031032	actomyosin structure organization	49/2149	208/18870	4.97057e-07	2.55025e-05	2.06258e-05	ANLN/ARHGAP6/FERMT2/NEBL/EPB41L2/SORBS1/MYL9/RGCC/TNNT1/MYH14/PDGFRB/ECT2/TACR1/STMN1/TNNT2/CCN2/TGFB3/LDB3/FLNC/CGNL1/CNN1/MYH11/PDGFRA/TMOD1/FHDC1/TPM1/MYLK3/CASQ1/EPHA1/PGM5/F11R/CSRP1/ACTC1/ZYX/RACGAP1/LMOD1/DLC1/CFL2/ZEB2/S1PR1/CDC42BPG/KRT19/FRMD5/MYOZ1/NKX2-5/IQGAP3/TACSTD2/LPAR1/ARHGEF15	49
BP	GO:0051383	kinetochore organization	12/2149	21/18870	5.05054e-07	2.56875e-05	2.07754e-05	NDC80/SMC4/CENPA/CENPF/CENPK/DLGAP5/SMC2/CENPE/NUF2/CENPH/KNTC1/CENPW	12
BP	GO:0071459	protein localization to chromosome, centromeric region	17/2149	40/18870	5.75401e-07	2.90131e-05	2.34651e-05	SPDL1/TTK/CENPA/H2BC11/KNL1/BUB1B/CDK1/MTBP/ZWILCH/HASPIN/AURKB/RCC2/KNTC1/H4C14/H4C12/H4C5/H4C4	17
BP	GO:0002027	regulation of heart rate	30/2149	102/18870	6.28698e-07	3.14295e-05	2.54194e-05	CACNA1G/ADRB1/DSG2/SREBF1/DSP/SCN1B/CASQ2/KCNJ8/POPDC2/KCNJ2/KCNA5/HRC/DSC2/EDNRB/TPM1/ANK2/DRD2/SCN2B/CACNA1C/EDNRA/KCNE4/CACNB2/AVPR1A/JUP/SCN4B/SLC8A1/PLN/DMD/ADM5/TNF	30
BP	GO:0090257	regulation of muscle system process	55/2149	247/18870	7.1501e-07	3.54415e-05	2.86642e-05	TBXA2R/IGF1/ATP1A2/DSG2/ATP2B4/LMCD1/TACR2/PPP1R12B/REM1/DSP/MYL9/TNNT1/P2RX1/SGCA/NMU/TRPV4/TACR1/IGFBP5/RGS2/CHRNB4/TNNT2/CASQ2/NR4A3/NR4A1/KCNJ2/CNN1/HRC/DSC2/TPM1/MYOCD/CASQ1/ANK2/ADRA2A/FOXO1/CACNA1C/AKAP6/PRKCA/FBXO32/MYL3/HAND2/ITGA2/PI16/NOS3/ADORA2B/JUP/SLC8A1/NKX2-5/ADRA2C/PRKG1/ATP2A1/ANXA6/PLN/DMD/MIR25/GJA5	55
BP	GO:0072012	glomerulus vasculature development	14/2149	29/18870	8.68867e-07	4.27059e-05	3.45395e-05	ACTA2/PDGFRB/TCF21/TEK/PDGFRA/EDNRA/ANGPT1/PDGFD/CD34/GPR4/WT1/AQP1/ITGB3/PECAM1	14
BP	GO:0002934	desmosome organization	8/2149	10/18870	1.01764e-06	4.96014e-05	4.01164e-05	DSG2/DSP/NECTIN1/PERP/GRHL1/PRKCA/JUP/PKP3	8
BP	GO:2000027	regulation of animal organ morphogenesis	34/2149	126/18870	1.07319e-06	5.18769e-05	4.19567e-05	HOXA11/SOX8/CELSR3/HGF/FGF10/CELSR1/GATA3/HOXC11/SOX9/WNT10A/FGF7/NKD1/ARHGEF19/CELSR2/RSPO3/DAB2/WNT3A/GRHL3/WNT9B/MSX1/PRICKLE2/SPRY1/CITED2/FZD6/DACT1/AR/SIX2/CD34/TACSTD2/WT1/SAPCD2/MAGI2/PAX9/TNF	34
BP	GO:0032970	regulation of actin filament-based process	75/2149	379/18870	1.12538e-06	5.39535e-05	4.36363e-05	BAIAP2L1/TENM1/ATP1A2/EPHA3/DSG2/ARHGAP6/FERMT2/CELSR1/FSCN1/DSP/SH3BP1/RGCC/CXCL12/ACTA2/BST1/PDGFRB/ECT2/IL1A/TACR1/STMN1/CCN2/TGFB3/KCNJ2/ARHGAP40/DSTN/CGNL1/DSC2/PDGFRA/TMOD1/SPTBN5/TPM1/MYLK3/ARHGEF19/SLIT2/ANK2/DAAM2/EPHA1/GSN/ESAM/DIXDC1/CACNA1C/EPS8/GRHL3/F11R/CARMIL2/ALOX15/CDC42EP3/LMOD1/F2RL1/DLC1/CFL2/JAM3/FAM107A/ZEB2/RAC3/MTSS1/S1PR1/SYNPO2/JUP/CDK5R1/MYADM/TACSTD2/PRKN/CARMIL3/KANK…	75
BP	GO:0032508	DNA duplex unwinding	25/2149	79/18870	1.19489e-06	5.68206e-05	4.59551e-05	DDX11/RAD51/POLQ/MCM2/CDC45/MCM5/GINS1/MCM4/MCM8/CHTF18/GINS2/TOP2A/BRIP1/HMGA1/DNA2/PIF1/GINS4/RECQL4/HFM1/RFC4/MCM7/GINS3/RAD54B/BLM/DDX12P	25
BP	GO:0001763	morphogenesis of a branching structure	47/2149	203/18870	1.42336e-06	6.71391e-05	5.43004e-05	HOXA11/SOX8/HGF/TIE1/FGF10/TP63/CELSR1/PGR/GRHL2/ESR1/NFATC4/ESRP2/FOXF1/SALL1/VDR/TIMELESS/DLX2/TCF21/PKD2/BCL11A/TBX2/SOX9/KDR/FOXA1/FGF7/SLIT2/ADAMTS16/RSPO3/DRD2/EDNRA/WNT9B/HOXB13/TGFBR2/SPRY1/ILK/DCHS1/SPINT2/GBX2/AR/CLIC4/SIX2/TACSTD2/WT1/PBX1/DDR1/TNF/FOXD1	47
BP	GO:0035633	maintenance of blood-brain barrier	16/2149	38/18870	1.43918e-06	6.7342e-05	5.44645e-05	LSR/TJP2/GJB6/ESAM/ANGPT1/JAM2/F11R/JAM3/MFSD2A/ZEB2/CDH5/CLDN5/LAMA2/OCLN/DMD/PECAM1	16
BP	GO:0034508	centromere complex assembly	14/2149	30/18870	1.45833e-06	6.76967e-05	5.47514e-05	CENPI/OIP5/CENPA/CENPF/CENPK/HJURP/DLGAP5/CENPO/CENPE/CENPH/MIS18A/CENPN/KNTC1/CENPW	14
BP	GO:0090132	epithelium migration	74/2149	375/18870	1.47734e-06	6.79608e-05	5.4965e-05	TBXA2R/PRSS3/ANLN/DCN/ADGRA2/FLT4/ATP2B4/FGF10/FGFR1/MEF2C/GRHL2/FAT2/SH3BP1/MMP9/ANGPT4/FERMT1/RGCC/MEOX2/GATA3/IFNG/ADTRP/NR2E1/SMOC2/SPARC/TACR1/AKT3/TEK/GLIPR2/NR4A1/SOX9/RHOJ/KDR/SERPINF1/RAB25/STARD13/ENPP2/ACVRL1/FGF7/MARVELD3/SLIT2/DAAM2/ANGPT1/PRKCA/FGF18/PLPP3/S100A9/TGFBR2/ADAMTS9/ITGA2/NOS3/VSTM4/JCAD/ATOH8/ZEB2/SCG2/MMRN2/JUP/CLEC14A/CDH5/PRKX/TACSTD2/PTP4A3/NR2F2/KRT16/SEMA4A/S100A2…	74
BP	GO:0072006	nephron development	39/2149	156/18870	1.48726e-06	6.79608e-05	5.4965e-05	HOXA11/SOX8/MEF2C/SALL1/GATA3/ACTA2/PDGFRB/STAT1/TCF21/PKD2/TEK/SOX9/PDGFRA/EDNRB/ENPEP/ADAMTS16/EDNRA/ANGPT1/WNT9B/KLF15/HEYL/ILK/DCHS1/IRX2/SIX2/MTSS1/PDGFD/LAMB2/CD34/GPR4/TACSTD2/WT1/PBX1/MAGI2/WNT7B/AQP1/FOXD1/ITGB3/PECAM1	39
BP	GO:0035850	epithelial cell differentiation involved in kidney development	18/2149	47/18870	1.69378e-06	7.67977e-05	6.21121e-05	MEF2C/MMP9/SALL1/GATA3/ACTA2/STAT1/EDNRB/EDNRA/WNT9B/KLF15/SIX2/MTSS1/LAMB2/CD34/GPR4/PRKX/WT1/MAGI2	18
BP	GO:0061138	morphogenesis of a branching epithelium	44/2149	187/18870	1.92864e-06	8.6774e-05	7.01806e-05	HOXA11/SOX8/HGF/TIE1/FGF10/TP63/CELSR1/PGR/GRHL2/ESR1/NFATC4/ESRP2/FOXF1/SALL1/VDR/TIMELESS/TCF21/PKD2/TBX2/SOX9/KDR/FOXA1/FGF7/SLIT2/ADAMTS16/RSPO3/EDNRA/WNT9B/HOXB13/TGFBR2/SPRY1/ILK/DCHS1/SPINT2/GBX2/AR/CLIC4/SIX2/TACSTD2/WT1/PBX1/DDR1/TNF/FOXD1	44
BP	GO:0086003	cardiac muscle cell contraction	24/2149	76/18870	2.02644e-06	9.04783e-05	7.31766e-05	CACNA1G/ATP1A2/DSG2/ABCC9/KCNN2/DSP/SCN1B/KCNJ8/KCNJ2/KCNA5/DSC2/ANK2/GSN/SCN2B/CACNA1C/KCNE4/CACNB2/SGCD/JUP/SCN4B/ATP2A1/FLNA/PLN/GJA5	24
BP	GO:0010631	epithelial cell migration	73/2149	372/18870	2.14768e-06	9.51652e-05	7.69672e-05	TBXA2R/PRSS3/ANLN/DCN/ADGRA2/FLT4/ATP2B4/FGF10/FGFR1/MEF2C/FAT2/SH3BP1/MMP9/ANGPT4/FERMT1/RGCC/MEOX2/GATA3/IFNG/ADTRP/NR2E1/SMOC2/SPARC/TACR1/AKT3/TEK/GLIPR2/NR4A1/SOX9/RHOJ/KDR/SERPINF1/RAB25/STARD13/ENPP2/ACVRL1/FGF7/MARVELD3/SLIT2/DAAM2/ANGPT1/PRKCA/FGF18/PLPP3/S100A9/TGFBR2/ADAMTS9/ITGA2/NOS3/VSTM4/JCAD/ATOH8/ZEB2/SCG2/MMRN2/JUP/CLEC14A/CDH5/PRKX/TACSTD2/PTP4A3/NR2F2/KRT16/SEMA4A/S100A2/KANK2…	73
BP	GO:0006937	regulation of muscle contraction	41/2149	170/18870	2.19015e-06	9.63173e-05	7.78991e-05	TBXA2R/ATP1A2/DSG2/TACR2/PPP1R12B/REM1/DSP/MYL9/TNNT1/P2RX1/NMU/TRPV4/TACR1/RGS2/CHRNB4/TNNT2/CASQ2/NR4A1/KCNJ2/CNN1/HRC/DSC2/TPM1/MYOCD/CASQ1/ANK2/ADRA2A/CACNA1C/MYL3/ITGA2/ADORA2B/JUP/SLC8A1/NKX2-5/ADRA2C/PRKG1/ATP2A1/ANXA6/PLN/DMD/GJA5	41
BP	GO:0007080	mitotic metaphase chromosome alignment	20/2149	57/18870	2.28255e-06	9.88904e-05	7.99801e-05	SPDL1/KIF22/NDC80/BIRC5/KIF14/KIF18A/CCNB1/PSRC1/CDCA8/CENPE/KIF2C/NUF2/ANKRD53/CDCA5/INCENP/CHMP4C/CDT1/AURKB/KIFC1/CHMP4BP1	20
BP	GO:1902074	response to salt	72/2149	366/18870	2.29231e-06	9.88904e-05	7.99801e-05	FYN/CDH1/ATP2B4/GNA15/SYT1/RASGRP2/ABCC9/SLC1A3/MEF2C/ITPR3/PNPLA3/NFATC4/RASA4/ASPN/PKD2L1/P2RX1/ECT2/IL1A/SDC1/TNNT2/CASQ2/PKD2/BCL11A/KCNJ8/SLC34A1/DLG4/PCNA/SYT11/LARGE1/SYT6/EDNRB/ITPKA/ST8SIA2/ITPKB/TRPC1/CCNA2/CRHBP/KCNMB1/SYT8/DRD2/LYPD1/ITPR1/EDNRA/DAB2/KCNMA1/MAPK13/KCNB1/NPR2/ALOX15/ITGA2/ADGRV1/AQP3/AVPR1A/TUBA1A/CLIC4/RASA4B/FGG/SYT12/P2RY2/CDK5R1/GLDC/CPNE7/S100A16/DHFRP1/RYR1/CACNA…	72
BP	GO:0035150	regulation of tube size	37/2149	147/18870	2.29938e-06	9.88904e-05	7.99801e-05	TBXA2R/ATP1A2/ADRB1/MMP2/ACTA2/P2RX1/SOD3/TACR1/RGS2/KCNJ8/AVPR2/KLF2/KCNA5/NTS/HTR2B/EDNRB/AGTR1/KCNMB1/ADRA2A/EDNRA/KCNMA1/WNT9B/F2RL1/NOS3/VSTM4/AVPR1A/NPR1/ADORA2B/FGG/ADRA1D/P2RY2/SLC8A1/ADRA2C/PRKG1/KCNMB2/TNF/GJA5	37
BP	GO:0061982	meiosis I cell cycle process	35/2149	136/18870	2.47847e-06	0.000105814	8.558e-05	RAD51/TRIP13/NDC80/RAD54L/AURKA/DMC1/CCNE1/RAD51AP1/CDC20/CKS2/PKMYT1/PSMC3IP/TOP2A/ESPL1/BRIP1/DMRT1/BRCA2/HORMAD1/FANCD2/EME1/CCNB2/CDC25C/ANKLE1/SYCE2/HFM1/SPDYA/CDC25A/PTTG1/SHOC1/PLK1/MAJIN/CCNE2/RMI1/SYCP2/RAD54B	35
BP	GO:0000079	regulation of cyclin-dependent protein serine/threonine kinase activity	25/2149	82/18870	2.57288e-06	0.000109049	8.81962e-05	CDC6/CDKN3/RGCC/CCNE1/CCNP/PKD2/PKMYT1/CCNB1/PSRC1/MYOCD/CCNA2/CDKN2B/CDKN2A/CCNB2/CDC25C/CCNF/SPDYA/CDC25A/PLK1/CCNE2/CDK5R1/NR2F2/BLM/CCNI2/CEBPA	25
BP	GO:0086065	cell communication involved in cardiac conduction	20/2149	58/18870	3.11306e-06	0.000130995	0.000105946	CACNA1G/ATP1A2/DSG2/KCNN2/DSP/SCN1B/CASQ2/ATP1B2/KCNA5/HRC/DSC2/ANK2/CACNA1C/CXADR/CACNB2/JUP/SCN4B/SLC8A1/FLNA/GJA5	20
BP	GO:0019932	second-messenger-mediated signaling	63/2149	310/18870	3.20504e-06	0.000133902	0.000108297	TBXA2R/IGF1/ATP1A2/ATP2B4/ERBB3/LMCD1/IRAG1/ADCY2/ADCYAP1R1/REM1/TREM2/NFATC4/GRIN2D/BST1/PDGFRB/NR5A2/CASQ2/KCNJ8/PTGFR/SOX9/KDR/HRC/RGN/GUCY2D/PDGFRA/HTR2B/EDNRB/CASQ1/AGTR1/ANK2/ITPR1/CACNA1C/AKAP6/GUCY1A2/NOS3/SYK/AVPR1A/TMEM100/SAMD14/OR51E2/NPR1/ADORA2B/SGCD/PDE7B/RCAN2/SELP/GRIN1/MYOZ1/CCR8/BHLHA15/SLC8A1/PTGDR2/PRKG1/FFAR4/PDE2A/LPAR1/PLN/DMD/TNF/AQP1/PLA2G4B/INSL3/CCL3	63
BP	GO:0051256	mitotic spindle midzone assembly	8/2149	11/18870	3.35589e-06	0.00013921	0.00011259	BIRC5/KIF4A/CDCA8/KIF23/INCENP/RACGAP1/AURKB/PRC1	8
BP	GO:0055002	striated muscle cell development	23/2149	73/18870	3.43819e-06	0.000141619	0.000114538	NEBL/MYL9/TNNT1/PDGFRB/SDC1/TNNT2/LDB3/FLNC/MYH11/LARGE1/PDGFRA/TMOD1/TPM1/MYLK3/CASQ1/PGM5/CSRP1/ACTC1/LMOD1/CFL2/KRT19/MYOZ1/NKX2-5	23
BP	GO:0045926	negative regulation of growth	53/2149	247/18870	3.6571e-06	0.00014885	0.000120386	SEMA3F/SEMA3G/BRCA1/FHL1/CDH1/ADRB1/FSTL4/FGFR3/CDHR2/TP73/ARHGAP4/WFDC1/CYP27B1/WWC1/IGFBP5/RGS2/SPP1/BCL11A/SOCS2/MT1G/SPART/PSRC1/RERG/ACVRL1/NKD1/SLIT2/CDKN2A/DAB2/WNT3A/SCGB3A1/DRAXIN/FRZB/MSX1/CITED2/PI16/SOX17/DCSTAMP/NPR1/MYOZ1/ALOX15B/ST20/TSPYL2/SLIT3/WT1/SEMA4B/SEMA4A/DACT3/ENPP1/MT1H/MT1A/MT1M/MIR25/MEG3	53
BP	GO:0051231	spindle elongation	9/2149	14/18870	3.71402e-06	0.00014885	0.000120386	BIRC5/KIF4A/CDCA8/KIF23/KIF11/INCENP/RACGAP1/AURKB/PRC1	9
BP	GO:0051255	spindle midzone assembly	9/2149	14/18870	3.71402e-06	0.00014885	0.000120386	BIRC5/KIF4A/CDCA8/KIF23/INCENP/RACGAP1/AURKB/CCDC69/PRC1	9
BP	GO:2001251	negative regulation of chromosome organization	27/2149	94/18870	3.71553e-06	0.00014885	0.000120386	SPDL1/TRIP13/NDC80/BIRC5/TTK/CDC20/CENPF/ZWINT/TOP2A/CCNB1/CDCA8/ESPL1/KNL1/PIF1/NUF2/INCENP/SPC25/BUB1B/SPC24/MAD2L1/PLK1/BUB1/ZWILCH/HASPIN/GEN1/AURKB/KNTC1	27
BP	GO:0045664	regulation of neuron differentiation	45/2149	198/18870	4.00079e-06	0.000159088	0.000128667	SOX8/PAX6/CDON/ASPM/WDR62/FGFR1/TP73/MEF2C/ESRP1/CXCL12/NR2E1/ECT2/DLX2/MYCL/BCL11A/SOCS2/SOX9/ZC4H2/BCL11B/FEZF1/FOXA1/EDNRB/DUOXA1/EFNA3/ZEB1/TBX6/DIXDC1/WNT3A/NBL1/ISL2/HEYL/TLX3/RAC3/ID4/DAB1/CDK5R1/S1PR5/SOX2/PCP4/NKX2-5/ADRA2C/PBX1/NAP1L2/DISP3/NTF4	45
BP	GO:0030048	actin filament-based movement	34/2149	133/18870	4.02549e-06	0.000159088	0.000128667	CACNA1G/ATP1A2/DSG2/ABCC9/KCNN2/EPDR1/DSP/MYH14/SCN1B/ACTA2/TNNT2/KCNJ8/KCNJ2/KCNA5/DSC2/TPM1/ANK2/GSN/SCN2B/CACNA1C/KCNE4/ACTC1/CACNB2/MYO5B/ZEB2/SGCD/JUP/SCN4B/ATP2A1/FLNA/PARVA/PLN/GJA5/MYO19	34
BP	GO:0007156	homophilic cell adhesion via plasma membrane adhesion molecules	40/2149	168/18870	4.07014e-06	0.000159774	0.000129221	CELSR3/CDH1/DSG2/CDH3/CDH19/CDHR2/CELSR1/PCDHB4/PCDHGA2/IGSF9/FAT2/NECTIN1/PCDHB5/PCDHB7/PCDHB15/IGSF21/PALLD/DSC2/DSG3/DSG1/DSC3/DSC1/CELSR2/NECTIN4/PCDHB18P/HMCN2/ESAM/ROBO4/NEXN/CADM3/DCHS1/DSG4/CDH5/PCDH18/FAT4/PCDHA10/PCDHGA12/PCDHGB6/PCDHGA6/PECAM1	40
BP	GO:0060048	cardiac muscle contraction	35/2149	139/18870	4.22864e-06	0.000164889	0.000133358	CACNA1G/ATP1A2/DSG2/ABCC9/KCNN2/DSP/PPP1R13L/SCN1B/RGS2/TNNT2/CASQ2/KCNJ8/KCNJ2/KCNA5/HRC/TNNI2/DSC2/TPM1/ANK2/GSN/SCN2B/CACNA1C/KCNE4/MYL3/CACNB2/SGCD/JUP/SCN4B/SLC8A1/NKX2-5/ATP2A1/FLNA/PLN/DMD/GJA5	35
BP	GO:0071695	anatomical structure maturation	55/2149	261/18870	4.3017e-06	0.000166627	0.000134763	SOX8/IGF1/CDH3/FGFR3/CNGB1/RPS6KA2/TRIP13/SCARF1/PGR/MMP2/AURKA/PLA2G3/DMC1/FERMT1/LHX6/GATA3/ZBTB16/KIF14/BCL11A/RECK/TCP11/KLF2/KDR/ALDH1A2/FOXA1/SPINK5/EDNRB/IL21/ACVRL1/BRCA2/EBP/TBX6/EDNRA/LGI4/KCNB1/HOXB13/NPR2/PTH1R/TAL1/TDRD5/TMEM79/DCHS1/BNC1/RAC3/S1PR1/FGG/CDK5R1/TYMS/CDH5/BHLHA15/TDRKH/RYR1/ANG/CEBPA/INSL3	55
BP	GO:0032835	glomerulus development	22/2149	69/18870	4.48019e-06	0.000172399	0.000139432	MEF2C/ACTA2/PDGFRB/TCF21/TEK/PDGFRA/EDNRB/ENPEP/EDNRA/ANGPT1/KLF15/HEYL/MTSS1/PDGFD/LAMB2/CD34/GPR4/WT1/MAGI2/AQP1/ITGB3/PECAM1	22
BP	GO:0007389	pattern specification process	87/2149	475/18870	4.60866e-06	0.000176183	0.000142493	SEMA3F/CYP26B1/HOXA11/MEOX1/PAX6/DNAH5/CC2D2A/CDON/HES2/FGF10/TP63/MEF2C/SMARCD3/AURKA/CHRD/DLL3/CHRDL1/FOXF1/MEIS3/DNAH11/MEOX2/LHX2/ZBTB16/IRX4/OTX1/DLX2/PKD2/HOXB1/TBX2/HOXC13/HOXC11/STIL/OVOL2/FEZF1/ALDH1A2/FOXA1/MEIS2/EMX1/TBR1/ACVRL1/NKD1/DMRTA2/CELSR2/GPR161/LEFTY2/DAAM2/CRB2/ZEB1/TBX6/WNT3A/GRHL3/NBL1/SIM2/TDRD5/MSX1/TGFBR2/HEYL/SPRY1/PITX2/HAND2/CITED2/SP8/SOX17/DCHS1/GBX2/AXIN2/AR/EMX2/…	87
BP	GO:0072210	metanephric nephron development	16/2149	41/18870	4.77504e-06	0.000181358	0.000146678	SOX8/SALL1/PDGFRB/STAT1/TCF21/PKD2/SOX9/PDGFRA/WNT9B/IRX2/SIX2/LAMB2/CD34/WT1/AQP1/FOXD1	16
BP	GO:0048762	mesenchymal cell differentiation	55/2149	262/18870	4.85158e-06	0.000183077	0.000148068	SEMA3F/SOX8/PAX6/SEMA3G/IGF1/HGF/EPHA3/SERPINB3/TGFBR3/FGF10/FERMT2/FGFR1/MEF2C/FAM83D/RGCC/EZH2/GATA3/STAT1/TCF21/TGFB3/GLIPR2/SOX9/OVOL2/ALDH1A2/FOXA1/HTR2B/WNT10A/EDNRB/TGFB1I1/ZNF750/IL17RD/CRB2/NCAM1/HMGA2/EDNRA/DAB2/FRZB/MSX1/TGFBR2/HEYL/SPRY1/PITX2/HAND2/CITED2/TMEM100/TNXB/GBX2/AXIN2/LDLRAD4/SIX2/SEMA4B/SEMA4A/FLNA/ANXA6/DACT3	55
BP	GO:0007548	sex differentiation	59/2149	288/18870	5.00522e-06	0.000187664	0.000151778	HOXA11/SOX8/ASPM/FGF10/TP63/ADCYAP1R1/PGR/MMP2/TESC/ESR1/DMC1/CENPI/SALL1/AMH/GATA3/IL1A/SDC1/DHCR24/TCF21/KIF18A/TNFSF10/SOX9/KDR/SOX15/PDGFRA/BRIP1/DMRT1/DHH/BRCA2/GATA6/DMRTA2/SLIT2/SRD5A1/GFRA1/ADAMTS1/WNT9B/NPR2/CITED2/NOS3/AR/ZFPM2/DMRT2/CBX2/FZD4/A2M/IRX5/UMODL1/NHLH2/SLIT3/WT1/NR2F2/PBX1/FANCA/SYCP2/FLNA/ANG/FANCG/INSL3/HOXA10	59
BP	GO:0001508	action potential	36/2149	146/18870	5.20616e-06	0.000191515	0.000154892	CACNA1G/ATP1A2/DSG2/GNA15/ABCC9/KCNN2/DSP/MYH14/SCN1B/P2RX1/CNTNAP1/TACR1/CHRNB4/KCNJ8/KCNJ2/KCNA5/DSC2/ANK2/SCN2B/CACNA1C/AKAP6/KCNE4/CXADR/GNA14/KCNB1/NPR2/SLMAP/CACNB2/JUP/SCN4B/SLC8A1/FLNA/KCNMB2/DMD/TNF/GJA5	36
BP	GO:0035296	regulation of tube diameter	36/2149	146/18870	5.20616e-06	0.000191515	0.000154892	TBXA2R/ATP1A2/ADRB1/MMP2/ACTA2/P2RX1/SOD3/TACR1/RGS2/KCNJ8/AVPR2/KLF2/KCNA5/NTS/HTR2B/EDNRB/AGTR1/KCNMB1/ADRA2A/EDNRA/KCNMA1/F2RL1/NOS3/VSTM4/AVPR1A/NPR1/ADORA2B/FGG/ADRA1D/P2RY2/SLC8A1/ADRA2C/PRKG1/KCNMB2/TNF/GJA5	36
BP	GO:0097746	blood vessel diameter maintenance	36/2149	146/18870	5.20616e-06	0.000191515	0.000154892	TBXA2R/ATP1A2/ADRB1/MMP2/ACTA2/P2RX1/SOD3/TACR1/RGS2/KCNJ8/AVPR2/KLF2/KCNA5/NTS/HTR2B/EDNRB/AGTR1/KCNMB1/ADRA2A/EDNRA/KCNMA1/F2RL1/NOS3/VSTM4/AVPR1A/NPR1/ADORA2B/FGG/ADRA1D/P2RY2/SLC8A1/ADRA2C/PRKG1/KCNMB2/TNF/GJA5	36
BP	GO:0032392	DNA geometric change	25/2149	85/18870	5.28459e-06	0.000191985	0.000155273	DDX11/RAD51/POLQ/MCM2/CDC45/MCM5/GINS1/MCM4/MCM8/CHTF18/GINS2/TOP2A/BRIP1/HMGA1/DNA2/PIF1/GINS4/RECQL4/HFM1/RFC4/MCM7/GINS3/RAD54B/BLM/DDX12P	25
BP	GO:1904029	regulation of cyclin-dependent protein kinase activity	25/2149	85/18870	5.28459e-06	0.000191985	0.000155273	CDC6/CDKN3/RGCC/CCNE1/CCNP/PKD2/PKMYT1/CCNB1/PSRC1/MYOCD/CCNA2/CDKN2B/CDKN2A/CCNB2/CDC25C/CCNF/SPDYA/CDC25A/PLK1/CCNE2/CDK5R1/NR2F2/BLM/CCNI2/CEBPA	25
BP	GO:1904062	regulation of monoatomic cation transmembrane transport	63/2149	315/18870	5.53385e-06	0.000199647	0.00016147	FYN/ATP1A2/FHL1/ATP2B4/ADCYAP1R1/KCNN2/REM1/TESC/FXYD3/JPH4/TREM2/MMP9/FGF14/GRIN2D/SCN1B/P2RX1/IFNG/CASQ2/PKD2/RAMP3/PLP1/KCNJ2/KCNS1/ATP1B2/DPP6/HRC/GRP/FXYD6/CXCL9/CASQ1/TRPC1/ANK2/KCNMB1/DRD2/SCN2B/JPH2/ADRA2A/CACNA1C/AKAP6/EDNRA/KCNE4/THY1/CABP1/FGF11/SLMAP/CACNB2/PCSK9/CXCL10/CXCL11/KCNAB1/HAP1/GRIN1/SCN4B/KCNIP1/GALR2/SLC8A1/ATP2A1/FLNA/PLN/GJC2/DMD/VAMP2/ITGB3	63
BP	GO:0021537	telencephalon development	57/2149	276/18870	5.56377e-06	0.000199647	0.00016147	PAX6/TACC3/ATP1A2/DNAH5/ATP2B4/CDON/ASPM/NDE1/WDR62/LHX5/SALL1/EZH2/LHX2/LHX6/CXCL12/NR2E1/DLX2/SLC2A1/KIF14/AVPR2/BCL11B/FEZF1/ATP1B2/LARGE1/EMX1/TBR1/MGARP/DMRTA2/TMEM108/SLIT2/SRD5A1/TACC1/DRD2/DIXDC1/PRDM8/WNT3A/LRP8/IGF2BP1/DRAXIN/AVPR1A/BMERB1/TUBA1A/MFSD2A/EMX2/DCLK2/ID4/DAB1/FBXO45/CDK5R1/PAX5/FAT4/FLNA/LPAR1/PLXNA4/AQP1/SHANK3/ARHGAP11B	57
BP	GO:0055001	muscle cell development	44/2149	195/18870	6.20862e-06	0.000220356	0.000178219	IGF1/XK/NEBL/NFATC4/MYL9/TNNT1/CNTNAP1/PDGFRB/SDC1/RGS2/TNNT2/LDB3/FLNC/RAMP2/MYH11/LARGE1/PDGFRA/TMOD1/TPM1/MYLK3/SYPL2/CASQ1/ANK2/AKAP6/EDNRA/PGM5/CXADR/CSRP1/ACTC1/SGCB/LMOD1/PI16/CFL2/CDK1/SGCD/KRT19/EFEMP2/MYOZ1/SLC8A1/NKX2-5/PRKG1/RYR1/ALPK2/DMD	44
BP	GO:0045132	meiotic chromosome segregation	26/2149	91/18870	6.21624e-06	0.000220356	0.000178219	ASPM/TRIP13/NDC80/AURKA/DMC1/CCNE1/TTK/SMC4/NCAPH/SGO1/PSMC3IP/ESPL1/BRIP1/SMC2/NUF2/HORMAD1/FANCD2/CCNB2/SYCE2/SPDYA/PTTG1/SHOC1/PLK1/MAJIN/CCNE2/SYCP2	26
BP	GO:0010810	regulation of cell-substrate adhesion	48/2149	220/18870	6.41649e-06	0.000226085	0.000182852	EPHA3/ARHGAP6/PRKCZ/LIMS2/FERMT2/CAMSAP3/FBLN1/CCDC80/UNC13D/FERMT1/FOXF1/ECM2/BST1/ONECUT2/TEK/PLAU/KDR/EMILIN1/ACVRL1/CCN1/EPHA1/CDKN2A/DAB2/THY1/ABI3BP/ALOX15/FBLN2/EGFLAM/RELL2/DLC1/ILK/FAM107A/RAC3/ONECUT1/FGG/EFEMP2/JUP/FZD4/ACER2/RCC2/MYADM/TACSTD2/APOD/FLNA/EGFL6/DDR1/ITGB3/MMP12	48
BP	GO:0000076	DNA replication checkpoint signaling	10/2149	18/18870	6.62037e-06	0.000231872	0.000187532	CAMSAP3/ORC1/CLSPN/CDC45/CDC6/TIMELESS/DNA2/TICRR/TOPBP1/CDT1	10
BP	GO:0021700	developmental maturation	65/2149	330/18870	6.69664e-06	0.000233147	0.000188563	SOX8/IGF1/CDH3/FGFR3/CNGB1/RPS6KA2/TRIP13/SCARF1/PGR/MMP2/AURKA/PALM/PLA2G3/DMC1/NFATC4/FERMT1/CHRDL1/LHX6/GATA3/CNTNAP1/ZBTB16/IGSF21/CDC20/KIF14/BCL11A/RECK/RAB38/TCP11/KLF2/KDR/ALDH1A2/FOXA1/DLG4/SPINK5/EDNRB/IL21/ACVRL1/BRCA2/EBP/TBX6/EDNRA/LGI4/KCNB1/HOXB13/NPR2/PTH1R/TAL1/TDRD5/TMEM79/DCHS1/BNC1/RAC3/S1PR1/FGG/CDK5R1/TYMS/CDH5/BHLHA15/TDRKH/RYR1/ARHGEF15/ATP6V1G2/ANG/CEBPA/INSL3	65
BP	GO:0045005	DNA-templated DNA replication maintenance of fidelity	19/2149	56/18870	7.17284e-06	0.000248248	0.000200777	BRCA1/DDX11/RAD51/POLD1/CAMSAP3/TIMELESS/MCM8/PCNA/DNA2/BRCA2/MMS22L/EME1/DONSON/TONSL/RFWD3/POLE/GEN1/TRAIP/BLM	19
BP	GO:0086001	cardiac muscle cell action potential	23/2149	76/18870	7.35025e-06	0.000252892	0.000204533	CACNA1G/ATP1A2/DSG2/KCNN2/DSP/SCN1B/KCNJ8/KCNJ2/KCNA5/DSC2/ANK2/SCN2B/CACNA1C/KCNE4/CXADR/SLMAP/CACNB2/JUP/SCN4B/SLC8A1/FLNA/DMD/GJA5	23
BP	GO:0048608	reproductive structure development	61/2149	305/18870	7.74316e-06	0.000264852	0.000214206	HOXA11/SOX8/ASPM/FGF10/TP63/PGR/MMP2/TESC/ESR1/DMC1/SALL1/AMH/GATA3/IL1A/SDC1/DHCR24/TCF21/KIF18A/TNFSF10/SOX9/KDR/SOX15/FOXA1/SERPINF1/PDGFRA/BRIP1/DMRT1/DHH/BRCA2/MYOCD/GATA6/SLIT2/SRD5A1/GFRA1/ADAMTS1/WNT9B/HOXB13/NPR2/CITED2/NOS3/AR/ZFPM2/ID4/FZD4/A2M/IRX5/UMODL1/NHLH2/PSAPL1/ALOX15B/SLIT3/WT1/NR2F2/FANCA/SYCP2/FLNA/SERPINB5/ANG/FANCG/INSL3/HOXA10	61
BP	GO:0007163	establishment or maintenance of cell polarity	49/2149	228/18870	8.00621e-06	0.000272258	0.000220195	CYP26B1/PAX6/SPDL1/PRKCZ/FGF10/NDE1/FSCN1/SPAG5/CAMSAP3/NDC80/SH3BP1/FERMT1/FOXF1/RHOV/SIPA1L3/LHX2/GATA3/RAB11FIP2/LIN7A/RIPOR2/WWC1/CENPA/PARD3B/RHOU/TEK/KCNJ8/GPSM2/RHOJ/DLG4/MAP7/KIF20B/KIF2C/GSN/CRB2/CARMIL2/SPRY1/MAD2L1/JAM3/ILK/PLK1/SPINT2/CLIC4/RAC3/CDH5/SAPCD2/WNT7B/PARVA/ALPK2/AQP1	49
BP	GO:0090329	regulation of DNA-templated DNA replication	17/2149	47/18870	8.12933e-06	0.000274847	0.000222289	MCM2/CAMSAP3/CDC7/MCM5/MCM4/TIMELESS/GMNN/CHTF18/E2F8/PCNA/TICRR/RFC4/E2F7/MCM7/CDT1/BLM/MCIDAS	17
BP	GO:0003158	endothelium development	35/2149	143/18870	8.33964e-06	0.00027724	0.000224225	FOXP3/TIE1/TJP2/KDR/HAPLN2/STARD13/EDNRB/ACVRL1/ZEB1/EDNRA/MARVELD2/ROBO4/F11R/F2RL1/SOX17/TMEM100/ATOH8/CXCL10/CLIC4/FASN/S1PR1/HPSE/CD34/FZD4/APOLD1/CDH5/MYADM/CLDN5/NR2F2/PDE2A/GJA4/TNF/PECAM1/GJA5/S1PR2	35
BP	GO:0034501	protein localization to kinetochore	9/2149	15/18870	8.34231e-06	0.00027724	0.000224225	SPDL1/TTK/KNL1/CDK1/MTBP/ZWILCH/AURKB/RCC2/KNTC1	9
BP	GO:1903083	protein localization to condensed chromosome	9/2149	15/18870	8.34231e-06	0.00027724	0.000224225	SPDL1/TTK/KNL1/CDK1/MTBP/ZWILCH/AURKB/RCC2/KNTC1	9
BP	GO:0086012	membrane depolarization during cardiac muscle cell action potential	11/2149	22/18870	8.6642e-06	0.00028631	0.00023156	CACNA1G/ATP1A2/SCN1B/KCNJ2/ANK2/SCN2B/CACNA1C/SLMAP/CACNB2/SCN4B/SLC8A1	11
BP	GO:0006939	smooth muscle contraction	29/2149	109/18870	8.74247e-06	0.000287274	0.00023234	TBXA2R/ATP1A2/PTGER3/ATP2B4/MYLK/TACR2/ACTA2/P2RX1/NMU/TACR1/RGS2/CHRNB4/TBX2/CNN1/MYH11/HTR2B/EDNRB/MYOCD/DRD2/ADRA2A/EDNRA/KCNMA1/ITGA2/APBB1/ADORA2B/SLC8A1/SMTN/ADRA2C/PRKG1	29
BP	GO:0000022	mitotic spindle elongation	8/2149	12/18870	9.05609e-06	0.000294272	0.000238	BIRC5/KIF4A/CDCA8/KIF23/INCENP/RACGAP1/AURKB/PRC1	8
BP	GO:0000727	double-strand break repair via break-induced replication	8/2149	12/18870	9.05609e-06	0.000294272	0.000238	MCM2/CDC45/CDC7/MCM5/MCM4/GINS2/GINS4/MCM7	8
BP	GO:0061005	cell differentiation involved in kidney development	19/2149	57/18870	9.61799e-06	0.000310805	0.000251371	MEF2C/MMP9/SALL1/GATA3/ACTA2/STAT1/TCF21/EDNRB/EDNRA/WNT9B/KLF15/SIX2/MTSS1/LAMB2/CD34/GPR4/PRKX/WT1/MAGI2	19
BP	GO:0048754	branching morphogenesis of an epithelial tube	37/2149	156/18870	1.01063e-05	0.00032479	0.000262682	HOXA11/SOX8/TIE1/FGF10/CELSR1/PGR/ESR1/NFATC4/ESRP2/FOXF1/SALL1/VDR/TIMELESS/TCF21/PKD2/TBX2/SOX9/KDR/FOXA1/SLIT2/ADAMTS16/EDNRA/WNT9B/TGFBR2/SPRY1/ILK/DCHS1/GBX2/AR/CLIC4/SIX2/TACSTD2/WT1/PBX1/DDR1/TNF/FOXD1	37
BP	GO:0032412	regulation of monoatomic ion transmembrane transporter activity	49/2149	231/18870	1.16316e-05	0.000371767	0.000300676	ATP1A2/FHL1/MEF2C/ABCB1/TESC/FXYD3/JPH4/TREM2/MMP9/FGF14/SCN1B/IFNG/CASQ2/PKD2/KCNS1/ATP1B2/HRC/DLG4/GRP/FXYD6/CASQ1/ANK2/CRHBP/DRD2/SCN2B/JPH2/ADRA2A/AKAP6/EDNRA/KCNE4/CABP1/FGF11/SLMAP/CACNB2/PCSK9/KCNAB1/HAP1/CNIH2/SCN4B/GALR2/ANO9/SHISA6/ATP2A1/NLGN3/PLN/ARC/DMD/VAMP2/SHANK3	49
BP	GO:0050905	neuromuscular process	38/2149	163/18870	1.18014e-05	0.000372031	0.00030089	SLC1A3/REM1/JPH4/TNNT1/MYH14/GRIN2D/HOXA1/CNTNAP1/PDE8B/KCNJ8/NR4A1/KCNJ2/SLURP1/TNNI2/NPAS1/DLG4/SPART/LARGE1/CASQ1/DRD2/ITPR1/EDNRA/POU4F1/NPR2/MAP1A/TUBA1A/RAC3/ADCY5/FOXS1/HOXC10/USH1G/SYNM/PRKN/ATP2A1/GM2A/ADARB1/DMD/TNF	38
BP	GO:0061458	reproductive system development	61/2149	309/18870	1.18174e-05	0.000372031	0.00030089	HOXA11/SOX8/ASPM/FGF10/TP63/PGR/MMP2/TESC/ESR1/DMC1/SALL1/AMH/GATA3/IL1A/SDC1/DHCR24/TCF21/KIF18A/TNFSF10/SOX9/KDR/SOX15/FOXA1/SERPINF1/PDGFRA/BRIP1/DMRT1/DHH/BRCA2/MYOCD/GATA6/SLIT2/SRD5A1/GFRA1/ADAMTS1/WNT9B/HOXB13/NPR2/CITED2/NOS3/AR/ZFPM2/ID4/FZD4/A2M/IRX5/UMODL1/NHLH2/PSAPL1/ALOX15B/SLIT3/WT1/NR2F2/FANCA/SYCP2/FLNA/SERPINB5/ANG/FANCG/INSL3/HOXA10	61
BP	GO:0001656	metanephros development	26/2149	94/18870	1.18307e-05	0.000372031	0.00030089	HOXA11/SOX8/FGF10/ITGA8/SALL1/GATA3/PDGFRB/STAT1/TCF21/PKD2/HOXC11/SOX9/PDGFRA/WNT9B/SPRY1/SOX17/OSR2/FBN1/IRX2/SIX2/LAMB2/CD34/WT1/WNT7B/AQP1/FOXD1	26
BP	GO:0086002	cardiac muscle cell action potential involved in contraction	18/2149	53/18870	1.22375e-05	0.000382766	0.000309572	CACNA1G/DSG2/KCNN2/DSP/SCN1B/KCNJ8/KCNJ2/KCNA5/DSC2/ANK2/SCN2B/CACNA1C/KCNE4/CACNB2/JUP/SCN4B/FLNA/GJA5	18
BP	GO:0045137	development of primary sexual characteristics	50/2149	238/18870	1.25615e-05	0.000388843	0.000314487	HOXA11/SOX8/ASPM/ADCYAP1R1/PGR/MMP2/TESC/ESR1/DMC1/SALL1/AMH/GATA3/IL1A/SDC1/TCF21/KIF18A/TNFSF10/SOX9/KDR/SOX15/PDGFRA/BRIP1/DMRT1/DHH/BRCA2/GATA6/SLIT2/SRD5A1/GFRA1/ADAMTS1/NPR2/CITED2/NOS3/AR/ZFPM2/CBX2/FZD4/A2M/IRX5/UMODL1/NHLH2/SLIT3/WT1/NR2F2/FANCA/FLNA/ANG/FANCG/INSL3/HOXA10	50
BP	GO:0045931	positive regulation of mitotic cell cycle	32/2149	128/18870	1.25648e-05	0.000388843	0.000314487	FGF10/SMARCD3/AURKA/CDC6/CDC7/RGCC/SMOC2/CDC20/STIL/DLGAP5/FOXA1/KCNA5/CCNB1/MEIS2/ESPL1/BRCA2/DTL/CDCA5/PRKCA/ADAMTS1/SASS6/CDC25C/TAL1/DDR2/CDC25A/TERT/CDK1/RRM2/MTBP/UBE2C/RCC2/PBX1	32
BP	GO:2000177	regulation of neural precursor cell proliferation	27/2149	100/18870	1.3161e-05	0.000405151	0.000327676	PAX6/CDON/ASPM/LIMS2/WDR62/SMARCD3/LHX5/PTPRZ1/LHX2/NR2E1/NCAN/HAPLN2/EMX1/DMRTA2/HAPLN1/VAX1/DRD2/FOXO1/WNT3A/ILK/SPINT2/SHCBP1/ID4/RASSF10/FLNA/GJC2/DISP3	27
BP	GO:0048568	embryonic organ development	82/2149	453/18870	1.34641e-05	0.000412311	0.000333467	HOXA11/PAX6/CC2D2A/FGF10/ITGA8/MEF2C/GRHL2/FOXF1/SALL1/PPP1R13L/HOXA1/RARRES2/GATA3/TECTA/OTX1/DLX2/TCF21/PKD2/TGFB3/HOXB1/TBX2/TBX4/GJB6/HOXC11/STIL/SOX9/OVOL2/KDR/ALDH1A2/E2F8/SOX15/PDGFRA/TFAP2A/PLK4/CCN1/RSPO3/CRB2/ZEB1/TBX6/EDNRA/WNT3A/GRHL3/WNT9B/TAL1/FRZB/MSX1/TGFBR2/PITX2/HAND2/CITED2/SOX17/EN2/OSR2/FZD6/E2F7/FBN1/RBPMS2/SPINT2/GBX2/ZFPM2/SIX2/KRT19/A2M/IRX5/POLE/FOXE1/HOXC9/PHLDA2/USH1G/…	82
BP	GO:0042303	molting cycle	30/2149	117/18870	1.3635e-05	0.000413219	0.000334201	CDH3/DLX3/FGF10/TP63/FERMT1/PPP1R13L/LHX2/FOXN1/IGFBP5/PTCH2/HOXC13/SOX21/SOX9/KRT17/SPINK5/WNT10A/FGF7/TMEM79/TERT/FOXQ1/FZD6/TRPV3/LDB2/HPSE/DSG4/FOXE1/KRT16/KRT14/FOXI3/TNF	30
BP	GO:0042633	hair cycle	30/2149	117/18870	1.3635e-05	0.000413219	0.000334201	CDH3/DLX3/FGF10/TP63/FERMT1/PPP1R13L/LHX2/FOXN1/IGFBP5/PTCH2/HOXC13/SOX21/SOX9/KRT17/SPINK5/WNT10A/FGF7/TMEM79/TERT/FOXQ1/FZD6/TRPV3/LDB2/HPSE/DSG4/FOXE1/KRT16/KRT14/FOXI3/TNF	30
BP	GO:0034765	regulation of monoatomic ion transmembrane transport	82/2149	454/18870	1.46364e-05	0.00044128	0.000356897	CACNA1G/FYN/ATP1A2/FHL1/ATP2B4/ADCYAP1R1/KCNN2/ABCB1/REM1/TESC/FXYD3/JPH4/TREM2/MMP9/FGF14/KCNA7/GRIN2D/SCN1B/P2RX1/IFNG/CASQ2/PKD2/KCNJ8/RAMP3/PLP1/KCNJ2/KCNS1/ATP1B2/KCNA5/DPP6/HRC/KCNC3/GRP/SCN7A/FXYD6/CXCL9/CASQ1/HCN3/TRPC1/ANK2/KCNMB1/DRD2/SCN2B/JPH2/ADRA2A/CACNA1C/AKAP6/EDNRA/KCNE4/KCNK13/THY1/KCNMA1/CABP1/KCNB1/FGF11/SLMAP/CACNB2/PCSK9/CXCL10/CXCL11/KCNAB1/CLIC4/KCNG3/HAP1/GRIN1/SCN4B/KCNI…	82
BP	GO:0043270	positive regulation of monoatomic ion transport	46/2149	214/18870	1.48793e-05	0.000446301	0.000360958	FHL1/MYLK/TACR2/ADCYAP1R1/ABCB1/TESC/TREM2/SCN1B/CXCL12/P2RX1/WFS1/IFNG/PDGFRB/PKD2/RAMP3/PLP1/KCNJ2/MCHR1/ATP1B2/CXCL9/CASQ1/TRPC1/ANK2/KCNMB1/JPH2/ADRA2A/AKAP6/EDNRA/THY1/CACNB2/TRPV3/CXCL10/CXCL11/HAP1/GRIN1/SCN4B/GALR2/NKX2-5/ATP2A1/NLGN3/FLNA/ARC/GJC2/DMD/SHANK3/CCL3	46
BP	GO:0061028	establishment of endothelial barrier	17/2149	49/18870	1.54212e-05	0.000460197	0.000372196	FOXP3/TJP2/EDNRB/EDNRA/MARVELD2/ROBO4/F11R/F2RL1/FASN/HPSE/CDH5/MYADM/CLDN5/PDE2A/TNF/PECAM1/S1PR2	17
BP	GO:0065004	protein-DNA complex assembly	50/2149	240/18870	1.59395e-05	0.000473248	0.000382751	RAD51/MCM2/ESR1/CDC45/DMC1/CENPI/OIP5/ASF1B/GMNN/CENPA/CENPF/CENPK/HJURP/H1-3/H2BC11/SOX9/DLGAP5/CENPO/CENPE/CENPH/MIS18A/CHAF1B/CENPN/CDT1/CHAF1A/H1-4/NAP1L5/H2BC4/TSPYL2/H1-5/KNTC1/H2BC13/NAP1L3/NAP1L2/H3C12/CENPW/H4C14/H4C12/H2BC8/H3C8/H2BC6/H2BC17/H2BC9/H4C5/H4C4/H2BC7/H3C7/H3C10/H3C2/H3C3	50
BP	GO:0006334	nucleosome assembly	30/2149	118/18870	1.63161e-05	0.000481985	0.000389818	MCM2/ASF1B/H1-3/H2BC11/SOX9/CHAF1B/CHAF1A/H1-4/NAP1L5/H2BC4/TSPYL2/H1-5/H2BC13/NAP1L3/NAP1L2/H3C12/H4C14/H4C12/H2BC8/H3C8/H2BC6/H2BC17/H2BC9/H4C5/H4C4/H2BC7/H3C7/H3C10/H3C2/H3C3	30
BP	GO:1902969	mitotic DNA replication	9/2149	16/18870	1.71344e-05	0.000503615	0.000407311	RAD51/MCM2/CDC45/GINS1/MCM4/LIG1/BRCA2/TK1/GINS3	9
BP	GO:0061351	neural precursor cell proliferation	38/2149	166/18870	1.83573e-05	0.000536859	0.000434198	PAX6/CDON/ASPM/EML1/LIMS2/NDE1/WDR62/SMARCD3/LHX5/PTPRZ1/LHX2/NR2E1/KIF14/BCL11B/NCAN/HAPLN2/EMX1/DMRTA2/HAPLN1/VAX1/DRD2/DIXDC1/FOXO1/WNT3A/IGF2BP1/RACGAP1/FZD6/MELK/ILK/SPINT2/GBX2/EMX2/SHCBP1/ID4/RASSF10/FLNA/GJC2/DISP3	38
BP	GO:1901989	positive regulation of cell cycle phase transition	30/2149	119/18870	1.94692e-05	0.000566544	0.000458207	FGF10/SMARCD3/CDC6/CDC7/FAM83D/RGCC/EZH2/CDC20/TBX2/STIL/DLGAP5/KCNA5/CCNB1/ESPL1/DTL/CRNN/CDCA5/ADAMTS1/SASS6/CDC25C/DDR2/CDC25A/TERT/CDK1/RRM2/MTBP/UBE2C/ATAD5/RCC2/PBX1	30
BP	GO:0019722	calcium-mediated signaling	45/2149	210/18870	1.99011e-05	0.000576244	0.000466052	IGF1/ATP1A2/ATP2B4/ERBB3/LMCD1/REM1/TREM2/NFATC4/GRIN2D/BST1/PDGFRB/NR5A2/CASQ2/KCNJ8/PTGFR/KDR/HRC/RGN/PDGFRA/HTR2B/EDNRB/CASQ1/AGTR1/ANK2/ITPR1/CACNA1C/AKAP6/SYK/AVPR1A/TMEM100/SAMD14/SGCD/RCAN2/SELP/GRIN1/MYOZ1/CCR8/BHLHA15/SLC8A1/PTGDR2/PLN/DMD/TNF/PLA2G4B/CCL3	45
BP	GO:0003002	regionalization	78/2149	430/18870	2.00743e-05	0.000578397	0.000467793	SEMA3F/CYP26B1/HOXA11/MEOX1/PAX6/DNAH5/CC2D2A/CDON/HES2/FGF10/TP63/MEF2C/SMARCD3/AURKA/CHRD/DLL3/FOXF1/DNAH11/MEOX2/LHX2/ZBTB16/OTX1/DLX2/PKD2/HOXB1/TBX2/HOXC13/HOXC11/STIL/OVOL2/FEZF1/ALDH1A2/FOXA1/EMX1/TBR1/ACVRL1/NKD1/DMRTA2/CELSR2/GPR161/LEFTY2/DAAM2/CRB2/TBX6/WNT3A/NBL1/TDRD5/MSX1/TGFBR2/HEYL/SPRY1/PITX2/HAND2/CITED2/SP8/SOX17/GBX2/AXIN2/AR/EMX2/IRX2/SIX2/DMRT2/HOXC9/HOXC10/GREM2/TDRKH/NKX2-…	78
BP	GO:0072089	stem cell proliferation	31/2149	125/18870	2.02424e-05	0.000580382	0.000469398	FGF10/TP63/FERMT2/FBLN1/ABCB1/FERMT1/TSC22D1/CCNE1/RNF43/NR2E1/IRF6/SOX9/OVOL2/KDR/BRCA2/HMGA2/TGFBR2/TERT/SOX17/OSR2/LTBP3/AXIN2/SIX2/OVOL1/CD34/KDF1/SFN/PBX1/WNT7B/HMX2/CEBPA	31
BP	GO:0044771	meiotic cell cycle phase transition	8/2149	13/18870	2.11834e-05	0.000604398	0.000488822	NDC80/TTK/CDC20/PKMYT1/CCNB2/CDC25C/CDC25A/OVOL1	8
BP	GO:0031055	chromatin remodeling at centromere	7/2149	10/18870	2.16056e-05	0.000610489	0.000493748	CENPI/OIP5/CENPA/HJURP/MIS18A/CENPN/CENPW	7
BP	GO:0034080	CENP-A containing chromatin assembly	7/2149	10/18870	2.16056e-05	0.000610489	0.000493748	CENPI/OIP5/CENPA/HJURP/MIS18A/CENPN/CENPW	7
BP	GO:0051302	regulation of cell division	41/2149	186/18870	2.28073e-05	0.000641345	0.000518704	PAX6/ASPM/TP63/AURKA/BIRC5/CDC6/KIF20A/THBS4/ECT2/IL1A/KIF14/TGFB3/E2F8/CDCA8/HTR2B/KIF23/KIF20B/BRCA2/FGF7/ANKRD53/PDGFC/DRD2/INCENP/WNT9B/RACGAP1/TAL1/TGFA/CHMP4C/SOX17/VEGFD/E2F7/PLK1/PDGFD/KDF1/SFN/AURKB/KIF18B/NAP1L2/BLM/PRC1/MYO19	41
BP	GO:0072009	nephron epithelium development	30/2149	120/18870	2.31671e-05	0.000648347	0.000524367	HOXA11/SOX8/MEF2C/SALL1/GATA3/STAT1/TCF21/PKD2/SOX9/EDNRB/ADAMTS16/EDNRA/WNT9B/KLF15/HEYL/ILK/DCHS1/IRX2/SIX2/MTSS1/LAMB2/CD34/TACSTD2/WT1/PBX1/MAGI2/WNT7B/AQP1/FOXD1/PECAM1	30
BP	GO:0071103	DNA conformation change	25/2149	92/18870	2.40952e-05	0.000671109	0.000542776	DDX11/RAD51/POLQ/MCM2/CDC45/MCM5/GINS1/MCM4/MCM8/CHTF18/GINS2/TOP2A/BRIP1/HMGA1/DNA2/PIF1/GINS4/RECQL4/HFM1/RFC4/MCM7/GINS3/RAD54B/BLM/DDX12P	25
BP	GO:0003205	cardiac chamber development	38/2149	168/18870	2.4428e-05	0.000677155	0.000547666	TGFBR3/MEF2C/SMARCD3/GRHL2/DSP/SALL4/FOXF1/SALL1/PPP1R13L/DNAH11/GATA3/NSD2/TNNT2/TEK/TBX2/KCNJ8/OVOL2/TPM1/MYOCD/GATA6/CCN1/SLIT2/ANK2/EDNRA/POU4F1/ADAMTS1/MYL3/TGFBR2/HEYL/HAND2/CITED2/NOS3/ZFPM2/NKX2-5/SLIT3/PDE2A/PARVA/GJA5	38
BP	GO:0010959	regulation of metal ion transport	73/2149	398/18870	2.49948e-05	0.000689596	0.000557729	FYN/ATP1A2/FHL1/ATP2B4/MYLK/ADCYAP1R1/KCNN2/REM1/TESC/FXYD3/JPH4/TREM2/FGF14/SCN1B/CXCL12/P2RX1/WFS1/IFNG/PDGFRB/CASQ2/PKD2/RAMP3/PLP1/KCNJ2/KCNS1/MCHR1/ATP1B2/KCNA5/DPP6/HRC/GRP/FXYD6/CXCL9/CASQ1/TRPC1/ANK2/KCNMB1/DRD2/SCN2B/JPH2/ADRA2A/CACNA1C/AKAP6/KCNE4/THY1/CABP1/FGF11/SLMAP/NOS3/CACNB2/TRPV3/PCSK9/CXCL10/CXCL11/KCNAB1/IL16/HAP1/GRAMD2A/GRIN1/SCN4B/KCNIP1/GALR2/SLC8A1/NKX2-5/ATP2A1/FLNA/PLN/…	73
BP	GO:0014706	striated muscle tissue development	53/2149	264/18870	2.66668e-05	0.000728902	0.000589518	CACNA1G/IGF1/DSG2/ERBB3/TGFBR3/NEBL/TP73/MEF2C/DSP/PPP1R13L/PDGFRB/RGS2/CENPF/TNNT2/TBX2/KCNJ8/GJB6/ALDH1A2/SOX15/SYNE1/MYH11/LARGE1/PDGFRA/TPM1/MYLK3/MYOCD/GATA6/JPH2/AKAP6/EDNRA/POU4F1/PGM5/WNT3A/CXADR/ACTC1/MYL3/SGCB/MSX1/ADAMTS9/CITED2/PI16/ZFPM2/CDK1/SGCD/S1PR1/SLC8A1/NKX2-5/WT1/PRKG1/PLN/ALPK2/MIR25/GJA5	53
BP	GO:0030239	myofibril assembly	21/2149	71/18870	2.66687e-05	0.000728902	0.000589518	NEBL/MYL9/TNNT1/PDGFRB/TNNT2/LDB3/FLNC/MYH11/PDGFRA/TMOD1/TPM1/MYLK3/CASQ1/PGM5/CSRP1/ACTC1/LMOD1/CFL2/KRT19/MYOZ1/NKX2-5	21
BP	GO:0003206	cardiac chamber morphogenesis	31/2149	127/18870	2.82838e-05	0.000769452	0.000622314	TGFBR3/MEF2C/SMARCD3/GRHL2/DSP/FOXF1/PPP1R13L/DNAH11/GATA3/NSD2/TNNT2/TEK/TBX2/OVOL2/TPM1/GATA6/CCN1/SLIT2/EDNRA/POU4F1/ADAMTS1/MYL3/TGFBR2/HEYL/HAND2/CITED2/NOS3/ZFPM2/NKX2-5/SLIT3/PARVA	31
BP	GO:0030324	lung development	41/2149	188/18870	2.97066e-05	0.000804417	0.000650592	FLT4/FGF10/SREBF1/CELSR1/TP73/PGR/GRHL2/ESRP2/CRISPLD2/FOXF1/TIMELESS/ITGB6/IGFBP5/CCN2/TCF21/TGFB3/TBX2/TBX4/SOX9/KLF2/KDR/ALDH1A2/FOXA1/CHI3L1/PDGFRA/NKX2-8/FGF7/MYOCD/GATA6/ABCA12/FGF18/SIM2/TGFBR2/SPRY1/NOS3/LTBP3/ZFPM2/WNT7B/TNF/CEBPA/MMP12	41
BP	GO:0022898	regulation of transmembrane transporter activity	49/2149	239/18870	2.99649e-05	0.00080767	0.000653224	ATP1A2/FHL1/MEF2C/ABCB1/TESC/FXYD3/JPH4/TREM2/MMP9/FGF14/SCN1B/IFNG/CASQ2/PKD2/KCNS1/ATP1B2/HRC/DLG4/GRP/FXYD6/CASQ1/ANK2/CRHBP/DRD2/SCN2B/JPH2/ADRA2A/AKAP6/EDNRA/KCNE4/CABP1/FGF11/SLMAP/CACNB2/PCSK9/KCNAB1/HAP1/CNIH2/SCN4B/GALR2/ANO9/SHISA6/ATP2A1/NLGN3/PLN/ARC/DMD/VAMP2/SHANK3	49
BP	GO:0008406	gonad development	48/2149	233/18870	3.16014e-05	0.000847875	0.00068574	HOXA11/SOX8/ASPM/PGR/MMP2/TESC/ESR1/DMC1/SALL1/AMH/GATA3/IL1A/SDC1/TCF21/KIF18A/TNFSF10/SOX9/KDR/SOX15/PDGFRA/BRIP1/DMRT1/DHH/BRCA2/GATA6/SLIT2/SRD5A1/GFRA1/ADAMTS1/NPR2/CITED2/NOS3/AR/ZFPM2/FZD4/A2M/IRX5/UMODL1/NHLH2/SLIT3/WT1/NR2F2/FANCA/FLNA/ANG/FANCG/INSL3/HOXA10	48
BP	GO:0140694	non-membrane-bounded organelle assembly	74/2149	408/18870	3.25476e-05	0.000869273	0.000703046	ANLN/BRCA1/ASPM/FSCN1/WDR62/SPAG5/NEBL/NDC80/AURKA/TPX2/BIRC5/KIF4A/MYBL2/MYL9/CEP152/SQLE/TNNT1/NOP2/CEP72/PDGFRB/CENPA/CDC20/NEK2/CENPF/TNNT2/GPSM2/LDB3/CENPK/STIL/DLGAP5/FLNC/CEP85/MYH11/CDCA8/PDGFRA/TMOD1/KIF23/KIF11/CENPE/TPM1/MYLK3/GRB7/PLK4/CASQ1/GSN/INCENP/CENPH/PGM5/SASS6/CCNB2/CSRP1/ACTC1/STARD9/RACGAP1/LMOD1/CDS1/CHMP4C/CFL2/PLK1/KIFC2/KRT19/MYOZ1/AURKB/RCC1/NKX2-5/KNTC1/FLNA/CCDC69/PR…	74
BP	GO:0051447	negative regulation of meiotic cell cycle	9/2149	17/18870	3.27228e-05	0.00086998	0.000703619	RPS6KA2/TRIP13/TTK/PKMYT1/DMRT1/HORMAD1/FBXO43/NPR2/OVOL1	9
BP	GO:0045165	cell fate commitment	56/2149	286/18870	3.36504e-05	0.000890593	0.00072029	CYP26B1/HOXA11/SOX8/PAX6/FOXP3/CDON/PITX1/FGF10/MEF2C/ESRP1/GATA3/FOXN1/IL23A/NR2E1/DLX2/PTCH2/ONECUT2/TBX2/TBX4/SOX9/BCL11B/KDR/FOXA1/MNX1/WNT10A/TBR1/DHH/TGFB1I1/GATA6/DMRTA2/TBX6/EDNRA/POU4F1/WNT3A/WNT9B/ISL2/TAL1/TLX3/SOX17/TNXB/AR/ONECUT1/SIX2/GAS1/BHLHA15/HOXC10/SOX2/NKX2-5/WT1/NR2F2/MITF/WNT7B/ZNF521/FOXI3/EBF2/MIAT	56
BP	GO:0033002	muscle cell proliferation	50/2149	247/18870	3.54763e-05	0.000928187	0.000750694	IGF1/HGF/CALCRL/TGFBR3/TP73/NDC80/MEF2C/MMP2/MMP9/VIPR2/OGN/IFNG/PDGFRB/PDE1A/TACR1/STAT1/IGFBP5/MYB/NR4A3/TGFB3/TBX2/CNN1/DNMT1/TPM1/MYOCD/GATA6/DSN1/ANGPT1/ADAMTS1/PTGIR/DDR2/ITGA2/TERT/CITED2/NOS3/RBPMS2/IL12A/NPR1/ZFPM2/CDK1/PDGFD/S1PR1/APLN/EFEMP2/NKX2-5/PRKG1/APOD/ANG/TNF/ITGB3	50
BP	GO:0048738	cardiac muscle tissue development	50/2149	247/18870	3.54763e-05	0.000928187	0.000750694	CACNA1G/IGF1/DSG2/ERBB3/TGFBR3/NEBL/TP73/MEF2C/DSP/PPP1R13L/PDGFRB/RGS2/TNNT2/TBX2/KCNJ8/GJB6/ALDH1A2/SYNE1/MYH11/LARGE1/PDGFRA/TPM1/MYLK3/MYOCD/GATA6/JPH2/AKAP6/EDNRA/POU4F1/WNT3A/CXADR/ACTC1/MYL3/SGCB/MSX1/ADAMTS9/CITED2/PI16/ZFPM2/CDK1/SGCD/S1PR1/SLC8A1/NKX2-5/WT1/PRKG1/PLN/ALPK2/MIR25/GJA5	50
BP	GO:0001655	urogenital system development	20/2149	67/18870	3.55469e-05	0.000928187	0.000750694	HOXA11/FGF10/TP63/MMP2/ESR1/AMH/HELLS/SOX9/FOXA1/SERPINF1/SRD5A1/HOXB13/OSR2/AR/ID4/PSAPL1/ALOX15B/PBX1/SERPINB5/HOXA10	20
BP	GO:0010837	regulation of keratinocyte proliferation	16/2149	47/18870	3.57456e-05	0.000929226	0.000751535	CDH3/FGF10/TP63/TGM1/VDR/IRF6/KLF9/OVOL2/SLURP1/BCL11B/FGF7/CRNN/ZEB1/OVOL1/KDF1/SFN	16
BP	GO:0048660	regulation of smooth muscle cell proliferation	38/2149	171/18870	3.70225e-05	0.000955499	0.000772784	IGF1/CALCRL/MEF2C/MMP2/MMP9/VIPR2/OGN/IFNG/PDGFRB/PDE1A/TACR1/STAT1/IGFBP5/MYB/NR4A3/TGFB3/CNN1/DNMT1/TPM1/MYOCD/ADAMTS1/PTGIR/DDR2/ITGA2/TERT/NOS3/RBPMS2/IL12A/NPR1/PDGFD/S1PR1/APLN/EFEMP2/PRKG1/APOD/ANG/TNF/ITGB3	38
BP	GO:0060562	epithelial tube morphogenesis	63/2149	334/18870	3.7083e-05	0.000955499	0.000772784	HOXA11/SOX8/CC2D2A/TIE1/FGF10/CELSR1/MEF2C/PGR/GRHL2/ESR1/NFATC4/SALL4/ESRP2/FOXF1/SALL1/LHX2/GATA3/VDR/TIMELESS/TCF21/PKD2/TBX2/STIL/SOX9/OVOL2/KDR/FOXA1/STARD13/KIF20B/ACVRL1/SLIT2/ADAMTS16/TBX6/EDNRA/WNT3A/GRHL3/WNT9B/TGFBR2/SPRY1/HAND2/CITED2/SOX17/DLC1/FZD6/ILK/DCHS1/SPINT2/GBX2/AR/CXCL10/CLIC4/IRX2/SIX2/MTSS1/MMRN2/NKX2-5/PRKX/TACSTD2/WT1/PBX1/DDR1/TNF/FOXD1	63
BP	GO:0007127	meiosis I	31/2149	129/18870	3.91274e-05	0.00100376	0.000811813	RAD51/TRIP13/NDC80/RAD54L/AURKA/DMC1/CCNE1/RAD51AP1/CKS2/PSMC3IP/TOP2A/ESPL1/BRIP1/DMRT1/BRCA2/HORMAD1/FANCD2/EME1/CCNB2/ANKLE1/SYCE2/HFM1/SPDYA/PTTG1/SHOC1/PLK1/MAJIN/CCNE2/RMI1/SYCP2/RAD54B	31
BP	GO:0086091	regulation of heart rate by cardiac conduction	14/2149	38/18870	4.00849e-05	0.00102383	0.000828047	CACNA1G/DSG2/DSP/SCN1B/KCNJ2/KCNA5/DSC2/ANK2/SCN2B/CACNA1C/KCNE4/CACNB2/JUP/SCN4B	14
BP	GO:0034329	cell junction assembly	79/2149	446/18870	4.19207e-05	0.00106606	0.000862205	CDH1/EPHA3/ARHGAP6/CDH3/COL17A1/CDH19/FERMT2/FSCN1/CAMSAP3/MEF2C/PKP1/PCDHB4/GRHL2/SORBS1/SH3BP1/LSR/CNTNAP1/NRXN2/NECTIN1/TRPV4/PCDHB5/ECT2/TEK/KCNJ8/GJB6/POF1B/KDR/AJUBA/LRRC4B/RAMP2/ITGB4/LARGE1/DSG1/ACVRL1/ST8SIA2/MARVELD3/ANK2/DRD2/ESAM/GPM6A/POU4F1/MARVELD2/LGI2/ADGRF1/THY1/PRKCA/WNT3A/F11R/CLDN14/ITGA2/DLC1/GJB2/JAM3/FAM107A/NEGR1/RHOD/JUP/FBXO45/RCC2/CDH5/CLDN7/CLDN5/PKP3/GJA4/APOD/CLDN4/…	79
BP	GO:0021543	pallium development	41/2149	191/18870	4.3681e-05	0.00110602	0.00089452	PAX6/TACC3/ATP2B4/CDON/ASPM/NDE1/WDR62/LHX5/EZH2/LHX2/LHX6/NR2E1/DLX2/SLC2A1/KIF14/LARGE1/EMX1/TBR1/MGARP/DMRTA2/TMEM108/SLIT2/SRD5A1/TACC1/DIXDC1/WNT3A/LRP8/IGF2BP1/BMERB1/TUBA1A/MFSD2A/EMX2/DCLK2/ID4/DAB1/FBXO45/CDK5R1/PAX5/FAT4/FLNA/ARHGAP11B	41
BP	GO:0001654	eye development	71/2149	391/18870	4.48318e-05	0.00113026	0.00091413	SOX8/PAX6/VIM/CC2D2A/ATP2B4/CDON/FGF10/SMARCD3/GRHL2/CRYBB1/MYOM1/CHRDL1/FLT1/PPP1R13L/MEIS3/SIPA1L3/LHX2/GATA3/NECTIN1/NR2E1/PDGFRB/DLX2/TBX2/SOX9/RHOJ/BCL11B/GNGT1/KDR/ALDH1A2/SERPINF1/LARGE1/MEIS2/PDGFRA/ACTL6A/TMOD1/TFAP2A/ACVRL1/NKD1/SHROOM2/CRB2/ZEB1/VAX1/DRD2/GPM6A/CACNA1C/THY1/GRHL3/WNT9B/CRYBA2/TGFBR2/SPRY1/PITX2/CITED2/OSR2/VSTM4/FBN1/MFSD2A/CLIC4/LAMB2/FZD4/SOX2/WT1/PBX1/FOXE3/MITF/WNT…	71
BP	GO:0045446	endothelial cell differentiation	30/2149	124/18870	4.52232e-05	0.00113524	0.000918152	FOXP3/TIE1/TJP2/KDR/HAPLN2/EDNRB/ACVRL1/ZEB1/EDNRA/MARVELD2/ROBO4/F11R/F2RL1/SOX17/TMEM100/ATOH8/CLIC4/FASN/S1PR1/HPSE/FZD4/APOLD1/CDH5/MYADM/CLDN5/NR2F2/PDE2A/TNF/PECAM1/S1PR2	30
BP	GO:0042391	regulation of membrane potential	78/2149	440/18870	4.54578e-05	0.00113625	0.000918971	CACNA1G/DCN/GABRA3/ATP1A2/FHL1/BEST2/ADRB1/DSG2/GNA15/PRKCZ/ABCC9/CNGB1/KCNN2/MEF2C/TREM2/DSP/GABRE/SLC1A6/MYH14/GRIN2D/SCN1B/GRIK5/P2RX1/CHRNE/CNTNAP1/TACR1/CHRNB4/CASQ2/KCNJ8/POPDC2/KCNJ2/KDR/ATP1B2/KCNA5/SYNE1/SLC34A1/DLG4/SPART/RNF122/DSC2/PMAIP1/HCN3/TMEM108/ANK2/DRD2/SCN2B/CACNA1C/AKAP6/KCNE4/KCNK13/PID1/CXADR/GNA14/KCNMA1/KCNB1/NPR2/SLC1A7/SLMAP/CACNB2/CHRNA5/JUP/GRIN1/SCN4B/GRID1/SLC8A1/P…	78
BP	GO:0034764	positive regulation of transmembrane transport	45/2149	217/18870	4.65214e-05	0.00115789	0.000936472	IGF1/OPN3/ADCYAP1R1/ABCB1/TESC/SORBS1/TREM2/SLC7A5/CA2/CLIP3/SCN1B/P2RX1/IFNG/PKD2/NR4A3/RAMP3/PLP1/KCNJ2/ATP1B2/SLC34A1/CXCL9/CASQ1/TRPC1/ANK2/KCNMB1/JPH2/AKAP6/EDNRA/THY1/KLF15/TERT/CACNB2/CXCL10/CXCL11/HAP1/GRIN1/GALR2/ATP2A1/NLGN3/FLNA/OCLN/ARC/GJC2/DMD/SHANK3	45
BP	GO:2000179	positive regulation of neural precursor cell proliferation	19/2149	63/18870	4.72893e-05	0.00117201	0.000947895	PAX6/CDON/ASPM/WDR62/SMARCD3/LHX5/LHX2/NR2E1/NCAN/HAPLN2/DMRTA2/HAPLN1/DRD2/WNT3A/ID4/RASSF10/FLNA/GJC2/DISP3	19
BP	GO:0009954	proximal/distal pattern formation	13/2149	34/18870	4.7923e-05	0.00118271	0.000956544	CYP26B1/HOXA11/FGF10/TP63/DLX2/HOXC11/ALDH1A2/SP8/IRX2/HOXC9/HOXC10/PBX1/HOXA10	13
BP	GO:0050680	negative regulation of epithelial cell proliferation	38/2149	173/18870	4.84474e-05	0.00119062	0.000962948	PAX6/TGFBR3/LIMS2/MEF2C/FLT1/RGCC/GATA3/VDR/SPARC/STAT1/IRF6/KLF9/SOX9/SLURP1/RGN/SERPINF1/NKX2-8/ACVRL1/BRCA2/MARVELD3/CDKN2B/ZEB1/DRD2/DAB2/IL12A/ATOH8/AR/KRT4/MTSS1/SCG2/OVOL1/MMRN2/KDF1/SFN/SOX2/NR2F2/TNF/MIR205	38
BP	GO:0030323	respiratory tube development	41/2149	192/18870	4.95308e-05	0.00121216	0.000980362	FLT4/FGF10/SREBF1/CELSR1/TP73/PGR/GRHL2/ESRP2/CRISPLD2/FOXF1/TIMELESS/ITGB6/IGFBP5/CCN2/TCF21/TGFB3/TBX2/TBX4/SOX9/KLF2/KDR/ALDH1A2/FOXA1/CHI3L1/PDGFRA/NKX2-8/FGF7/MYOCD/GATA6/ABCA12/FGF18/SIM2/TGFBR2/SPRY1/NOS3/LTBP3/ZFPM2/WNT7B/TNF/CEBPA/MMP12	41
BP	GO:0044839	cell cycle G2/M phase transition	35/2149	155/18870	5.20985e-05	0.00126675	0.00102451	BRCA1/FHL1/NDC80/SMARCD3/ABCB1/ORC1/AURKA/CLSPN/CDC6/CDC7/FOXM1/CENPF/KIF14/PKMYT1/CCNB1/TICRR/DTL/CCNA2/SKP2/CHEK1/CCNB2/CDC25C/DONSON/TOPBP1/CDC25A/CHMP4C/MELK/PLK1/CDK1/ATAD5/AURKB/RCC2/FBXL7/PBX1/BLM	35
BP	GO:0070374	positive regulation of ERK1 and ERK2 cascade	45/2149	218/18870	5.22676e-05	0.00126675	0.00102451	IGF1/FLT4/ABCA7/PRKCZ/FGFR3/FGF10/FERMT2/TREM2/ACTA2/TRPV4/PDGFRB/IL1A/CCN2/TEK/RAMP3/GLIPR2/PLA2G5/KDR/AKAP12/CHI3L1/PDGFRA/HTR2B/S100A7/PDGFC/DRD2/ANGPT1/PRKCA/FGF18/ALOX15/HAND2/F2RL1/NOD2/PDGFD/FGG/RASGRP1/MTURN/TNFAIP8L3/FFAR4/SLC30A10/TNF/ARHGAP8/ITGB3/CCL23/CCL18/CCL3	45
BP	GO:0034109	homotypic cell-cell adhesion	25/2149	96/18870	5.24111e-05	0.00126675	0.00102451	DSG2/CDHR2/DSP/CTSG/MYL9/TJP2/DSC2/PDGFRA/EMILIN1/MMRN1/PRKCA/WNT3A/CXADR/F11R/CSRP1/PLPP3/SYK/ILK/FGG/JUP/RAP2B/PRKG1/PEAR1/FLNA/ITGB3	25
BP	GO:0048880	sensory system development	72/2149	401/18870	5.78099e-05	0.00139148	0.0011254	SOX8/PAX6/VIM/CC2D2A/ATP2B4/CDON/FGF10/SMARCD3/GRHL2/CRYBB1/MYOM1/CHRDL1/FLT1/PPP1R13L/MEIS3/SIPA1L3/LHX2/GATA3/NECTIN1/NR2E1/PDGFRB/DLX2/TBX2/SOX9/RHOJ/BCL11B/GNGT1/KDR/ALDH1A2/SERPINF1/LARGE1/MEIS2/PDGFRA/ACTL6A/TMOD1/TFAP2A/ACVRL1/NKD1/SHROOM2/CRB2/ZEB1/VAX1/DRD2/GPM6A/CACNA1C/POU4F1/THY1/GRHL3/WNT9B/CRYBA2/TGFBR2/SPRY1/PITX2/CITED2/OSR2/VSTM4/FBN1/MFSD2A/CLIC4/LAMB2/FZD4/SOX2/WT1/PBX1/FOXE3/M…	72
BP	GO:0001885	endothelial cell development	19/2149	64/18870	6.01431e-05	0.00144171	0.00116602	FOXP3/TJP2/HAPLN2/EDNRB/EDNRA/MARVELD2/ROBO4/F11R/F2RL1/CLIC4/FASN/HPSE/CDH5/MYADM/CLDN5/PDE2A/TNF/PECAM1/S1PR2	19
BP	GO:0072073	kidney epithelium development	34/2149	150/18870	6.10525e-05	0.00145753	0.00117882	HOXA11/SOX8/MEF2C/SALL1/GATA3/STAT1/SDC1/TCF21/PKD2/SOX9/EDNRB/SLIT2/ADAMTS16/EDNRA/WNT9B/KLF15/HEYL/SPRY1/ILK/DCHS1/IRX2/SIX2/MTSS1/LAMB2/CD34/TACSTD2/WT1/PBX1/MAGI2/WNT7B/KANK2/AQP1/FOXD1/PECAM1	34
BP	GO:0009612	response to mechanical stimulus	44/2149	213/18870	6.18188e-05	0.00146212	0.00118252	FYN/ATP1A2/SLC1A3/MMP2/CXCL12/PKD2L1/NRXN2/TRPV4/TACR1/STAT1/SLC2A1/PKD2/PPL/KCNJ2/SOX9/KCNA5/PKDREJ/HABP4/CHI3L1/LARGE1/MEIS2/SCEL/PSPH/GSN/DRD2/CHEK1/F11R/DDR2/ITGA2/ADGRV1/CITED2/TUBA1A/CXCL10/JUP/SLC8A1/KRT5/PDE2A/LHFPL5/DMD/TNF/AQP1/STRC/SHANK3/ITGB3	44
BP	GO:0051592	response to calcium ion	33/2149	144/18870	6.18958e-05	0.00146212	0.00118252	SYT1/RASGRP2/MEF2C/ITPR3/RASA4/ECT2/SDC1/TNNT2/CASQ2/PKD2/SYT11/SYT6/ITPKA/ITPKB/TRPC1/CRHBP/KCNMB1/SYT8/KCNMA1/KCNB1/ALOX15/ADGRV1/AQP3/TUBA1A/CLIC4/RASA4B/FGG/SYT12/CPNE7/S100A16/RYR1/KCNMB2/RYR3	33
BP	GO:0034728	nucleosome organization	32/2149	138/18870	6.24065e-05	0.00146212	0.00118252	MCM2/SMARCD3/ASF1B/H1-3/H2BC11/SOX9/HMGA1/CHAF1B/CHAF1A/H1-4/NAP1L5/H2BC4/TSPYL2/H1-5/H2BC13/NAP1L3/NAP1L2/H3C12/H4C14/H4C12/H2BC8/H3C8/H2BC6/H2BC17/H2BC9/H4C5/H4C4/H2BC7/H3C7/H3C10/H3C2/H3C3	32
BP	GO:0150063	visual system development	71/2149	395/18870	6.26053e-05	0.00146212	0.00118252	SOX8/PAX6/VIM/CC2D2A/ATP2B4/CDON/FGF10/SMARCD3/GRHL2/CRYBB1/MYOM1/CHRDL1/FLT1/PPP1R13L/MEIS3/SIPA1L3/LHX2/GATA3/NECTIN1/NR2E1/PDGFRB/DLX2/TBX2/SOX9/RHOJ/BCL11B/GNGT1/KDR/ALDH1A2/SERPINF1/LARGE1/MEIS2/PDGFRA/ACTL6A/TMOD1/TFAP2A/ACVRL1/NKD1/SHROOM2/CRB2/ZEB1/VAX1/DRD2/GPM6A/CACNA1C/THY1/GRHL3/WNT9B/CRYBA2/TGFBR2/SPRY1/PITX2/CITED2/OSR2/VSTM4/FBN1/MFSD2A/CLIC4/LAMB2/FZD4/SOX2/WT1/PBX1/FOXE3/MITF/WNT…	71
BP	GO:0010517	regulation of phospholipase activity	18/2149	59/18870	6.27626e-05	0.00146212	0.00118252	ARHGAP6/GNA15/FGFR3/FGFR1/ESR1/FLT1/PDGFRB/RGS2/PLA2G5/PDGFRA/HTR2B/AGTR1/EDNRA/AVPR1A/LPAR1/ANG/ANXA8L1/ANXA8	18
BP	GO:0043616	keratinocyte proliferation	18/2149	59/18870	6.27626e-05	0.00146212	0.00118252	CDH3/FGF10/TP63/TGM1/FERMT1/VDR/IRF6/KLF9/OVOL2/SLURP1/BCL11B/KLK8/FGF7/CRNN/ZEB1/OVOL1/KDF1/SFN	18
BP	GO:0048659	smooth muscle cell proliferation	38/2149	175/18870	6.29943e-05	0.00146212	0.00118252	IGF1/CALCRL/MEF2C/MMP2/MMP9/VIPR2/OGN/IFNG/PDGFRB/PDE1A/TACR1/STAT1/IGFBP5/MYB/NR4A3/TGFB3/CNN1/DNMT1/TPM1/MYOCD/ADAMTS1/PTGIR/DDR2/ITGA2/TERT/NOS3/RBPMS2/IL12A/NPR1/PDGFD/S1PR1/APLN/EFEMP2/PRKG1/APOD/ANG/TNF/ITGB3	38
BP	GO:0001894	tissue homeostasis	54/2149	279/18870	6.37431e-05	0.00146785	0.00118716	PDK4/CDH3/CNGB1/LSR/CUBN/AKT3/SLC2A1/CCN2/SPP1/TJP2/GJB6/SOX9/AIPL1/ATP1B2/SLC28A2/RDH12/CTSK/CRB2/ESAM/ANGPT1/PRKCA/CXADR/JAM2/F11R/TFF3/PTH1R/PIGR/INAVA/ADGRV1/NOS3/DCSTAMP/SYK/VSTM4/JAM3/NOD2/TUBA1A/LTBP3/MFSD2A/ZEB2/LDB2/RAC3/CYTL1/S1PR1/CD34/IL20RB/CDH5/USH1G/TMEM119/CLDN5/LAMA2/OCLN/DMD/ITGB3/PECAM1	54
BP	GO:0060249	anatomical structure homeostasis	54/2149	279/18870	6.37431e-05	0.00146785	0.00118716	PDK4/CDH3/CNGB1/LSR/CUBN/AKT3/SLC2A1/CCN2/SPP1/TJP2/GJB6/SOX9/AIPL1/ATP1B2/SLC28A2/RDH12/CTSK/CRB2/ESAM/ANGPT1/PRKCA/CXADR/JAM2/F11R/TFF3/PTH1R/PIGR/INAVA/ADGRV1/NOS3/DCSTAMP/SYK/VSTM4/JAM3/NOD2/TUBA1A/LTBP3/MFSD2A/ZEB2/LDB2/RAC3/CYTL1/S1PR1/CD34/IL20RB/CDH5/USH1G/TMEM119/CLDN5/LAMA2/OCLN/DMD/ITGB3/PECAM1	54
BP	GO:0007043	cell-cell junction assembly	35/2149	157/18870	6.88039e-05	0.00157817	0.00127639	CDH1/CDH3/CDH19/FSCN1/PKP1/GRHL2/LSR/CNTNAP1/TRPV4/ECT2/GJB6/POF1B/RAMP2/DSG1/MARVELD3/ANK2/ESAM/MARVELD2/PRKCA/F11R/CLDN14/GJB2/JAM3/JUP/CDH5/CLDN7/CLDN5/PKP3/GJA4/CLDN4/OCLN/TNF/CLDN23/PECAM1/GJA5	35
BP	GO:0050886	endocrine process	24/2149	92/18870	7.12323e-05	0.00162741	0.00131621	RPS6KA2/TACR2/CTSG/GATA3/TACR1/SPP1/CRY2/AVPR2/EDNRB/ENPEP/AGTR1/CORIN/CRHBP/DAB2/RAB11FIP1/F2RL1/NOS3/AVPR1A/OR51E2/FZD4/HCAR2/SELENOM/AQP1/FOXD1	24
BP	GO:0061008	hepaticobiliary system development	33/2149	145/18870	7.15068e-05	0.00162741	0.00131621	HGF/TGFBR3/LIMS2/AURKA/SLC7A5/LSR/EZH2/RPS6KA1/PKD2/ONECUT2/SOX9/ALDH1A2/E2F8/RGN/PCNA/NKX2-8/GATA6/SRD5A1/CDKN2B/WNT3A/FRZB/TGFA/ITGA2/CITED2/SOX17/E2F7/PCSK9/ONECUT1/TYMS/TNF/UGT1A1/UGT1A7/CEBPA	33
BP	GO:0021987	cerebral cortex development	30/2149	127/18870	7.27188e-05	0.00164857	0.00133333	PAX6/TACC3/CDON/ASPM/NDE1/WDR62/LHX2/LHX6/NR2E1/SLC2A1/KIF14/EMX1/TBR1/MGARP/DMRTA2/SLIT2/SRD5A1/TACC1/DIXDC1/LRP8/BMERB1/TUBA1A/EMX2/DAB1/FBXO45/CDK5R1/PAX5/FAT4/FLNA/ARHGAP11B	30
BP	GO:1901992	positive regulation of mitotic cell cycle phase transition	25/2149	98/18870	7.5624e-05	0.00170782	0.00138124	FGF10/SMARCD3/CDC6/CDC7/RGCC/CDC20/STIL/DLGAP5/KCNA5/CCNB1/ESPL1/DTL/CDCA5/ADAMTS1/SASS6/CDC25C/DDR2/CDC25A/TERT/CDK1/RRM2/MTBP/UBE2C/RCC2/PBX1	25
BP	GO:0070192	chromosome organization involved in meiotic cell cycle	19/2149	65/18870	7.60012e-05	0.00170973	0.00138279	NCAPD2/RAD51/TRIP13/DMC1/CCNE1/SMC4/NCAPH/PSMC3IP/BRIP1/SMC2/HORMAD1/FANCD2/NCAPD3/SYCE2/SPDYA/SHOC1/MAJIN/CCNE2/SYCP2	19
BP	GO:0060348	bone development	44/2149	215/18870	7.77945e-05	0.00174337	0.00141	CYP26B1/HOXA11/IGF1/FGFR3/MEF2C/OGN/NSD2/ZBTB16/TRPV4/RAB23/ITGB6/PAPPA2/LEPR/TGFB3/GPR68/TEK/SOX9/KDR/LRRC17/RGN/LARGE1/TTC9/CHAD/TFAP2A/PDGFC/SRD5A1/EBP/FGF18/NPR2/DDR2/MSX1/TGFBR2/PITX2/CITED2/OSR2/FREM1/FBN1/DCHS1/LTBP3/AXIN2/BNC2/TMEM119/RYR1/ANXA6	44
BP	GO:0045444	fat cell differentiation	49/2149	248/18870	8.0125e-05	0.00178874	0.00144669	SOX8/ADRB1/LMO3/ADGRF5/FGF10/SREBF1/FERMT2/RUNX1T1/MMP11/PNPLA3/E2F1/ZNF516/KLF5/MEDAG/CLIP3/RARRES2/ZBTB16/TRPV4/RGS2/NR4A3/KCNJ8/FABP3/NR4A1/PDGFRA/TGFB1I1/TLCD3B/HMGA2/FOXO1/ADGRF1/WNT3A/NPR2/FNDC5/ZNF385A/FRZB/CDS1/AXIN2/ZFPM2/DLK2/ID4/ALOXE3/SLC2A4/FFAR4/C1QL4/LAMB3/ENPP1/EBF2/TNF/CEBPA/GDF10	49
BP	GO:0070371	ERK1 and ERK2 cascade	62/2149	336/18870	8.26521e-05	0.00183815	0.00148665	IGF1/FLT4/ROS1/LMO3/ABCA7/PRKCZ/FGFR3/FGF10/FERMT2/FBLN1/TREM2/TIMP3/FAM83D/ACTA2/TRPV4/PDGFRB/IL1A/CCN2/TEK/RAMP3/GLIPR2/SOX9/PLA2G5/KDR/DUSP9/AKAP12/CHI3L1/DUSP26/PDGFRA/HTR2B/EMILIN1/CCN1/S100A7/PDGFC/DRD2/DAB2/ANGPT1/PRKCA/FGF18/ALOX15/SPRY1/HAND2/F2RL1/SYK/NOD2/CDK1/PDGFD/FGG/RASGRP1/MTURN/TNFAIP8L3/IQGAP3/FFAR4/C1QL4/SLC30A10/TNF/ARHGAP8/ITGB3/CCL23/CCL18/CCL3/MIR205	62
BP	GO:0000086	G2/M transition of mitotic cell cycle	32/2149	140/18870	8.37016e-05	0.00185443	0.00149982	BRCA1/FHL1/SMARCD3/ABCB1/ORC1/AURKA/CLSPN/CDC6/CDC7/FOXM1/CENPF/KIF14/PKMYT1/CCNB1/TICRR/DTL/CCNA2/SKP2/CHEK1/CDC25C/DONSON/TOPBP1/CDC25A/CHMP4C/MELK/PLK1/CDK1/AURKB/RCC2/FBXL7/PBX1/BLM	32
BP	GO:0010927	cellular component assembly involved in morphogenesis	30/2149	128/18870	8.47835e-05	0.00187132	0.00151347	SOX30/NEBL/PLA2G3/MYL9/TNNT1/CNTNAP1/PMP22/PDGFRB/TNNT2/LDB3/FLNC/CCDC136/ITGB4/MYH11/PDGFRA/TMOD1/KNL1/TPM1/MYLK3/CASQ1/ANK2/PGM5/CSRP1/ACTC1/LMOD1/CFL2/KRT19/MYOZ1/NKX2-5/PLN	30
BP	GO:0006271	DNA strand elongation involved in DNA replication	8/2149	15/18870	8.57713e-05	0.00187195	0.00151399	GINS1/MCM4/LIG1/PCNA/DNA2/RFC4/MCM7/POLE	8
BP	GO:0030174	regulation of DNA-templated DNA replication initiation	8/2149	15/18870	8.57713e-05	0.00187195	0.00151399	MCM2/MCM5/MCM4/GMNN/TICRR/MCM7/CDT1/MCIDAS	8
BP	GO:0001942	hair follicle development	24/2149	93/18870	8.57724e-05	0.00187195	0.00151399	CDH3/DLX3/FGF10/TP63/FERMT1/LHX2/FOXN1/IGFBP5/HOXC13/SOX21/SOX9/KRT17/SPINK5/WNT10A/FGF7/TMEM79/FOXQ1/FZD6/LDB2/HPSE/DSG4/FOXE1/FOXI3/TNF	24
BP	GO:0032956	regulation of actin cytoskeleton organization	62/2149	337/18870	9.02592e-05	0.00196255	0.00158726	BAIAP2L1/TENM1/EPHA3/ARHGAP6/FERMT2/CELSR1/FSCN1/SH3BP1/RGCC/CXCL12/BST1/PDGFRB/ECT2/IL1A/TACR1/STMN1/CCN2/TGFB3/ARHGAP40/DSTN/CGNL1/PDGFRA/TMOD1/SPTBN5/TPM1/MYLK3/ARHGEF19/SLIT2/DAAM2/EPHA1/GSN/ESAM/DIXDC1/EPS8/GRHL3/F11R/CARMIL2/ALOX15/CDC42EP3/LMOD1/F2RL1/DLC1/CFL2/JAM3/FAM107A/RAC3/MTSS1/S1PR1/SYNPO2/CDK5R1/MYADM/TACSTD2/PRKN/CARMIL3/KANK3/FLNA/KANK2/LPAR1/ARHGEF15/SHANK3/MAGEL2/ITGB3	62
BP	GO:0014808	release of sequestered calcium ion into cytosol by sarcoplasmic reticulum	13/2149	36/18870	9.5864e-05	0.0020767	0.00167958	ATP1A2/CASQ2/HRC/CASQ1/ANK2/CACNA1C/AKAP6/SLC8A1/RYR1/PLN/RYR3/DMD/CCL3	13
BP	GO:0007229	integrin-mediated signaling pathway	27/2149	111/18870	9.63933e-05	0.00208046	0.00168262	LIMS2/FERMT2/ITGA8/FERMT1/BST1/ITGB6/CCN2/ITGB4/VAV3/ITGA7/ITGA11/ITGB7/ITGA10/ITGA9/THY1/ADAMTS1/ZYX/PLPP3/ITGA2/SYK/ILK/LAMB2/RCC2/ISG15/LAMA2/FLNA/ITGB3	27
BP	GO:0042063	gliogenesis	62/2149	338/18870	9.85015e-05	0.00211388	0.00170965	SOX8/PAX6/VIM/ERBB3/FGF10/TP73/TREM2/SLC7A5/PRX/PTPRZ1/EZH2/ASPA/CNTNAP1/IFNG/NR2E1/DLX2/LEPR/MYB/CLU/PLP1/SOX9/PTPRB/ATP1B2/NCAN/ITGB4/HAPLN2/TRPC4/LARGE1/TSPAN2/EMX1/S100A8/HAPLN1/DAAM2/CDKN2B/VAX1/PRDM8/LGI4/LRP8/TAL1/PLPP3/MXRA8/S100A9/KLF15/ILK/BMERB1/TUBA1A/ZEB2/CDK1/LAMB2/ID4/DAB1/CDK5R1/SOX2/NDN/ROR1/LAMA2/LPAR1/GJC2/LTA/TNF/ZNF488/CCL3	62
BP	GO:0010811	positive regulation of cell-substrate adhesion	29/2149	123/18870	9.86645e-05	0.00211388	0.00170965	PRKCZ/LIMS2/FERMT2/CCDC80/UNC13D/FERMT1/FOXF1/ECM2/TEK/KDR/EMILIN1/CCN1/EPHA1/DAB2/THY1/ABI3BP/ALOX15/FBLN2/EGFLAM/RELL2/ILK/RAC3/FGG/EFEMP2/JUP/MYADM/FLNA/EGFL6/ITGB3	29
BP	GO:0061298	retina vasculature development in camera-type eye	9/2149	19/18870	0.000100476	0.00214484	0.00173469	PDGFRB/RHOJ/LARGE1/PDGFRA/ACVRL1/VSTM4/CLIC4/FZD4/ARHGEF15	9
BP	GO:0001889	liver development	32/2149	142/18870	0.000111336	0.00236802	0.00191519	HGF/TGFBR3/LIMS2/AURKA/SLC7A5/LSR/EZH2/RPS6KA1/PKD2/ONECUT2/SOX9/ALDH1A2/E2F8/RGN/PCNA/NKX2-8/GATA6/SRD5A1/CDKN2B/WNT3A/FRZB/TGFA/ITGA2/CITED2/E2F7/PCSK9/ONECUT1/TYMS/TNF/UGT1A1/UGT1A7/CEBPA	32
BP	GO:0006959	humoral immune response	50/2149	258/18870	0.000112978	0.00239424	0.0019364	PRSS3/MEF2C/BLNK/TREM2/CTSG/RGCC/RARRES2/GATA3/BST1/CD81/IFNG/C7/CLU/C4BPA/PI3/H2BC11/MASP1/SPINK5/IL36RN/CXCL9/GATA6/SUSD4/S100A7/PGLYRP3/SPON2/PGLYRP4/S100A9/CXCL5/SVEP1/RNASE7/NOD2/EVPL/CXCL10/CXCL11/EXO1/WFDC5/A2M/H2BC4/IFNE/CFD/H2BC12/KRT6A/ANG/LTA/TNF/SPRR2A/RNASE4/H2BC8/H2BC6/H2BC7	50
BP	GO:0061448	connective tissue development	54/2149	285/18870	0.000114155	0.00241044	0.00194951	HOXA11/SOX8/BARX2/CHRDL2/DGAT2/FGFR3/PITX1/MEF2C/ZNF516/OGN/GATA3/ACTA2/ZBTB16/TRPV4/MGP/PDGFRB/DLX2/CCN2/SOX9/FOXA1/CHI3L1/SPART/LARGE1/ACVRL1/CCN1/CTSK/ZEB1/HMGA2/FGF18/NPR2/PTH1R/FRZB/MSX1/TGFBR2/HAND2/OSR2/LTBP3/AXIN2/SIX2/CYTL1/PDGFD/ID4/CD34/TYMS/UMODL1/GPR4/WT1/WNT7B/ARID5A/ANXA6/SELENOM/EBF2/FOXD1/ITGB3	54
BP	GO:1902075	cellular response to salt	41/2149	199/18870	0.000114938	0.00241824	0.00195581	FYN/CDH1/ATP2B4/GNA15/SYT1/RASGRP2/SLC1A3/MEF2C/PNPLA3/NFATC4/RASA4/ECT2/PKD2/BCL11A/DLG4/SYT11/LARGE1/SYT6/ITPKA/ITPKB/CCNA2/CRHBP/SYT8/LYPD1/ITPR1/MAPK13/KCNB1/ALOX15/ADGRV1/AVPR1A/TUBA1A/CLIC4/RASA4B/SYT12/P2RY2/CDK5R1/CPNE7/RYR1/CACNA1H/RYR3/CEBPA	41
BP	GO:0090232	positive regulation of spindle checkpoint	7/2149	12/18870	0.000115824	0.00241948	0.00195681	NDC80/BIRC5/CDCA8/INCENP/MAD2L1/GEN1/AURKB	7
BP	GO:0090267	positive regulation of mitotic cell cycle spindle assembly checkpoint	7/2149	12/18870	0.000115824	0.00241948	0.00195681	NDC80/BIRC5/CDCA8/INCENP/MAD2L1/GEN1/AURKB	7
BP	GO:0070372	regulation of ERK1 and ERK2 cascade	58/2149	313/18870	0.000122533	0.00255053	0.0020628	IGF1/FLT4/ROS1/LMO3/ABCA7/PRKCZ/FGFR3/FGF10/FERMT2/FBLN1/TREM2/TIMP3/FAM83D/ACTA2/TRPV4/PDGFRB/IL1A/CCN2/TEK/RAMP3/GLIPR2/PLA2G5/KDR/AKAP12/CHI3L1/DUSP26/PDGFRA/HTR2B/EMILIN1/CCN1/S100A7/PDGFC/DRD2/DAB2/ANGPT1/PRKCA/FGF18/ALOX15/SPRY1/HAND2/F2RL1/SYK/NOD2/PDGFD/FGG/RASGRP1/MTURN/TNFAIP8L3/FFAR4/C1QL4/SLC30A10/TNF/ARHGAP8/ITGB3/CCL23/CCL18/CCL3/MIR205	58
BP	GO:0072091	regulation of stem cell proliferation	24/2149	95/18870	0.000123018	0.00255153	0.00206361	FGF10/TP63/FERMT2/FBLN1/FERMT1/TSC22D1/CCNE1/NR2E1/IRF6/SOX9/OVOL2/KDR/HMGA2/TGFBR2/TERT/SOX17/OSR2/LTBP3/OVOL1/KDF1/SFN/PBX1/HMX2/CEBPA	24
BP	GO:0048144	fibroblast proliferation	26/2149	107/18870	0.000131102	0.0027096	0.00219146	IGF1/ABCC9/FGF10/ESR1/CDC6/E2F1/MYB/KCNJ8/CKS2/E2F8/CCNB1/PDGFRA/CCNA2/PDGFC/DDR2/VEGFD/CDK1/PDGFD/CKS1B/CD248/C1QL4/WNT7B/IFI30/LTA/AQP1/ITGB3	26
BP	GO:1903514	release of sequestered calcium ion into cytosol by endoplasmic reticulum	13/2149	37/18870	0.00013248	0.00272844	0.00220669	ATP1A2/CASQ2/HRC/CASQ1/ANK2/CACNA1C/AKAP6/SLC8A1/RYR1/PLN/RYR3/DMD/CCL3	13
BP	GO:0120254	olefinic compound metabolic process	35/2149	162/18870	0.00013371	0.00273853	0.00221485	HSD17B6/CYP46A1/DGAT2/CYP2D6/ELOVL3/PTGIS/ALDH1A2/CYP2J2/RDH5/EDNRB/RDH16/RDH12/SRD5A1/DAB2/PLA2G2F/ALOX15/CYP2C19/CYP2S1/SDR9C7/CEL/CYP4F11/GRIN1/ALOXE3/ALOX12B/ALOX15B/PRKG1/CYP4F2/CYP4F3/ADH7/CACNA1H/ADH1B/AKR1B10/CYP2D7/AKR1B15/PLA2G4B	35
BP	GO:0034502	protein localization to chromosome	28/2149	119/18870	0.000133906	0.00273853	0.00221485	SPDL1/ESR1/EZH2/TTK/CENPA/H2BC11/MCM8/KNL1/BRCA2/MMS22L/BUB1B/TONSL/SPDYA/TERT/PLK1/CDK1/ESCO2/MTBP/ZWILCH/HASPIN/AURKB/RCC2/H1-5/KNTC1/H4C14/H4C12/H4C5/H4C4	28
BP	GO:0018149	peptide cross-linking	11/2149	28/18870	0.000137633	0.00279518	0.00226068	ABCA7/TGM1/DSP/TGM5/CSTA/PI3/IVL/EVPL/SPRR1B/SPRR1A/SPRR2E	11
BP	GO:0086010	membrane depolarization during action potential	11/2149	28/18870	0.000137633	0.00279518	0.00226068	CACNA1G/ATP1A2/SCN1B/KCNJ2/ANK2/SCN2B/CACNA1C/SLMAP/CACNB2/SCN4B/SLC8A1	11
BP	GO:0033044	regulation of chromosome organization	48/2149	247/18870	0.000143078	0.00288137	0.00233038	NCAPD2/DDX11/TACC3/SPDL1/TRIP13/NDC80/SMARCD3/BIRC5/CDC6/NCAPG/TTK/SMC4/CDC20/NEK2/CENPF/NCAPH/ZWINT/DLGAP5/TOP2A/CCNB1/CDCA8/ESPL1/ACTL6A/SMC2/KNL1/CENPE/PIF1/NUF2/NCAPG2/INCENP/NCAPD3/SPC25/BUB1B/SPC24/TAL1/MAD2L1/PLK1/FEN1/AXIN2/BUB1/CDK1/ZWILCH/UBE2C/RMI2/HASPIN/GEN1/AURKB/KNTC1	48
BP	GO:0030261	chromosome condensation	15/2149	47/18870	0.000143739	0.00288137	0.00233038	NCAPD2/NCAPG/SMC4/NCAPH/H1-3/TOP2A/SMC2/CDCA5/NCAPG2/HMGA2/NCAPD3/PLK1/H1-4/CDK1/H1-5	15
BP	GO:0042311	vasodilation	15/2149	47/18870	0.000143739	0.00288137	0.00233038	ADRB1/RGS2/KCNJ8/KLF2/EDNRB/KCNMB1/ADRA2A/KCNMA1/F2RL1/NOS3/VSTM4/ADORA2B/PRKG1/TNF/GJA5	15
BP	GO:0060541	respiratory system development	43/2149	214/18870	0.000143847	0.00288137	0.00233038	FLT4/FGF10/SREBF1/CELSR1/TP73/PGR/GRHL2/ESRP2/CRISPLD2/FOXF1/TIMELESS/ITGB6/IGFBP5/CCN2/TCF21/TGFB3/TBX2/TBX4/SOX9/KLF2/KDR/ALDH1A2/FOXA1/CHI3L1/PDGFRA/NKX2-8/FGF7/MYOCD/GATA6/ABCA12/FGF18/SIM2/MSX1/TGFBR2/SPRY1/NOS3/LTBP3/ZFPM2/WT1/WNT7B/TNF/CEBPA/MMP12	43
BP	GO:0022404	molting cycle process	24/2149	96/18870	0.000146553	0.00291562	0.00235808	CDH3/DLX3/FGF10/TP63/FERMT1/LHX2/FOXN1/IGFBP5/HOXC13/SOX21/SOX9/KRT17/SPINK5/WNT10A/FGF7/TMEM79/FOXQ1/FZD6/LDB2/HPSE/DSG4/FOXE1/FOXI3/TNF	24
BP	GO:0022405	hair cycle process	24/2149	96/18870	0.000146553	0.00291562	0.00235808	CDH3/DLX3/FGF10/TP63/FERMT1/LHX2/FOXN1/IGFBP5/HOXC13/SOX21/SOX9/KRT17/SPINK5/WNT10A/FGF7/TMEM79/FOXQ1/FZD6/LDB2/HPSE/DSG4/FOXE1/FOXI3/TNF	24
BP	GO:0035825	homologous recombination	19/2149	68/18870	0.000147908	0.00293259	0.00237181	BRCA1/RAD51/TRIP13/RAD54L/DMC1/RAD51AP1/PSMC3IP/TOP2A/BRIP1/FANCD2/EME1/ANKLE1/HFM1/TOPBP1/SHOC1/MAJIN/RMI1/RAD54B/UHRF1	19
BP	GO:0048736	appendage development	38/2149	182/18870	0.00015052	0.00296427	0.00239743	CYP26B1/HOXA11/PITX1/FGF10/TP63/FERMT2/GRHL2/SALL4/SALL1/MEOX2/FOXN1/ZBTB16/IRF6/TBX2/TBX4/RECK/HOXC13/HOXC11/SOX9/ALDH1A2/KREMEN2/ITGB4/LARGE1/TFAP2A/AFF3/CACNA1C/NPR2/MSX1/PITX2/HAND2/SP8/OSR2/FZD6/KDF1/HOXC10/PBX1/SP9/HOXA10	38
BP	GO:0060173	limb development	38/2149	182/18870	0.00015052	0.00296427	0.00239743	CYP26B1/HOXA11/PITX1/FGF10/TP63/FERMT2/GRHL2/SALL4/SALL1/MEOX2/FOXN1/ZBTB16/IRF6/TBX2/TBX4/RECK/HOXC13/HOXC11/SOX9/ALDH1A2/KREMEN2/ITGB4/LARGE1/TFAP2A/AFF3/CACNA1C/NPR2/MSX1/PITX2/HAND2/SP8/OSR2/FZD6/KDF1/HOXC10/PBX1/SP9/HOXA10	38
BP	GO:0007292	female gamete generation	35/2149	163/18870	0.000151936	0.00298213	0.00241187	YBX2/IGF1/ASPM/RPS6KA2/TRIP13/NDC80/PGR/MMP2/AURKA/DMC1/AMH/TTK/NCAPH/HROB/MCM8/TOP2A/DMRT1/BCL2L10/BRCA2/HORMAD1/STRA8/EDNRA/ADAMTS1/CCNB2/NPR2/TDRD5/SPDYA/NOS3/PLK1/MAJIN/BNC1/TDRKH/SYCP2/ANG/INSL3	35
BP	GO:0042476	odontogenesis	30/2149	132/18870	0.000153103	0.00299498	0.00242226	RELT/DLX3/FGF10/TP63/ASPN/NECTIN1/PERP/ITGB6/DLX2/TGFB3/NKX2-3/SSUH2/BCL11B/SLC34A1/PDGFRA/WNT10A/TFAP2A/GATA6/TUFT1/MSX1/PITX2/HAND2/OSR2/AQP3/AXIN2/CD34/AMTN/PAX9/FOXI3/AQP1	30
BP	GO:0071241	cellular response to inorganic substance	45/2149	229/18870	0.000174644	0.00340497	0.00275386	DDX11/CDH1/RAD51/SYT1/RASGRP2/MEF2C/NFATC4/MMP9/RASA4/TFR2/TIMELESS/ECT2/PKD2/MT1G/SLC34A1/SERPINF1/DLG4/SYT11/SYT6/TFAP2A/ITPKA/ITPKB/CCNA2/CRHBP/SYT8/MMP3/FOXO1/KCNB1/ALOX15/ADGRV1/TUBA1A/CLIC4/RASA4B/SYT12/CPNE7/PRKN/RYR1/CACNA1H/BLM/RYR3/MT1H/MT1A/MT1M/AQP1/CEBPA	45
BP	GO:0019730	antimicrobial humoral response	30/2149	133/18870	0.000176499	0.00341836	0.00276468	PRSS3/CTSG/RARRES2/PI3/H2BC11/SPINK5/IL36RN/CXCL9/GATA6/S100A7/PGLYRP3/SPON2/PGLYRP4/S100A9/CXCL5/RNASE7/NOD2/EVPL/CXCL10/CXCL11/WFDC5/H2BC4/H2BC12/KRT6A/ANG/SPRR2A/RNASE4/H2BC8/H2BC6/H2BC7	30
BP	GO:0051225	spindle assembly	30/2149	133/18870	0.000176499	0.00341836	0.00276468	ASPM/SPAG5/NDC80/AURKA/TPX2/BIRC5/KIF4A/MYBL2/CDC20/NEK2/GPSM2/STIL/CDCA8/KIF23/KIF11/INCENP/SASS6/CCNB2/STARD9/RACGAP1/CHMP4C/PLK1/KIFC2/AURKB/RCC1/FLNA/CCDC69/PRC1/KIFC1/CHMP4BP1	30
BP	GO:0007193	adenylate cyclase-inhibiting G protein-coupled receptor signaling pathway	21/2149	80/18870	0.000179324	0.00344004	0.00278222	ADCY2/PALM/RGS2/GNAZ/MCHR1/ADCY4/AKAP12/DRD2/ADRA2A/EDNRA/NPY1R/S1PR1/ADCY5/PSAPL1/PTGDR2/PDE2A/GRM7/FLNA/LPAR1/INSL3/ITGB3	21
BP	GO:0034767	positive regulation of monoatomic ion transmembrane transport	34/2149	158/18870	0.000179371	0.00344004	0.00278222	ADCYAP1R1/ABCB1/TESC/TREM2/SCN1B/P2RX1/IFNG/PKD2/RAMP3/PLP1/KCNJ2/ATP1B2/CXCL9/CASQ1/TRPC1/ANK2/KCNMB1/JPH2/AKAP6/EDNRA/THY1/CACNB2/CXCL10/CXCL11/HAP1/GRIN1/GALR2/ATP2A1/NLGN3/FLNA/ARC/GJC2/DMD/SHANK3	34
BP	GO:0003231	cardiac ventricle development	29/2149	127/18870	0.000179383	0.00344004	0.00278222	TGFBR3/MEF2C/SMARCD3/GRHL2/DSP/SALL4/FOXF1/SALL1/PPP1R13L/GATA3/NSD2/TNNT2/TPM1/MYOCD/CCN1/SLIT2/EDNRA/POU4F1/MYL3/TGFBR2/HEYL/HAND2/CITED2/NOS3/ZFPM2/NKX2-5/SLIT3/PDE2A/GJA5	29
BP	GO:0070296	sarcoplasmic reticulum calcium ion transport	14/2149	43/18870	0.000187539	0.0035847	0.00289921	ATP1A2/CASQ2/HRC/CASQ1/ANK2/CACNA1C/AKAP6/SLC8A1/RYR1/ATP2A1/PLN/RYR3/DMD/CCL3	14
BP	GO:0010389	regulation of G2/M transition of mitotic cell cycle	25/2149	104/18870	0.000209819	0.00398858	0.00322586	BRCA1/FHL1/SMARCD3/ORC1/AURKA/CLSPN/CDC6/CDC7/CENPF/KIF14/CCNB1/TICRR/DTL/CHEK1/CDC25C/DONSON/TOPBP1/CDC25A/CHMP4C/PLK1/CDK1/AURKB/RCC2/PBX1/BLM	25
BP	GO:0022612	gland morphogenesis	28/2149	122/18870	0.000210033	0.00398858	0.00322586	PAX6/HGF/FGF10/LIMS2/TP63/PGR/MMP2/ESR1/ESRP2/VDR/IGFBP5/RPS6KA1/TGFB3/NKX2-3/TBX2/SOX9/FOXA1/FGF7/WNT3A/HOXB13/TGFA/ELF3/TGFBR2/AR/ID4/DDR1/SERPINB5/TNF	28
BP	GO:1902749	regulation of cell cycle G2/M phase transition	27/2149	116/18870	0.000211628	0.00400587	0.00323985	BRCA1/FHL1/SMARCD3/ORC1/AURKA/CLSPN/CDC6/CDC7/CENPF/KIF14/PKMYT1/CCNB1/TICRR/DTL/CHEK1/CDC25C/DONSON/TOPBP1/CDC25A/CHMP4C/PLK1/CDK1/ATAD5/AURKB/RCC2/PBX1/BLM	27
BP	GO:0071900	regulation of protein serine/threonine kinase activity	53/2149	285/18870	0.000214206	0.00404028	0.00326768	TENM1/SERPINB3/ATP2B4/FERMT2/FGFR1/CDC6/CDKN3/FLT1/RGCC/CCNE1/CCNP/EZH2/IFNG/PDGFRB/RGS2/PKD2/PKMYT1/CCNB1/CAMK1/PSRC1/HTR2B/NTRK3/MYOCD/CBLC/CCNA2/PDGFC/CDKN2B/CDKN2A/HMGA2/ADRA2A/THY1/FGF18/CCNB2/CDC25C/CCNF/SPDYA/CDC25A/SPRY1/MST1R/PLK1/NOD2/PKIG/PDGFD/RASGRP1/CCNE2/CDK5R1/EPGN/SLC8A1/NR2F2/BLM/CCNI2/TNF/CEBPA	53
BP	GO:0016049	cell growth	83/2149	497/18870	0.000214827	0.00404028	0.00326768	SEMA3F/SEMA3G/BRCA1/IGF1/FHL1/CDH1/ROS1/FSTL4/PRKCZ/SYT1/RASGRP2/CDHR2/AURKA/ARHGAP4/LTBP4/WFDC1/LHX2/CXCL12/CYP27B1/IGFBP5/PAPPA2/RGS2/PTCH2/RPS6KA1/KIF14/SPP1/BCL11A/SOCS2/SOX9/KRT17/DCLK1/SPART/PSRC1/RERG/EMX1/PAK6/ACVRL1/ST8SIA2/MYOCD/IGFBP4/S100A8/TMEM108/AGTR1/SLIT2/CDKN2A/AKAP6/EDNRA/DAB2/WNT3A/NPR2/SCGB3A1/DRAXIN/FRZB/MSX1/S100A9/IGFBP7/TGFBR2/PI16/SOX17/DCSTAMP/AVPR1A/ISLR2/FAM107A/MFSD2…	83
BP	GO:0007422	peripheral nervous system development	21/2149	81/18870	0.00021645	0.00404884	0.0032746	SOX8/ERBB3/PRX/CNTNAP1/PMP22/ONECUT2/ITGB4/HAPLN2/EDNRB/POU4F1/LGI4/ISL2/HAND2/CITED2/ILK/CDK1/LAMB2/NHLH2/LAMA2/PLXNA4/NTF4	21
BP	GO:0007062	sister chromatid cohesion	17/2149	59/18870	0.000216667	0.00404884	0.0032746	DDX11/SMC1B/KIF22/CDC20/SGO1/ESPL1/HORMAD1/CDCA5/BUB1B/SGO2/PLK1/FEN1/AXIN2/BUB1/ESCO2/HASPIN/DDX12P	17
BP	GO:0050679	positive regulation of epithelial cell proliferation	43/2149	218/18870	0.000220666	0.00411043	0.00332442	IGF1/FLT4/CDH3/FGF10/TP63/FGFR1/TGM1/ESRP2/CXCL12/THBS4/TACR1/AKT3/NR4A3/TEK/NR4A1/SOX9/KDR/HTR2B/ACVRL1/FGF7/CRNN/AGTR1/PRKCA/WNT3A/TGFA/OSR2/VEGFD/JCAD/NOD2/AR/APLN/SCG2/EGFL7/EPGN/NKX2-5/IQGAP3/FOXE3/HMX2/ANG/TNF/TNFSF12/ITGB3/MMP12	43
BP	GO:0097553	calcium ion transmembrane import into cytosol	41/2149	205/18870	0.000224947	0.00416085	0.00336519	CACNA1G/FYN/ATP1A2/ATP2B4/ADCYAP1R1/JPH4/ITPR3/GRIN2D/P2RX1/TRPV4/CASQ2/PKD2/RAMP3/HRC/HTR2B/SCN7A/CXCL9/CASQ1/TRPC1/ANK2/DRD2/PLCH2/JPH2/ITPR1/CACNA1C/AKAP6/THY1/TRPV3/CXCL10/CXCL11/HAP1/GRIN1/SLC8A1/RYR1/CACNA1H/FLNA/PLN/RYR3/DMD/ITGB3/CCL3	41
BP	GO:0000725	recombinational repair	37/2149	179/18870	0.000225573	0.00416085	0.00336519	REV3L/BRCA1/RAD51/POLQ/MCM2/RAD54L/CDC45/CDC7/DMC1/MCM5/MCM4/RAD51AP1/TIMELESS/HROB/MCM8/AUNIP/GINS2/ACTL6A/BRCA2/MMS22L/GINS4/CHEK1/ANKLE1/TONSL/RECQL4/MCM7/RFWD3/FEN1/RMI2/GEN1/RMI1/FANCB/PARPBP/XRCC2/RAD54B/BLM/UHRF1	37
BP	GO:0060623	regulation of chromosome condensation	7/2149	13/18870	0.000226238	0.00416085	0.00336519	NCAPD2/NCAPG/SMC4/NCAPH/SMC2/NCAPG2/NCAPD3	7
BP	GO:0086019	cell-cell signaling involved in cardiac conduction	12/2149	34/18870	0.000227801	0.00416085	0.00336519	CACNA1G/KCNN2/SCN1B/CASQ2/KCNA5/ANK2/CACNA1C/CXADR/CACNB2/SCN4B/FLNA/GJA5	12
BP	GO:0010232	vascular transport	22/2149	87/18870	0.000228352	0.00416085	0.00336519	ATP1A2/ATP2B4/SLC2A3/ABCC9/SLC1A3/ABCB1/SLC7A5/ABCC5/LEPR/SLC2A1/ABCG2/KCNJ8/ATP1B2/SLC28A2/SLC16A12/SLC6A20/FABP5/SLC7A3/AVPR1A/MFSD2A/SLC29A2/SLC2A4	22
BP	GO:0071277	cellular response to calcium ion	22/2149	87/18870	0.000228352	0.00416085	0.00336519	SYT1/RASGRP2/MEF2C/RASA4/ECT2/PKD2/SYT11/SYT6/ITPKA/ITPKB/CRHBP/SYT8/KCNB1/ALOX15/ADGRV1/TUBA1A/CLIC4/RASA4B/SYT12/CPNE7/RYR1/RYR3	22
BP	GO:0150104	transport across blood-brain barrier	22/2149	87/18870	0.000228352	0.00416085	0.00336519	ATP1A2/ATP2B4/SLC2A3/ABCC9/SLC1A3/ABCB1/SLC7A5/ABCC5/LEPR/SLC2A1/ABCG2/KCNJ8/ATP1B2/SLC28A2/SLC16A12/SLC6A20/FABP5/SLC7A3/AVPR1A/MFSD2A/SLC29A2/SLC2A4	22
BP	GO:0044843	cell cycle G1/S phase transition	52/2149	279/18870	0.000230976	0.00419558	0.00339328	E2F2/FHL1/ATP2B4/FGF10/GTSE1/RBL1/SMARCD3/CDC6/CDC7/CDKN3/E2F1/FAM83D/RGCC/CCNE1/EZH2/RHOU/KIF14/PKD2/TBX2/STIL/KCNA5/ACTL6A/CDK15/CRNN/CCNA2/SKP2/CDKN2B/CDKN2A/NACC2/ADAMTS1/SASS6/DDR2/SPDYA/CDC25A/TERT/DACT1/E2F7/APBB1/FAM107A/RFWD3/CDK1/RRM2/MTBP/ID4/CCNE2/POLE/RCC1/SOX2/IQGAP3/PLK5/KANK2/GJC2	52
BP	GO:0050927	positive regulation of positive chemotaxis	10/2149	25/18870	0.000232928	0.00421794	0.00341137	FGF10/CXCL12/KDR/NTRK3/ITGA2/F2RL1/VEGFD/S1PR1/SCG2/IL16	10
BP	GO:0010001	glial cell differentiation	48/2149	252/18870	0.00023414	0.00422681	0.00341854	SOX8/PAX6/VIM/ERBB3/FGF10/TP73/TREM2/PRX/PTPRZ1/ASPA/CNTNAP1/IFNG/NR2E1/DLX2/CLU/PLP1/SOX9/NCAN/ITGB4/HAPLN2/TRPC4/LARGE1/TSPAN2/EMX1/S100A8/HAPLN1/DAAM2/VAX1/PRDM8/LGI4/TAL1/PLPP3/MXRA8/S100A9/KLF15/ILK/TUBA1A/ZEB2/CDK1/LAMB2/ID4/DAB1/SOX2/ROR1/LAMA2/LPAR1/TNF/ZNF488	48
BP	GO:0010518	positive regulation of phospholipase activity	15/2149	49/18870	0.000241739	0.00433721	0.00350783	ARHGAP6/GNA15/FGFR3/FGFR1/ESR1/FLT1/PDGFRB/PLA2G5/PDGFRA/HTR2B/AGTR1/EDNRA/AVPR1A/LPAR1/ANG	15
BP	GO:0048286	lung alveolus development	15/2149	49/18870	0.000241739	0.00433721	0.00350783	FLT4/FGF10/PGR/FOXF1/ITGB6/IGFBP5/TCF21/TGFB3/KDR/FOXA1/MYOCD/GATA6/ABCA12/LTBP3/MMP12	15
BP	GO:0010639	negative regulation of organelle organization	64/2149	363/18870	0.000246014	0.00439545	0.00355493	BRCA1/IGF1/HGF/SPDL1/ARHGAP6/RPS6KA2/TRIP13/NDC80/TPX2/BIRC5/CLIP3/TTK/CDC20/STMN1/CENPF/CLU/ZWINT/CGNL1/TOP2A/CCNB1/CDCA8/ESPL1/CKAP2/TMOD1/DMRT1/KNL1/SPTBN5/PIF1/NUF2/HORMAD1/SLIT2/GSN/INCENP/CHEK1/EPS8/SPC25/FBXO43/BUB1B/F11R/CARMIL2/SPC24/CCNF/LMOD1/MAD2L1/DLC1/BMERB1/PLK1/BUB1/S1PR1/MTBP/ZWILCH/HASPIN/GEN1/AURKB/CDH5/MYADM/TACSTD2/KNTC1/PRKN/KIF24/KANK3/KANK2/LPAR1/SHANK3	64
BP	GO:0010463	mesenchymal cell proliferation	14/2149	44/18870	0.000246488	0.00439545	0.00355493	CHRD/FOXF1/STAT1/TBX2/SOX9/KDR/SYNE1/FGF7/ZEB1/MSX1/TGFBR2/HAND2/DCHS1/SIX2	14
BP	GO:0051315	attachment of mitotic spindle microtubules to kinetochore	9/2149	21/18870	0.000258477	0.00454003	0.00367187	NDC80/BIRC5/CDCA8/CENPE/KIF2C/NUF2/INCENP/CDT1/AURKB	9
BP	GO:0090231	regulation of spindle checkpoint	9/2149	21/18870	0.000258477	0.00454003	0.00367187	NDC80/BIRC5/CCNB1/CDCA8/KNL1/INCENP/MAD2L1/GEN1/AURKB	9
BP	GO:0090266	regulation of mitotic cell cycle spindle assembly checkpoint	9/2149	21/18870	0.000258477	0.00454003	0.00367187	NDC80/BIRC5/CCNB1/CDCA8/KNL1/INCENP/MAD2L1/GEN1/AURKB	9
BP	GO:1903429	regulation of cell maturation	9/2149	21/18870	0.000258477	0.00454003	0.00367187	AURKA/KIF14/BCL11A/TCP11/EDNRB/TBX6/NPR2/BNC1/RAC3	9
BP	GO:1903504	regulation of mitotic spindle checkpoint	9/2149	21/18870	0.000258477	0.00454003	0.00367187	NDC80/BIRC5/CCNB1/CDCA8/KNL1/INCENP/MAD2L1/GEN1/AURKB	9
BP	GO:0007411	axon guidance	45/2149	233/18870	0.000262244	0.0045708	0.00369675	SEMA3F/PAX6/SEMA3G/FYN/NRXN3/EPHA3/IGSF9/NOVA2/SCN1B/LHX2/GATA3/CXCL12/UNC5B/NECTIN1/LHX4/BCL11B/FEZF1/PALLD/TBR1/EFNA3/SLIT2/HMCN2/VAX1/NCAM1/KIAA1755/EDNRA/ROBO4/WNT3A/ISL2/DRAXIN/NEXN/GBX2/RAC3/LAMB2/CDK5R1/EPHA10/SLIT3/SEMA4B/PLEKHG4/SEMA4A/LAMA2/PLXNA4/ARHGEF25/FOXD1/TUBB3	45
BP	GO:0097485	neuron projection guidance	45/2149	233/18870	0.000262244	0.0045708	0.00369675	SEMA3F/PAX6/SEMA3G/FYN/NRXN3/EPHA3/IGSF9/NOVA2/SCN1B/LHX2/GATA3/CXCL12/UNC5B/NECTIN1/LHX4/BCL11B/FEZF1/PALLD/TBR1/EFNA3/SLIT2/HMCN2/VAX1/NCAM1/KIAA1755/EDNRA/ROBO4/WNT3A/ISL2/DRAXIN/NEXN/GBX2/RAC3/LAMB2/CDK5R1/EPHA10/SLIT3/SEMA4B/PLEKHG4/SEMA4A/LAMA2/PLXNA4/ARHGEF25/FOXD1/TUBB3	45
BP	GO:0051382	kinetochore assembly	8/2149	17/18870	0.000262573	0.0045708	0.00369675	CENPA/CENPF/CENPK/DLGAP5/CENPE/CENPH/KNTC1/CENPW	8
BP	GO:0045604	regulation of epidermal cell differentiation	17/2149	60/18870	0.000270617	0.00468295	0.00378746	TP63/GRHL2/SULT2B1/ESRP1/EZH2/CYP27B1/VDR/MYCL/PTCH2/OVOL2/GRHL1/ABCA12/AQP3/KDF1/SFN/ALOX15B/MAFF	17
BP	GO:0051785	positive regulation of nuclear division	17/2149	60/18870	0.000270617	0.00468295	0.00378746	IGF1/AURKA/RGCC/RAD51AP1/PDGFRB/IL1A/CDC20/DLGAP5/ESPL1/DMRT1/STRA8/NPR2/MSX1/TGFA/UBE2C/EPGN/TNF	17
BP	GO:0051347	positive regulation of transferase activity	71/2149	414/18870	0.000272299	0.00469816	0.00379976	TENM1/IGF1/FLT4/ROS1/ATP2B4/ERBB3/TIE1/FGFR3/FERMT2/FGFR1/GRHL2/TPX2/CLSPN/TREM2/RASSF2/FLT1/RGCC/EZH2/UBE2S/IL23A/IFNG/PDGFRB/ECT2/CDC20/NEK2/KIF14/PKD2/TEK/CLU/PILRB/CHTF18/KDR/DLG4/PCNA/CHI3L1/CAMK1/PSRC1/PDGFRA/HTR2B/BORA/CENPE/NTRK3/CARD14/CCN1/AGTR1/PDGFC/EPHA1/HMGA2/ADRA2A/ANGPT1/FGF18/LRP8/DDR2/TGFBR2/SPDYA/RFC4/MST1R/PLK1/NOD2/AXIN2/PDGFD/RASGRP1/UBE2C/AURKB/EPGN/ADRA2C/ROR1/DDR1/ANG/TNF…	71
BP	GO:0090307	mitotic spindle assembly	19/2149	71/18870	0.000273812	0.00471037	0.00380963	TPX2/BIRC5/KIF4A/MYBL2/CDC20/NEK2/CDCA8/KIF23/KIF11/INCENP/RACGAP1/CHMP4C/PLK1/KIFC2/AURKB/FLNA/PRC1/KIFC1/CHMP4BP1	19
BP	GO:0050878	regulation of body fluid levels	64/2149	365/18870	0.000287484	0.0049202	0.00397934	TBXA2R/FGF10/FBLN1/CTSG/MYL9/P2RX1/WFS1/VWF/TRPV4/OAS2/VDR/ADTRP/SOCS2/PLAU/F10/AVPR2/CDO1/F12/VAV3/PDGFRA/EDNRB/DGKB/EMILIN1/ENTPD1/MMRN1/CELSR2/DRD2/ADRA2A/PRKCA/WNT3A/TSPAN18/F11R/CSRP1/HK2/ZNF385A/ITGA2/F2RL1/NOS3/FZD6/SYK/AQP3/ILK/MYO5B/NPR1/CEL/APLN/FGG/CYP4F11/HPSE/SELP/P2RY2/ALOX12B/RAP2B/ADRA2C/PRKG1/CYP4F2/PEAR1/FLNA/SERPINB2/DDR1/AQP1/ITGB3/GJA5/ANXA8	64
BP	GO:0032526	response to retinoic acid	25/2149	106/18870	0.000287692	0.0049202	0.00397934	CYP26B1/EPHA3/TIE1/SREBF1/MMP2/TESC/MYB/TBX2/SOX9/ALDH1A2/SERPINF1/GATA6/STRA8/WNT3A/WNT9B/IGFBP7/HAND2/AQP3/GJB2/FZD4/ACER2/WNT7B/GJB3/TNF/AQP1	25
BP	GO:0043010	camera-type eye development	61/2149	344/18870	0.000290055	0.004935	0.0039913	SOX8/PAX6/VIM/CC2D2A/ATP2B4/CDON/FGF10/SMARCD3/GRHL2/CRYBB1/MYOM1/FLT1/PPP1R13L/LHX2/GATA3/NECTIN1/NR2E1/PDGFRB/DLX2/TBX2/SOX9/RHOJ/BCL11B/KDR/ALDH1A2/SERPINF1/LARGE1/PDGFRA/ACTL6A/TMOD1/TFAP2A/ACVRL1/SHROOM2/CRB2/ZEB1/VAX1/DRD2/GPM6A/CACNA1C/THY1/GRHL3/WNT9B/CRYBA2/TGFBR2/SPRY1/PITX2/CITED2/OSR2/VSTM4/FBN1/MFSD2A/CLIC4/LAMB2/FZD4/WT1/FOXE3/MITF/WNT7B/LCTL/ARHGEF15/AQP1	61
BP	GO:0033674	positive regulation of kinase activity	60/2149	337/18870	0.000290244	0.004935	0.0039913	TENM1/IGF1/FLT4/ROS1/ATP2B4/ERBB3/TIE1/FGFR3/FERMT2/FGFR1/TPX2/CLSPN/TREM2/RASSF2/FLT1/RGCC/EZH2/IL23A/IFNG/PDGFRB/ECT2/KIF14/PKD2/TEK/CLU/PILRB/KDR/DLG4/CHI3L1/CAMK1/PSRC1/PDGFRA/HTR2B/BORA/CENPE/NTRK3/CARD14/CCN1/PDGFC/EPHA1/HMGA2/ADRA2A/ANGPT1/FGF18/LRP8/DDR2/TGFBR2/SPDYA/MST1R/NOD2/AXIN2/PDGFD/RASGRP1/EPGN/ADRA2C/ROR1/DDR1/ANG/TNF/ITGB3	60
BP	GO:0000724	double-strand break repair via homologous recombination	36/2149	175/18870	0.000300048	0.0050869	0.00411416	REV3L/BRCA1/RAD51/POLQ/MCM2/RAD54L/CDC45/CDC7/DMC1/MCM5/MCM4/RAD51AP1/TIMELESS/MCM8/AUNIP/GINS2/ACTL6A/BRCA2/MMS22L/GINS4/CHEK1/ANKLE1/TONSL/RECQL4/MCM7/RFWD3/FEN1/RMI2/GEN1/RMI1/FANCB/PARPBP/XRCC2/RAD54B/BLM/UHRF1	36
BP	GO:0048251	elastic fiber assembly	6/2149	10/18870	0.000302675	0.00511661	0.00413819	MYH11/EMILIN1/FBLN5/MFAP4/TNXB/EFEMP2	6
BP	GO:0045682	regulation of epidermis development	18/2149	66/18870	0.000304675	0.00513034	0.00414929	TP63/GRHL2/SULT2B1/ESRP1/EZH2/CYP27B1/VDR/MYCL/PTCH2/OVOL2/GRHL1/ABCA12/TMEM79/AQP3/KDF1/SFN/ALOX15B/MAFF	18
BP	GO:0051283	negative regulation of sequestering of calcium ion	30/2149	137/18870	0.000305242	0.00513034	0.00414929	ATP1A2/JPH4/ITPR3/CASQ2/PKD2/HRC/HTR2B/CXCL9/CASQ1/TRPC1/ANK2/DRD2/PLCH2/JPH2/ITPR1/CACNA1C/AKAP6/THY1/CXCL10/CXCL11/HAP1/SLC8A1/RYR1/FLNA/ANXA6/PLN/RYR3/DMD/ITGB3/CCL3	30
BP	GO:0030850	prostate gland development	15/2149	50/18870	0.00030936	0.00518465	0.00419322	HOXA11/FGF10/TP63/MMP2/ESR1/SOX9/FOXA1/SERPINF1/HOXB13/AR/ID4/PSAPL1/ALOX15B/SERPINB5/HOXA10	15
BP	GO:0043410	positive regulation of MAPK cascade	79/2149	474/18870	0.000321127	0.00536649	0.00434029	TENM1/IGF1/HGF/FLT4/CDON/ABCA7/PRKCZ/FGFR3/FGF10/FERMT2/FGFR1/TP73/MEF2C/TREM2/GADD45B/RASSF2/FLT1/EZH2/ACTA2/CD81/TRPV4/WWC1/PDGFRB/IL1A/CCN2/TGFB3/TEK/RAMP3/GLIPR2/PLA2G5/KDR/GADD45G/AKAP12/CHI3L1/PDGFRA/HTR2B/NTRK3/IGFBP4/S100A7/PDGFC/DRD2/ADRA2A/ANGPT1/PRKCA/FGF18/SH3RF2/ALOX15/TGFA/INAVA/MST1R/HAND2/F2RL1/RELL2/SYK/JCAD/NOD2/AR/PDGFD/LPAR3/FGG/RASGRP1/ALOX12B/MTURN/SOX2/EPGN/TNFAIP8L3/IQGAP3…	79
BP	GO:0036297	interstrand cross-link repair	13/2149	40/18870	0.000322506	0.00537418	0.0043465	RAD51/NEIL3/RAD51AP1/FANCE/HROB/MCM8/FAAP24/FANCI/FANCD2/RFWD3/FANCB/FANCA/FANCG	13
BP	GO:0030308	negative regulation of cell growth	38/2149	189/18870	0.000335467	0.00556478	0.00450065	SEMA3F/SEMA3G/BRCA1/FHL1/CDH1/FSTL4/CDHR2/ARHGAP4/WFDC1/CYP27B1/RGS2/SPP1/BCL11A/SPART/PSRC1/RERG/ACVRL1/SLIT2/CDKN2A/DAB2/WNT3A/SCGB3A1/DRAXIN/FRZB/MSX1/PI16/SOX17/DCSTAMP/NPR1/ST20/TSPYL2/SLIT3/WT1/SEMA4B/SEMA4A/DACT3/ENPP1/MEG3	38
BP	GO:0003179	heart valve morphogenesis	17/2149	61/18870	0.000335846	0.00556478	0.00450065	TIE1/MEF2C/GATA3/SOX9/EMILIN1/CCN1/SLIT2/ADAMTS5/TGFBR2/ADAMTS9/HEYL/NOS3/DCHS1/AXIN2/NKX2-5/SLIT3/GJA5	17
BP	GO:0050926	regulation of positive chemotaxis	10/2149	26/18870	0.000340083	0.00561905	0.00454455	FGF10/CXCL12/KDR/NTRK3/ITGA2/F2RL1/VEGFD/S1PR1/SCG2/IL16	10
BP	GO:0050900	leukocyte migration	68/2149	396/18870	0.000349398	0.0057567	0.00465587	FYN/MMP2/TREM2/CTSG/CD99L2/FLT1/RARRES2/GATA3/CXCL12/BST1/CD81/IL23A/TRPV4/ADTRP/RIPOR2/THBS4/PODXL2/IL1A/TACR1/IL1R1/NKX2-3/PLVAP/LYVE1/VAV3/ITGA7/EDNRB/EMILIN1/CXCL9/ITGB7/S100A8/S100A7/ITGA9/SLIT2/PLA2G7/EPS8/THY1/CXADR/JAM2/NBL1/F11R/S100A9/CXCL5/ITGA2/F2RL1/SYK/VEGFD/JAM3/NOD2/IL12A/CXCL10/CXCL11/RAC3/PDGFD/S1PR1/SCG2/IL16/CD34/SELP/GCSAM/APOD/S100A14/TNF/KLRC4-KLRK1/ITGB3/PECAM1/CCL23/CCL18…	68
BP	GO:0060191	regulation of lipase activity	20/2149	78/18870	0.000354908	0.00583106	0.00471602	ARHGAP6/GNA15/FGFR3/FGFR1/ESR1/FLT1/PDGFRB/RGS2/PLA2G5/APOC1/PDGFRA/HTR2B/AGTR1/EDNRA/AVPR1A/LPAR1/ANG/ANXA8L1/ANXA8/GPIHBP1	20
BP	GO:0043542	endothelial cell migration	52/2149	284/18870	0.000360508	0.00590647	0.00477701	TBXA2R/PRSS3/DCN/ADGRA2/FLT4/ATP2B4/FGFR1/MEF2C/SH3BP1/ANGPT4/RGCC/MEOX2/GATA3/ADTRP/NR2E1/SMOC2/SPARC/AKT3/TEK/NR4A1/RHOJ/KDR/SERPINF1/STARD13/ACVRL1/SLIT2/ANGPT1/PRKCA/FGF18/PLPP3/S100A9/ADAMTS9/NOS3/VSTM4/JCAD/ATOH8/ZEB2/SCG2/MMRN2/JUP/CLEC14A/CDH5/PRKX/PTP4A3/NR2F2/SEMA4A/S100A2/MIR200A/TNF/TNFSF12/ITGB3/MIR205	52
BP	GO:0051656	establishment of organelle localization	78/2149	469/18870	0.0003732	0.00609734	0.00493138	PAX6/GAB2/SPDL1/CDH3/PRKCZ/FGF10/NDE1/SPAG5/KIF22/NDC80/BIRC5/UNC13D/PLA2G3/FAM83D/FOXF1/LIN7A/IFNG/LMNB1/ECT2/CENPA/SDC1/PARD3B/NEK2/CENPF/KIF14/MREG/NR4A3/KIF18A/GPSM2/KNSTRN/SGO1/SYT11/CCNB1/PSRC1/GRP/CDCA8/BICDL1/ESPL1/MGARP/KNL1/CENPE/KIF2C/NUF2/ANKRD53/CDCA5/SHROOM2/INCENP/DSN1/SPC25/RACGAP1/SPC24/BICDL2/SPDYA/SPRY1/MAD2L1/CHMP4C/GEM/SYK/PLK1/MYO5B/CDT1/TUBA1A/MAJIN/ADORA2B/RASGRP1/HAP1/ZWI…	78
BP	GO:0032409	regulation of transporter activity	50/2149	271/18870	0.000385366	0.00627857	0.00507795	ATP1A2/FHL1/MEF2C/ABCB1/TESC/FXYD3/JPH4/TREM2/MMP9/FGF14/SCN1B/IFNG/CASQ2/PKD2/KCNS1/SYNGR3/ATP1B2/HRC/DLG4/GRP/FXYD6/CASQ1/ANK2/CRHBP/DRD2/SCN2B/JPH2/ADRA2A/AKAP6/EDNRA/KCNE4/CABP1/FGF11/SLMAP/CACNB2/PCSK9/KCNAB1/HAP1/CNIH2/SCN4B/GALR2/ANO9/SHISA6/ATP2A1/NLGN3/PLN/ARC/DMD/VAMP2/SHANK3	50
BP	GO:0007530	sex determination	9/2149	22/18870	0.000393406	0.00639175	0.00516949	AMH/TCF21/SOX9/DMRT1/DHH/SRD5A1/CITED2/AR/WT1	9
BP	GO:0060560	developmental growth involved in morphogenesis	46/2149	244/18870	0.000396038	0.00640769	0.00518238	SEMA3F/SEMA3G/CDH1/FSTL4/PRKCZ/SYT1/FGF10/AURKA/ARHGAP4/ESR1/SALL1/LHX2/CXCL12/SPP1/BCL11A/TBX2/SOX9/DCLK1/SPART/EMX1/PAK6/ST8SIA2/NKD1/TMEM108/SLIT2/EDNRA/WNT3A/NPR2/DRAXIN/TGFBR2/SPRY1/ISLR2/S1PR1/LPAR3/LAMB2/NDN/SLIT3/SEMA4B/PRKN/PRKG1/MAGI2/WNT7B/SEMA4A/NLGN3/DDR1/PLXNA4	46
BP	GO:0051282	regulation of sequestering of calcium ion	30/2149	139/18870	0.000396578	0.00640769	0.00518238	ATP1A2/JPH4/ITPR3/CASQ2/PKD2/HRC/HTR2B/CXCL9/CASQ1/TRPC1/ANK2/DRD2/PLCH2/JPH2/ITPR1/CACNA1C/AKAP6/THY1/CXCL10/CXCL11/HAP1/SLC8A1/RYR1/FLNA/ANXA6/PLN/RYR3/DMD/ITGB3/CCL3	30
BP	GO:0051897	positive regulation of phosphatidylinositol 3-kinase/protein kinase B signal transduction	35/2149	171/18870	0.00039884	0.00642649	0.00519759	DCN/IGF1/HGF/ERBB3/FERMT2/FGFR1/TREM2/FLT1/MEIS3/GATA3/UNC5B/PDGFRB/IGFBP5/TEK/RAMP3/SOX9/F10/KDR/CHI3L1/NTS/PDGFRA/NTRK3/PDGFC/ANGPT1/DDR2/MST1R/F2RL1/PDGFD/HPSE/SELP/FAM110C/ROR1/DDR1/TNF/CCL3	35
BP	GO:0055078	sodium ion homeostasis	14/2149	46/18870	0.000413154	0.00662001	0.0053541	ATP1A2/ATP12A/SLC1A3/IL1A/ATP1B2/EDNRB/SCN7A/AGTR1/CORIN/DRD2/EDNRA/NPR1/SLC8A1/CYP4F2	14
BP	GO:1901976	regulation of cell cycle checkpoint	14/2149	46/18870	0.000413154	0.00662001	0.0053541	BRCA1/RAD51/NDC80/BIRC5/WDR76/CCNB1/CDCA8/KNL1/BRCA2/INCENP/MAD2L1/RFWD3/GEN1/AURKB	14
BP	GO:0022617	extracellular matrix disassembly	17/2149	62/18870	0.000414246	0.00662001	0.0053541	FSCN1/MMP2/MMP11/CTSG/MMP9/MMP19/CTSV/CTSK/MMP3/ADAMTS5/ADAMTS4/CARMIL2/DDR2/MMP10/MMP1/DDR1/MMP12	17
BP	GO:0035051	cardiocyte differentiation	34/2149	165/18870	0.000421067	0.00670934	0.00542635	IGF1/TGFBR3/NEBL/MEF2C/PDGFRB/RGS2/TBX2/KCNJ8/SYNE1/MYH11/LARGE1/PDGFRA/MYLK3/MYOCD/GATA6/AKAP6/EDNRA/WNT3A/CXADR/ACTC1/SGCB/SPRY1/PITX2/HAND2/CITED2/PI16/SOX17/CDK1/SGCD/SLC8A1/NKX2-5/WT1/PRKG1/ALPK2	34
BP	GO:1903115	regulation of actin filament-based movement	13/2149	41/18870	0.000423479	0.00670934	0.00542635	ATP1A2/DSG2/DSP/ACTA2/KCNJ2/DSC2/ANK2/CACNA1C/ZEB2/JUP/ATP2A1/PLN/GJA5	13
BP	GO:0002693	positive regulation of cellular extravasation	8/2149	18/18870	0.000425571	0.00670934	0.00542635	CD99L2/RIPOR2/IL1R1/PLVAP/LYVE1/THY1/JAM3/PDGFD	8
BP	GO:0043117	positive regulation of vascular permeability	8/2149	18/18870	0.000425571	0.00670934	0.00542635	TACR2/TRPV4/TACR1/TJP2/ANGPT1/PTP4A3/PDE2A/OCLN	8
BP	GO:1901970	positive regulation of mitotic sister chromatid separation	8/2149	18/18870	0.000425571	0.00670934	0.00542635	BIRC5/CDC20/DLGAP5/CDCA8/ESPL1/INCENP/UBE2C/AURKB	8
BP	GO:0001701	in utero embryonic development	67/2149	392/18870	0.000438908	0.00690101	0.00558136	SOX8/IGF1/TIE1/CAMSAP3/GRHL2/GINS1/SALL4/FOXF1/ASF1B/GATA3/NEK2/PKD2/TGFB3/NECAB1/STIL/OVOL2/KLF2/E2F8/SOX15/CCNB1/DSC3/PDGFRA/EMX1/ACTL6A/ACVRL1/BRCA2/GATA6/PLK4/CCN1/HORMAD1/RSPO3/PSPH/NCAPG2/GINS4/CHEK1/EDNRA/ANGPT1/WNT3A/CCNB2/WNT9B/PTH1R/HS3ST6/MSX1/ELF3/TGFBR2/HAND2/CITED2/SOX17/NOS3/E2F7/TMEM100/SPINT2/AR/ZFPM2/KRT19/RRM2/PHLDA2/MAFF/KPNA7/NR2F2/WNT7B/GJB3/GJB5/XRCC2/PLPP4/CEBPA/SCO2	67
BP	GO:0050920	regulation of chemotaxis	44/2149	232/18870	0.000458437	0.00718874	0.00581408	SEMA3F/SEMA3G/ADGRA2/FGF10/FGFR1/TREM2/NOVA2/RARRES2/CXCL12/BST1/IL23A/TRPV4/RIPOR2/SMOC2/THBS4/PDGFRB/KDR/PDGFRA/TBR1/NTRK3/S100A7/SLIT2/PLA2G7/WNT3A/FGF18/NBL1/ITGA2/F2RL1/VEGFD/JAM3/NOD2/IL12A/CXCL10/PDGFD/S1PR1/SCG2/IL16/SEMA4B/S100A14/SEMA4A/LPAR1/PLXNA4/KLRC4-KLRK1/CCL3	44
BP	GO:0010632	regulation of epithelial cell migration	53/2149	295/18870	0.000509506	0.00794694	0.00642729	TBXA2R/DCN/ADGRA2/FLT4/ATP2B4/FGF10/FGFR1/MEF2C/SH3BP1/MMP9/ANGPT4/RGCC/MEOX2/GATA3/IFNG/NR2E1/SMOC2/SPARC/TACR1/AKT3/TEK/GLIPR2/SOX9/RHOJ/KDR/SERPINF1/RAB25/STARD13/ENPP2/ACVRL1/FGF7/MARVELD3/SLIT2/ANGPT1/PRKCA/FGF18/PLPP3/TGFBR2/ADAMTS9/ITGA2/NOS3/JCAD/ATOH8/MMRN2/JUP/TACSTD2/NR2F2/SEMA4A/MIR200A/TNF/INSL3/ITGB3/MIR205	53
BP	GO:0048562	embryonic organ morphogenesis	53/2149	295/18870	0.000509506	0.00794694	0.00642729	HOXA11/PAX6/FGF10/ITGA8/MEF2C/GRHL2/FOXF1/HOXA1/GATA3/TECTA/OTX1/DLX2/TCF21/PKD2/TGFB3/HOXB1/TBX2/GJB6/HOXC11/STIL/SOX9/OVOL2/PDGFRA/TFAP2A/CRB2/ZEB1/TBX6/EDNRA/WNT3A/GRHL3/WNT9B/FRZB/MSX1/TGFBR2/HAND2/CITED2/SOX17/OSR2/FZD6/FBN1/RBPMS2/GBX2/SIX2/IRX5/FOXE1/HOXC9/USH1G/NKX2-5/HMX2/PAX5/MFAP5/LHFPL5/STRC	53
BP	GO:1904064	positive regulation of cation transmembrane transport	30/2149	141/18870	0.000511279	0.00795338	0.0064325	ADCYAP1R1/TESC/TREM2/SCN1B/P2RX1/IFNG/PKD2/RAMP3/PLP1/KCNJ2/ATP1B2/CXCL9/CASQ1/TRPC1/ANK2/KCNMB1/JPH2/AKAP6/EDNRA/THY1/CACNB2/CXCL10/CXCL11/HAP1/GRIN1/GALR2/ATP2A1/FLNA/GJC2/DMD	30
BP	GO:0006816	calcium ion transport	74/2149	445/18870	0.000521978	0.00809271	0.00654518	CACNA1G/FYN/ATP1A2/ATP2B4/CALCRL/MYLK/ADCYAP1R1/REM1/JPH4/ITPR3/GRIN2D/CXCL12/PKD2L1/P2RX1/WFS1/CYP27B1/TRPV4/VDR/PDGFRB/CASQ2/PKD2/KCNJ8/RAMP3/PLP1/MCHR1/HRC/PKDREJ/RAMP2/RAMP1/TRPC4/HTR2B/EDNRB/SCN7A/CXCL9/CASQ1/TRPC1/ANK2/DRD2/PLCH2/JPH2/ADRA2A/GPM6A/ITPR1/CACNA1C/AKAP6/EDNRA/THY1/WNT3A/MICU3/CABP1/NOS3/CACNB2/TRPV3/CXCL10/CXCL11/IL16/HAP1/GRAMD2A/GRIN1/BHLHA15/SLC8A1/GJA4/RYR1/ATP2A1/CACNA1H/…	74
BP	GO:0001708	cell fate specification	25/2149	110/18870	0.000523003	0.00809271	0.00654518	HOXA11/PAX6/CDON/ESRP1/PTCH2/TBX2/TBX4/SOX9/FOXA1/MNX1/TBR1/DHH/DMRTA2/TBX6/POU4F1/WNT3A/ISL2/TLX3/SOX17/AR/SIX2/HOXC10/SOX2/FOXI3/MIAT	25
BP	GO:0003044	regulation of systemic arterial blood pressure mediated by a chemical signal	14/2149	47/18870	0.000527452	0.00814001	0.00658344	ADRB1/RPS6KA2/CTSG/TACR1/AVPR2/EDNRB/ENPEP/TPM1/AGTR1/CORIN/F2RL1/NOS3/AVPR1A/OR51E2	14
BP	GO:0010038	response to metal ion	62/2149	359/18870	0.000534224	0.00822282	0.00665042	CACNA1G/CDH1/SYT1/RASGRP2/MAOB/CYBRD1/MEF2C/ITPR3/NFATC4/MMP9/RASA4/TFR2/SOD3/ECT2/IL1A/SDC1/TNNT2/CASQ2/PKD2/MT1G/SLC34A1/SERPINF1/DLG4/PCNA/SYT11/TESMIN/SYT6/TFAP2A/ITPKA/S100A8/ITPKB/TRPC1/CRHBP/PAM/KCNMB1/SYT8/DRD2/KCNMA1/KCNB1/ALOX15/ADGRV1/TERT/AQP3/TUBA1A/CLIC4/CDK1/RASA4B/FGG/SYT12/CPNE7/PRKN/S100A16/RYR1/CACNA1H/SLC30A10/KCNMB2/RYR3/MT1H/MT1A/MT1M/AQP1/CEBPA	62
BP	GO:0045785	positive regulation of cell adhesion	79/2149	482/18870	0.000540154	0.00829229	0.0067066	FYN/IGF1/IBSP/FOXP3/PRKCZ/LIMS2/FERMT2/SMARCD3/CHRD/CCDC80/UNC13D/LGALS1/CTSG/FERMT1/FOXF1/ECM2/GATA3/CXCL12/ZBTB16/CD81/IL23A/IFNG/IL1A/IL1RL2/NR4A3/TEK/CD274/CD80/CD70/KDR/FOXA1/DUSP26/VAV3/ACTL6A/EMILIN1/IL21/MMRN1/TPM1/CCN1/ITPKB/EPHA1/DAB2/THY1/ABI3BP/ANGPT1/PRKCA/WNT3A/F11R/ALOX15/PLPP3/TGFBR2/FBLN2/ITGA2/EGFLAM/CITED2/RELL2/SYK/ILK/NOD2/IL12A/RAC3/FGG/FRMD5/LAMB2/RASGRP1/EFEMP2/RHOD/JUP/SE…	79
BP	GO:0043627	response to estrogen	18/2149	69/18870	0.000549517	0.00839373	0.00678864	HOXA11/BRCA1/MMP2/ESR1/GATA3/CYP27B1/TGFB3/TEK/DHH/GATA6/SRD5A1/CRHBP/CITED2/AR/KRT19/ZNF366/ARID5A/HOXA10	18
BP	GO:0008217	regulation of blood pressure	37/2149	187/18870	0.000549632	0.00839373	0.00678864	TBXA2R/ATP1A2/ADRB1/ABCC9/RPS6KA2/CTSG/ACTA2/P2RX1/TACR1/KCNJ8/AVPR2/RAMP2/EDNRB/EMILIN1/ENPEP/ACVRL1/TPM1/AGTR1/CORIN/ADAMTS16/DRD2/EDNRA/NPR2/NPY1R/F2RL1/NOS3/AVPR1A/OR51E2/AR/NPR1/APLN/NR2F2/CYP4F2/GCGR/ADM5/TNF/GJA5	37
BP	GO:2000241	regulation of reproductive process	40/2149	207/18870	0.00055252	0.00841586	0.00680654	IGF1/ASPM/RPS6KA2/TRIP13/TACR2/AURKA/ESR1/AMH/RAD51AP1/TTK/IL1A/TACR1/CDC20/TCP11/SOX9/PKMYT1/RGN/TEX101/SERPINF1/EDNRB/DMRT1/HORMAD1/STRA8/FBXO43/CDC25C/NPR2/MSX1/CDC25A/CITED2/AR/BNC1/ZFPM2/OVOL1/UMODL1/PTGDR2/WT1/FANCA/SYCP2/CACNA1H/ITGB3	40
BP	GO:0002052	positive regulation of neuroblast proliferation	12/2149	37/18870	0.000555896	0.00842341	0.00681265	PAX6/CDON/ASPM/WDR62/SMARCD3/NR2E1/NCAN/HAPLN2/DMRTA2/HAPLN1/DRD2/ID4	12
BP	GO:0010863	positive regulation of phospholipase C activity	12/2149	37/18870	0.000555896	0.00842341	0.00681265	ARHGAP6/GNA15/FGFR1/ESR1/FLT1/PDGFRB/PDGFRA/HTR2B/EDNRA/AVPR1A/LPAR1/ANG	12
BP	GO:0006935	chemotaxis	77/2149	468/18870	0.000562299	0.00849842	0.00687331	SEMA3F/SEMA3G/HGF/ADGRA2/TYMP/FGF10/FGFR1/MMP2/TREM2/CTSG/FLT1/NOVA2/RARRES2/CXCL12/BST1/IL23A/TRPV4/RIPOR2/SMOC2/THBS4/PDGFRB/PLAU/NR4A1/KDR/ARHGEF16/VAV3/PDGFRA/EDNRB/TBR1/ENPP2/CXCL9/FGF7/NTRK3/CCN1/S100A8/S100A7/ITGA9/AGTR1/SLIT2/PLA2G7/ANGPT1/WNT3A/CXADR/FGF18/NBL1/S100A9/CXCL5/ITGA2/F2RL1/SYK/VEGFD/JAM3/NOD2/IL12A/CXCL10/CXCL11/RAC3/PDGFD/S1PR1/SCG2/IL16/CCR8/PTGDR2/SLIT3/SEMA4B/S100A14/SEM…	77
BP	GO:0035924	cellular response to vascular endothelial growth factor stimulus	19/2149	75/18870	0.00058068	0.00875361	0.0070797	DCN/ADGRA2/FLT4/ATP2B4/FLT1/SMOC2/PDGFRB/NR4A1/MT1G/KDR/RAMP2/PDGFRA/EMILIN1/VEGFD/JCAD/TNXB/IL12A/GAS1/PTP4A3	19
BP	GO:0032060	bleb assembly	6/2149	11/18870	0.000601634	0.00894046	0.00723082	ANLN/MYLK/PMP22/EMP3/LPAR3/LPAR1	6
BP	GO:0051987	positive regulation of attachment of spindle microtubules to kinetochore	6/2149	11/18870	0.000601634	0.00894046	0.00723082	BIRC5/CCNB1/CDCA8/INCENP/AURKB/RCC2	6
BP	GO:0086016	AV node cell action potential	6/2149	11/18870	0.000601634	0.00894046	0.00723082	CACNA1G/CACNA1C/CXADR/CACNB2/SCN4B/GJA5	6
BP	GO:0086027	AV node cell to bundle of His cell signaling	6/2149	11/18870	0.000601634	0.00894046	0.00723082	CACNA1G/CACNA1C/CXADR/CACNB2/SCN4B/GJA5	6
BP	GO:1902412	regulation of mitotic cytokinesis	6/2149	11/18870	0.000601634	0.00894046	0.00723082	BIRC5/CDCA8/KIF20B/ANKRD53/INCENP/AURKB	6
BP	GO:0120193	tight junction organization	20/2149	81/18870	0.000602247	0.00894046	0.00723082	GRHL2/LSR/ECT2/TGFB3/POF1B/RAMP2/MARVELD3/ESAM/MARVELD2/F11R/CLDN14/SVEP1/CDH5/CLDN7/CLDN5/CLDN4/OCLN/TNF/CLDN23/PECAM1	20
BP	GO:0051209	release of sequestered calcium ion into cytosol	29/2149	136/18870	0.000604951	0.00895788	0.00724491	ATP1A2/JPH4/ITPR3/CASQ2/PKD2/HRC/HTR2B/CXCL9/CASQ1/TRPC1/ANK2/DRD2/PLCH2/JPH2/ITPR1/CACNA1C/AKAP6/THY1/CXCL10/CXCL11/HAP1/SLC8A1/RYR1/FLNA/PLN/RYR3/DMD/ITGB3/CCL3	29
BP	GO:0048708	astrocyte differentiation	21/2149	87/18870	0.000615246	0.00908731	0.00734959	SOX8/PAX6/VIM/TREM2/IFNG/NR2E1/PLP1/SOX9/LARGE1/TSPAN2/S100A8/VAX1/TAL1/PLPP3/S100A9/ZEB2/LAMB2/ID4/DAB1/ROR1/TNF	21
BP	GO:0048146	positive regulation of fibroblast proliferation	15/2149	53/18870	0.000617848	0.00910275	0.00736208	IGF1/FGF10/ESR1/CDC6/E2F1/MYB/CCNB1/PDGFRA/CCNA2/PDGFC/DDR2/PDGFD/CD248/AQP1/ITGB3	15
BP	GO:0048469	cell maturation	38/2149	195/18870	0.000633657	0.00931221	0.00753149	SOX8/RPS6KA2/TRIP13/SCARF1/PGR/AURKA/PLA2G3/DMC1/LHX6/GATA3/KIF14/BCL11A/TCP11/KLF2/KDR/FOXA1/EDNRB/IL21/BRCA2/TBX6/EDNRA/LGI4/KCNB1/HOXB13/NPR2/PTH1R/TAL1/TDRD5/TMEM79/BNC1/RAC3/FGG/TYMS/BHLHA15/TDRKH/ANG/CEBPA/INSL3	38
BP	GO:0007409	axonogenesis	74/2149	448/18870	0.000635631	0.00931781	0.00753601	SEMA3F/PAX6/SEMA3G/FYN/NRXN3/CDH1/EPHA3/XK/FSTL4/IGSF9/ARHGAP4/NOVA2/SCN1B/PTPRZ1/LHX2/GATA3/CXCL12/UNC5B/CNTNAP1/NECTIN1/NR2E1/STMN1/SPP1/LHX4/BCL11B/FEZF1/PALLD/DCLK1/SPART/NKX2-8/TBR1/EFNA3/SLIT2/HMCN2/VAX1/NCAM1/DRD2/KIAA1755/EDNRA/POU4F1/PRDM8/THY1/ROBO4/WNT3A/ISL2/NPR2/DRAXIN/NEXN/APBB1/MAP1A/ISLR2/GBX2/RAC3/LPAR3/MAP6/LAMB2/DAB1/FBXO45/CDK5R1/NDN/EPHA10/SLIT3/SEMA4B/PRKG1/PLEKHG4/SEMA4A/NL…	74
BP	GO:0042330	taxis	77/2149	470/18870	0.00063878	0.00934056	0.00755441	SEMA3F/SEMA3G/HGF/ADGRA2/TYMP/FGF10/FGFR1/MMP2/TREM2/CTSG/FLT1/NOVA2/RARRES2/CXCL12/BST1/IL23A/TRPV4/RIPOR2/SMOC2/THBS4/PDGFRB/PLAU/NR4A1/KDR/ARHGEF16/VAV3/PDGFRA/EDNRB/TBR1/ENPP2/CXCL9/FGF7/NTRK3/CCN1/S100A8/S100A7/ITGA9/AGTR1/SLIT2/PLA2G7/ANGPT1/WNT3A/CXADR/FGF18/NBL1/S100A9/CXCL5/ITGA2/F2RL1/SYK/VEGFD/JAM3/NOD2/IL12A/CXCL10/CXCL11/RAC3/PDGFD/S1PR1/SCG2/IL16/CCR8/PTGDR2/SLIT3/SEMA4B/S100A14/SEM…	77
BP	GO:0006275	regulation of DNA replication	27/2149	124/18870	0.000653708	0.00950033	0.00768364	MCM2/CAMSAP3/CDC6/CDC7/MCM5/MCM4/TIMELESS/GMNN/CHTF18/E2F8/PCNA/ACTL6A/DNA2/ACVRL1/TICRR/CCNA2/S100A11/RFC4/E2F7/MCM7/CDT1/CDK1/ESCO2/ATAD5/TSPYL2/BLM/MCIDAS	27
BP	GO:0051208	sequestering of calcium ion	30/2149	143/18870	0.000654249	0.00950033	0.00768364	ATP1A2/JPH4/ITPR3/CASQ2/PKD2/HRC/HTR2B/CXCL9/CASQ1/TRPC1/ANK2/DRD2/PLCH2/JPH2/ITPR1/CACNA1C/AKAP6/THY1/CXCL10/CXCL11/HAP1/SLC8A1/RYR1/FLNA/ANXA6/PLN/RYR3/DMD/ITGB3/CCL3	30
BP	GO:0001935	endothelial cell proliferation	39/2149	202/18870	0.000654579	0.00950033	0.00768364	FLT4/TIE1/FGF10/FGFR1/MEF2C/FLT1/RGCC/CXCL12/SPARC/THBS4/STAT1/AKT3/TEK/NR4A1/KDR/ALDH1A2/HTR2B/ACVRL1/FGF7/AGTR1/PRKCA/VEGFD/VSTM4/JCAD/IL12A/ATOH8/ZEB2/APLN/SCG2/EGFL7/MMRN2/CD34/PRKX/NR2F2/ANG/TNF/TNFSF12/ITGB3/MIR205	39
BP	GO:0007076	mitotic chromosome condensation	8/2149	19/18870	0.000662004	0.00956258	0.00773398	NCAPD2/NCAPG/SMC4/NCAPH/SMC2/CDCA5/NCAPD3/PLK1	8
BP	GO:0048662	negative regulation of smooth muscle cell proliferation	18/2149	70/18870	0.000662138	0.00956258	0.00773398	MEF2C/VIPR2/OGN/IFNG/IGFBP5/TGFB3/CNN1/TPM1/MYOCD/PTGIR/NOS3/IL12A/NPR1/APLN/EFEMP2/PRKG1/APOD/ANG	18
BP	GO:0030010	establishment of cell polarity	32/2149	156/18870	0.00066424	0.00956931	0.00773942	CYP26B1/PAX6/SPDL1/PRKCZ/FGF10/NDE1/FSCN1/SPAG5/CAMSAP3/NDC80/SH3BP1/FERMT1/FOXF1/SIPA1L3/GATA3/RAB11FIP2/RIPOR2/WWC1/CENPA/PARD3B/KCNJ8/GPSM2/KIF20B/GSN/CRB2/SPRY1/MAD2L1/JAM3/PLK1/CDH5/SAPCD2/ALPK2	32
BP	GO:0070509	calcium ion import	14/2149	48/18870	0.00066753	0.00959308	0.00775864	CACNA1G/CXCL12/TRPV4/PDGFRB/PKD2/TRPC4/CACNB2/TRPV3/SLC8A1/ATP2A1/CACNA1H/PLN/PLPP4/CCL3	14
BP	GO:0051928	positive regulation of calcium ion transport	26/2149	118/18870	0.000675287	0.00968006	0.007829	MYLK/ADCYAP1R1/CXCL12/P2RX1/WFS1/PDGFRB/PKD2/RAMP3/PLP1/MCHR1/CXCL9/CASQ1/TRPC1/ANK2/JPH2/AKAP6/THY1/CACNB2/TRPV3/CXCL10/CXCL11/HAP1/GRIN1/ATP2A1/GJC2/CCL3	26
BP	GO:0060512	prostate gland morphogenesis	10/2149	28/18870	0.000678548	0.00968006	0.007829	FGF10/TP63/MMP2/ESR1/SOX9/FOXA1/HOXB13/AR/ID4/SERPINB5	10
BP	GO:2000647	negative regulation of stem cell proliferation	10/2149	28/18870	0.000678548	0.00968006	0.007829	FGF10/FBLN1/FERMT1/TSC22D1/IRF6/OVOL2/OVOL1/KDF1/SFN/CEBPA	10
BP	GO:0010466	negative regulation of peptidase activity	29/2149	137/18870	0.000685429	0.00975444	0.00788915	HGF/TIMP2/SERPINB3/LAMP3/FETUB/TIMP3/MMP9/DHCR24/RPS6KA1/CSTA/RECK/SERPINF1/SPINK5/CRB2/TIMP4/CSTB/SERPINB12/SFN/SERPINB2/SERPINB13/SERPINB11/SERPINB4/SERPINB5/MAGEA3/TNF/AQP1/SERPINB10/ANXA8L1/ANXA8	29
BP	GO:0072537	fibroblast activation	7/2149	15/18870	0.000689949	0.00979493	0.0079219	RGCC/ACTA2/RPS6KA1/MYB/AKAP12/DDR2/ZEB2	7
BP	GO:0051145	smooth muscle cell differentiation	19/2149	76/18870	0.000692837	0.00981212	0.0079358	FGF10/ITGA8/MEF2C/SMARCD3/NFATC4/FOXF1/TBX2/SOX9/DNMT1/RAMP2/TMEM204/EDNRB/MYOCD/GATA6/ZEB1/EDNRA/SGCB/RBPMS2/EFEMP2	19
BP	GO:0007015	actin filament organization	76/2149	464/18870	0.000694668	0.00981428	0.00793755	BAIAP2L1/GAS7/TENM1/ARHGAP6/FERMT2/FSCN1/NEBL/SORBS1/SH3BP1/RGCC/ELMO3/RHOV/CXCL12/TRPV4/TACR1/RHOU/STMN1/CCN2/TGFB3/CALD1/ARHGAP40/POF1B/DSTN/RHOJ/CGNL1/CNN1/TMOD1/FHDC1/SPTBN5/GAS2L3/DIAPH3/TPM1/SLIT2/DAAM2/EPHA1/SHROOM2/GSN/ESAM/ALDOA/EPS8/F11R/ACTC1/CARMIL2/ZYX/ALOX15/NOSTRIN/CDC42EP3/LMOD1/F2RL1/DLC1/CFL2/SAMD14/MYO5B/FAM107A/ZEB2/RAC3/MTSS1/S1PR1/SYNPO2/RHOD/MYADM/IQGAP3/TACSTD2/PRKN/CARMIL…	76
BP	GO:0072080	nephron tubule development	23/2149	100/18870	0.000719834	0.0101261	0.00818975	HOXA11/SOX8/MEF2C/SALL1/GATA3/STAT1/TCF21/PKD2/SOX9/ADAMTS16/WNT9B/HEYL/ILK/DCHS1/IRX2/SIX2/MTSS1/TACSTD2/WT1/PBX1/WNT7B/AQP1/FOXD1	23
BP	GO:0000281	mitotic cytokinesis	21/2149	88/18870	0.000722773	0.0101261	0.00818975	ANLN/BIRC5/KIF4A/KIF20A/ECT2/CENPA/STMN1/CDCA8/ESPL1/CKAP2/KIF23/CEP55/KIF20B/ANKRD53/INCENP/RACGAP1/CHMP4C/PLK1/AURKB/IQGAP3/CHMP4BP1	21
BP	GO:0033627	cell adhesion mediated by integrin	21/2149	88/18870	0.000722773	0.0101261	0.00818975	ITGA8/TESC/FERMT1/ITGB6/PLAU/ITGB4/ITGA7/ITGA11/EMILIN1/MMRN1/ITGB7/ITGA10/ITGA9/PLPP3/ITGA2/SYK/JAM3/FBN1/RAC3/ACER2/ITGB3	21
BP	GO:0048566	embryonic digestive tract development	11/2149	33/18870	0.000723665	0.0101261	0.00818975	FGF10/FOXF1/SALL1/RARRES2/TCF21/OVOL2/ALDH1A2/PDGFRA/RBPMS2/SIX2/TNF	11
BP	GO:0001990	regulation of systemic arterial blood pressure by hormone	12/2149	38/18870	0.000729144	0.0101542	0.00821247	RPS6KA2/CTSG/TACR1/AVPR2/EDNRB/ENPEP/AGTR1/CORIN/F2RL1/NOS3/AVPR1A/OR51E2	12
BP	GO:0003180	aortic valve morphogenesis	12/2149	38/18870	0.000729144	0.0101542	0.00821247	TIE1/GATA3/SOX9/EMILIN1/SLIT2/ADAMTS5/TGFBR2/HEYL/NOS3/AXIN2/NKX2-5/SLIT3	12
BP	GO:0086009	membrane repolarization	15/2149	54/18870	0.000766599	0.0106504	0.00861381	ATP1A2/KCNN2/SCN1B/CASQ2/KCNJ8/KCNJ2/ATP1B2/KCNA5/ANK2/SCN2B/AKAP6/KCNE4/SCN4B/FLNA/GJA5	15
BP	GO:0007599	hemostasis	43/2149	231/18870	0.000787735	0.0109182	0.00883034	TBXA2R/FBLN1/CTSG/MYL9/P2RX1/VWF/ADTRP/PLAU/F10/AVPR2/F12/VAV3/PDGFRA/DGKB/EMILIN1/ENTPD1/MMRN1/ADRA2A/PRKCA/WNT3A/TSPAN18/F11R/CSRP1/ZNF385A/ITGA2/F2RL1/NOS3/FZD6/SYK/ILK/FGG/CYP4F11/HPSE/SELP/RAP2B/ADRA2C/PRKG1/CYP4F2/PEAR1/FLNA/SERPINB2/ITGB3/ANXA8	43
BP	GO:0003208	cardiac ventricle morphogenesis	18/2149	71/18870	0.000794022	0.0109793	0.00887977	TGFBR3/MEF2C/SMARCD3/GRHL2/DSP/FOXF1/PPP1R13L/GATA3/TNNT2/TPM1/EDNRA/POU4F1/MYL3/TGFBR2/HEYL/HAND2/ZFPM2/NKX2-5	18
BP	GO:0000082	G1/S transition of mitotic cell cycle	46/2149	252/18870	0.000815805	0.0112539	0.00910185	E2F2/FHL1/FGF10/GTSE1/RBL1/SMARCD3/CDC6/CDC7/CDKN3/E2F1/RGCC/CCNE1/EZH2/RHOU/KIF14/PKD2/STIL/KCNA5/ACTL6A/CDK15/CCNA2/SKP2/CDKN2B/CDKN2A/NACC2/ADAMTS1/SASS6/DDR2/SPDYA/CDC25A/TERT/DACT1/E2F7/FAM107A/RFWD3/CDK1/RRM2/MTBP/ID4/CCNE2/POLE/RCC1/IQGAP3/PLK5/KANK2/GJC2	46
BP	GO:0050921	positive regulation of chemotaxis	30/2149	145/18870	0.000831165	0.0113732	0.0091984	FGF10/FGFR1/TREM2/RARRES2/CXCL12/IL23A/TRPV4/RIPOR2/SMOC2/THBS4/PDGFRB/KDR/PDGFRA/NTRK3/S100A7/SLIT2/PLA2G7/FGF18/ITGA2/F2RL1/VEGFD/IL12A/CXCL10/PDGFD/S1PR1/SCG2/IL16/S100A14/LPAR1/CCL3	30
BP	GO:0060706	cell differentiation involved in embryonic placenta development	9/2149	24/18870	0.00083684	0.0113732	0.0091984	GRHL2/E2F8/SOX15/PLK4/E2F7/SPINT2/KRT19/NR2F2/GJB5	9
BP	GO:0031297	replication fork processing	14/2149	49/18870	0.000837846	0.0113732	0.0091984	BRCA1/DDX11/RAD51/PCNA/DNA2/BRCA2/MMS22L/EME1/DONSON/TONSL/RFWD3/GEN1/TRAIP/BLM	14
BP	GO:0001570	vasculogenesis	20/2149	83/18870	0.000839948	0.0113732	0.0091984	TIE1/TGFBR3/FOXF1/PDGFRB/KDR/RAMP2/MYOCD/TBX6/NPR2/TGFBR2/CITED2/SOX17/TMEM100/ZFPM2/EGFL7/CD34/FZD4/NKX2-5/WT1/WNT7B	20
BP	GO:0042310	vasoconstriction	20/2149	83/18870	0.000839948	0.0113732	0.0091984	TBXA2R/ATP1A2/MMP2/ACTA2/P2RX1/TACR1/AVPR2/KCNA5/HTR2B/EDNRB/AGTR1/ADRA2A/EDNRA/AVPR1A/FGG/ADRA1D/SLC8A1/ADRA2C/KCNMB2/GJA5	20
BP	GO:0051279	regulation of release of sequestered calcium ion into cytosol	20/2149	83/18870	0.000839948	0.0113732	0.0091984	ATP1A2/JPH4/CASQ2/PKD2/HRC/CXCL9/CASQ1/TRPC1/ANK2/JPH2/CACNA1C/AKAP6/THY1/CXCL10/CXCL11/HAP1/SLC8A1/PLN/DMD/ITGB3	20
BP	GO:0061844	antimicrobial humoral immune response mediated by antimicrobial peptide	20/2149	83/18870	0.000839948	0.0113732	0.0091984	H2BC11/SPINK5/CXCL9/S100A7/PGLYRP3/PGLYRP4/S100A9/CXCL5/RNASE7/NOD2/EVPL/CXCL10/CXCL11/H2BC4/H2BC12/KRT6A/ANG/H2BC8/H2BC6/H2BC7	20
BP	GO:0003073	regulation of systemic arterial blood pressure	22/2149	95/18870	0.000843451	0.0113732	0.0091984	ADRB1/RPS6KA2/CTSG/TACR1/AVPR2/EDNRB/ENPEP/TPM1/AGTR1/CORIN/ADAMTS16/DRD2/F2RL1/NOS3/AVPR1A/OR51E2/AR/NR2F2/CYP4F2/ADM5/TNF/GJA5	22
BP	GO:0007131	reciprocal meiotic recombination	16/2149	60/18870	0.000845847	0.0113732	0.0091984	RAD51/TRIP13/RAD54L/DMC1/RAD51AP1/PSMC3IP/TOP2A/BRIP1/FANCD2/EME1/ANKLE1/HFM1/SHOC1/MAJIN/RMI1/RAD54B	16
BP	GO:0060193	positive regulation of lipase activity	16/2149	60/18870	0.000845847	0.0113732	0.0091984	ARHGAP6/GNA15/FGFR3/FGFR1/ESR1/FLT1/PDGFRB/PLA2G5/PDGFRA/HTR2B/AGTR1/EDNRA/AVPR1A/LPAR1/ANG/GPIHBP1	16
BP	GO:0140527	reciprocal homologous recombination	16/2149	60/18870	0.000845847	0.0113732	0.0091984	RAD51/TRIP13/RAD54L/DMC1/RAD51AP1/PSMC3IP/TOP2A/BRIP1/FANCD2/EME1/ANKLE1/HFM1/SHOC1/MAJIN/RMI1/RAD54B	16
BP	GO:0046660	female sex differentiation	26/2149	120/18870	0.000880873	0.011817	0.00955732	FGF10/TP63/ADCYAP1R1/PGR/MMP2/ESR1/DMC1/AMH/KDR/PDGFRA/BRCA2/SLIT2/SRD5A1/ADAMTS1/NPR2/NOS3/ZFPM2/FZD4/A2M/UMODL1/SLIT3/WT1/NR2F2/FANCA/ANG/FANCG	26
BP	GO:0045840	positive regulation of mitotic nuclear division	13/2149	44/18870	0.000900291	0.0120499	0.00974566	IGF1/AURKA/RGCC/PDGFRB/IL1A/CDC20/DLGAP5/ESPL1/DMRT1/TGFA/UBE2C/EPGN/TNF	13
BP	GO:0009952	anterior/posterior pattern specification	41/2149	219/18870	0.000916286	0.012236	0.00989615	HOXA11/MEOX1/PAX6/CDON/HES2/AURKA/DLL3/FOXF1/MEOX2/ZBTB16/OTX1/HOXB1/HOXC13/HOXC11/FEZF1/ALDH1A2/NKD1/CELSR2/LEFTY2/CRB2/TBX6/WNT3A/TDRD5/MSX1/HEYL/SOX17/GBX2/AXIN2/EMX2/SIX2/DMRT2/HOXC9/HOXC10/TDRKH/WT1/NR2F2/PBX1/MESP2/XRCC2/ARC/HOXA10	41
BP	GO:0030879	mammary gland development	28/2149	133/18870	0.000918529	0.012238	0.00989778	FGF10/PGR/ESR1/FOXF1/GATA3/OAS2/VDR/IGFBP5/IRF6/TGFB3/SOCS2/TBX2/SOX9/CDO1/BRCA2/WNT3A/HK2/MSX1/TGFA/ELF3/TGFBR2/ITGA2/AR/FASN/APLN/IQGAP3/WNT7B/DDR1	28
BP	GO:1900274	regulation of phospholipase C activity	12/2149	39/18870	0.000945306	0.0125661	0.0101632	ARHGAP6/GNA15/FGFR1/ESR1/FLT1/PDGFRB/PDGFRA/HTR2B/EDNRA/AVPR1A/LPAR1/ANG	12
BP	GO:1904888	cranial skeletal system development	18/2149	72/18870	0.000947769	0.0125703	0.0101665	TP63/GRHL2/HOXA1/RAB23/DLX2/IRF6/TGFB3/PDGFRA/TFAP2A/CEP55/EDNRA/WNT9B/TGFBR2/FREM1/SIX2/IRX5/FOXE1/PAX5	18
BP	GO:0048333	mesodermal cell differentiation	11/2149	34/18870	0.000960818	0.0126858	0.01026	HOXA11/ITGA8/FOXF1/ITGB4/TBX6/HMGA2/WNT3A/TAL1/ITGA2/SIX2/ITGB3	11
BP	GO:0090075	relaxation of muscle	11/2149	34/18870	0.000960818	0.0126858	0.01026	ATP1A2/RGS2/KCNJ2/HRC/TNNI2/GSN/ADORA2B/SLC8A1/PRKG1/ATP2A1/PLN	11
BP	GO:0097305	response to alcohol	46/2149	254/18870	0.000968792	0.0127623	0.0103218	TBXA2R/PAX6/FYN/BRCA1/CDH1/FOXP3/RAD51/MAOB/TGFBR3/SREBF1/ADCY2/ADCYAP1R1/TACR1/RGS2/KLF9/PTGFR/PTGER2/KLF2/CDO1/CTSK/S100A8/SLIT2/CRHBP/KCNMB1/DRD2/EPS8/LRP8/IGFBP7/TGFBR2/AVPR1A/CDK1/ADCY5/JUP/A2M/GRIN1/TYMS/GRAMD1C/SLC2A4/CLDN7/CLDN5/SLIT3/ADH7/BLM/TNF/UGT1A1/CCL3	46
BP	GO:0097154	GABAergic neuron differentiation	8/2149	20/18870	0.000993839	0.0130628	0.0105649	LHX6/PRDM13/DLX2/BCL11B/DRD2/TLX3/RAC3/SHANK3	8
BP	GO:0034113	heterotypic cell-cell adhesion	16/2149	61/18870	0.00102718	0.0134708	0.0108949	DSG2/DSP/PERP/DSC2/ITGA7/IL1RN/ITGB7/THY1/CXADR/JAM3/FGG/JUP/MYADM/PARVA/TNF/ITGB3	16
BP	GO:0071248	cellular response to metal ion	38/2149	200/18870	0.00104116	0.0135657	0.0109716	CDH1/SYT1/RASGRP2/MEF2C/NFATC4/MMP9/RASA4/TFR2/ECT2/PKD2/MT1G/SLC34A1/SERPINF1/DLG4/SYT11/SYT6/TFAP2A/ITPKA/ITPKB/CRHBP/SYT8/KCNB1/ALOX15/ADGRV1/TUBA1A/CLIC4/RASA4B/SYT12/CPNE7/PRKN/RYR1/CACNA1H/RYR3/MT1H/MT1A/MT1M/AQP1/CEBPA	38
BP	GO:0006813	potassium ion transport	44/2149	241/18870	0.00104138	0.0135657	0.0109716	ATP1A2/FHL1/ABCC9/ATP12A/SLC1A3/KCNN2/FXYD3/TREM2/KCNA7/PKD2L1/CASQ2/PKD2/KCNJ8/KCNJ2/KCNS1/ATP1B2/KCNA5/DPP6/KCNC3/LARGE1/GRP/KCNN3/HCN3/ANK2/KCNMB1/DRD2/ADRA2A/AKAP6/KCNE4/KCNK13/KCNMA1/KCNB1/NOS3/KCNAB1/KCNG3/KCNIP1/GALR2/KCNQ5/FLNA/KCNMB2/VAMP2/SLC12A8/AQP1/GJA5	44
BP	GO:0042445	hormone metabolic process	44/2149	241/18870	0.00104138	0.0135657	0.0109716	CYP26B1/HSD17B6/CYP46A1/DGAT2/ESR1/CYP2D6/CTSG/CPQ/GATA3/CYP27B1/MEP1A/PDE8B/BCHE/SPP1/ALDH1A2/FOXA1/PDGFRA/RDH5/EDNRB/DUOX1/ENPEP/RDH16/RDH12/DUOXA1/DUOX2/CTSK/CORIN/SRD5A1/PLA2G7/DAB2/CYP2S1/KLK6/SDR9C7/CEL/FOXE1/ADH7/CACNA1H/ADH1B/AKR1B10/HSD17B11/SELENOM/AKR1B15/UGT1A1/UGT1A7	44
BP	GO:0048645	animal organ formation	17/2149	67/18870	0.00108693	0.0140408	0.0113558	HOXA11/FGF10/TP63/MEF2C/SMARCD3/HOXC11/TBR1/GATA6/TGFBR2/SPRY1/HAND2/CITED2/SOX17/AXIN2/AR/WT1/NTF4	17
BP	GO:0003207	cardiac chamber formation	6/2149	12/18870	0.00108744	0.0140408	0.0113558	MEF2C/SMARCD3/TBX2/EDNRA/HAND2/NKX2-5	6
BP	GO:0060707	trophoblast giant cell differentiation	6/2149	12/18870	0.00108744	0.0140408	0.0113558	E2F8/SOX15/PLK4/E2F7/NR2F2/GJB5	6
BP	GO:0086067	AV node cell to bundle of His cell communication	6/2149	12/18870	0.00108744	0.0140408	0.0113558	CACNA1G/CACNA1C/CXADR/CACNB2/SCN4B/GJA5	6
BP	GO:0060856	establishment of blood-brain barrier	7/2149	16/18870	0.00110648	0.0142551	0.0115292	ADGRA2/FOXP3/LSR/RECK/MXRA8/MFSD2A/FZD4	7
BP	GO:0003170	heart valve development	18/2149	73/18870	0.00112622	0.0144775	0.0117091	TIE1/MEF2C/GATA3/SOX9/EMILIN1/CCN1/SLIT2/ADAMTS5/TGFBR2/ADAMTS9/HEYL/NOS3/DCHS1/AXIN2/NKX2-5/SLIT3/PDE2A/GJA5	18
BP	GO:0046661	male sex differentiation	34/2149	174/18870	0.0011304	0.0144994	0.0117267	HOXA11/SOX8/ASPM/FGF10/TESC/ESR1/AMH/GATA3/IL1A/SDC1/DHCR24/TCF21/KIF18A/TNFSF10/SOX9/SOX15/PDGFRA/BRIP1/DMRT1/DHH/GATA6/SRD5A1/GFRA1/WNT9B/CITED2/AR/ZFPM2/NHLH2/WT1/FANCA/SYCP2/FLNA/INSL3/HOXA10	34
BP	GO:0090278	negative regulation of peptide hormone secretion	13/2149	45/18870	0.00113576	0.0145363	0.0117566	SREBF1/SYTL4/PDE8B/GNAZ/CRHBP/DRD2/ADRA2A/FOXO1/KCNB1/VSNL1/F2RL1/PRKN/FFAR4	13
BP	GO:0060021	roof of mouth development	21/2149	91/18870	0.00114815	0.0146628	0.0118589	TGFBR3/MEOX2/ITGB6/IRF6/TCF21/TGFB3/TBX2/PDGFRA/TFAP2A/LRRC32/CSRNP1/VAX1/WNT3A/WNT9B/MSX1/TGFBR2/HAND2/OSR2/BNC2/FOXE1/CLDN5	21
BP	GO:0032414	positive regulation of ion transmembrane transporter activity	20/2149	85/18870	0.0011542	0.0147036	0.0118919	ABCB1/TESC/TREM2/SCN1B/IFNG/PKD2/ATP1B2/CASQ1/ANK2/JPH2/AKAP6/EDNRA/CACNB2/HAP1/GALR2/ATP2A1/NLGN3/ARC/DMD/SHANK3	20
BP	GO:0030857	negative regulation of epithelial cell differentiation	15/2149	56/18870	0.00115638	0.0147036	0.0118919	FGF10/TP63/GRHL2/MMP9/EZH2/IFNG/IL1A/STAT1/SOX9/ACVRL1/ZEB1/FRZB/SPRY1/SIX2/FOXE3	15
BP	GO:0051017	actin filament bundle assembly	32/2149	161/18870	0.00116011	0.0147191	0.0119044	BAIAP2L1/ARHGAP6/FERMT2/FSCN1/SORBS1/RGCC/TACR1/STMN1/CCN2/TGFB3/CALD1/CGNL1/FHDC1/TPM1/EPHA1/EPS8/F11R/ZYX/DLC1/FAM107A/ZEB2/MTSS1/S1PR1/SYNPO2/RHOD/TACSTD2/PRKN/ESPN/FLNA/LPAR1/ARHGEF15/SHANK3	32
BP	GO:0001936	regulation of endothelial cell proliferation	35/2149	181/18870	0.0011688	0.0147972	0.0119676	FLT4/TIE1/FGF10/FGFR1/MEF2C/FLT1/RGCC/CXCL12/SPARC/THBS4/STAT1/AKT3/TEK/NR4A1/KDR/ALDH1A2/HTR2B/ACVRL1/FGF7/AGTR1/PRKCA/VEGFD/JCAD/IL12A/ATOH8/APLN/SCG2/EGFL7/MMRN2/NR2F2/ANG/TNF/TNFSF12/ITGB3/MIR205	35
BP	GO:0040001	establishment of mitotic spindle localization	12/2149	40/18870	0.00121222	0.0153138	0.0123854	PAX6/SPDL1/FGF10/NDE1/NDC80/CENPA/GPSM2/ESPL1/SPRY1/MAD2L1/PLK1/SAPCD2	12
BP	GO:0045765	regulation of angiogenesis	59/2149	349/18870	0.00122288	0.0154151	0.0124674	HSPB6/TBXA2R/E2F2/DCN/BRCA1/ADGRA2/ATP2B4/TIE1/ANGPT4/FLT1/RGCC/NR2E1/SMOC2/SPARC/THBS4/IL1A/STAT1/AKT3/TEK/RECK/PTGIS/RHOJ/KLF2/KDR/RAMP2/SERPINF1/CHI3L1/SPINK5/EMILIN1/ACVRL1/GATA6/EFNA3/EPHA1/HMGA2/PRKCA/ADAMTS1/FGF18/TSPAN18/HK2/TGFBR2/ADAMTS9/TERT/NOS3/VEGFD/JCAD/CXCL10/NPR1/JUP/CD34/GPR4/CDH5/CLDN5/SEMA4A/TNF/TNFSF12/AQP1/ECSCR/ITGB3/MIR205	59
BP	GO:0002708	positive regulation of lymphocyte mediated immunity	27/2149	129/18870	0.00123036	0.0154761	0.0125167	FOXP3/PRKCZ/TREM2/GATA3/NSD2/CD81/IL23A/ULBP1/IL1R1/ULBP2/ULBP3/IL21/RAET1L/CD1A/RAET1E/NOD2/IL12A/RASGRP1/ATAD5/C17orf99/KIR2DL4/ARID5A/RAET1G/DENND1B/LTA/TNF/KLRC4-KLRK1	27
BP	GO:0090303	positive regulation of wound healing	16/2149	62/18870	0.00124038	0.0155352	0.0125645	TBXA2R/MYLK/FERMT2/FERMT1/SMOC2/PLAU/F12/DUOX1/EMILIN1/DUOX2/ADRA2A/DDR2/HPSE/CLDN4/OCLN/INSL3	16
BP	GO:1903053	regulation of extracellular matrix organization	16/2149	62/18870	0.00124038	0.0155352	0.0125645	TIE1/FSCN1/RGCC/AEBP1/ADTRP/SOX9/EMILIN1/CARMIL2/DDR2/TNXB/AXIN2/LAMB2/EFEMP2/LAMA2/DDR1/ITGB3	16
BP	GO:0000132	establishment of mitotic spindle orientation	11/2149	35/18870	0.00125865	0.0156969	0.0126953	PAX6/SPDL1/FGF10/NDE1/NDC80/CENPA/GPSM2/SPRY1/MAD2L1/PLK1/SAPCD2	11
BP	GO:0086004	regulation of cardiac muscle cell contraction	11/2149	35/18870	0.00125865	0.0156969	0.0126953	ATP1A2/DSG2/DSP/KCNJ2/DSC2/ANK2/CACNA1C/JUP/ATP2A1/PLN/GJA5	11
BP	GO:0061326	renal tubule development	23/2149	104/18870	0.00127172	0.0157925	0.0127726	HOXA11/SOX8/MEF2C/SALL1/GATA3/STAT1/TCF21/PKD2/SOX9/ADAMTS16/WNT9B/HEYL/ILK/DCHS1/IRX2/SIX2/MTSS1/TACSTD2/WT1/PBX1/WNT7B/AQP1/FOXD1	23
BP	GO:0090100	positive regulation of transmembrane receptor protein serine/threonine kinase signaling pathway	23/2149	104/18870	0.00127172	0.0157925	0.0127726	TGFBR3/ITGA8/FERMT1/ZNF423/AMH/TGFB3/KDR/ACVRL1/TGFB1I1/MYOCD/GATA6/CCN1/CDKN2B/CRB2/DAB2/MSX1/TGFBR2/CITED2/ILK/TNXB/ZEB2/CDH5/FOXD1	23
BP	GO:0038084	vascular endothelial growth factor signaling pathway	14/2149	51/18870	0.0012896	0.0159258	0.0128804	DCN/ADGRA2/FLT4/FLT1/SMOC2/PDGFRB/KDR/PDGFRA/EMILIN1/VEGFD/JCAD/TNXB/IL12A/PTP4A3	14
BP	GO:0030282	bone mineralization	26/2149	123/18870	0.00129062	0.0159258	0.0128804	IGF1/IBSP/FGFR3/MEF2C/ASPN/CYP27B1/MGP/VDR/SOX9/TFAP2A/CCN1/TUFT1/PTH1R/ALOX15/DDR2/CLEC3B/ADGRV1/OSR2/LTBP3/AXIN2/S1PR1/SLC8A1/TMEM119/ISG15/ENPP1/CCL3	26
BP	GO:2001257	regulation of cation channel activity	26/2149	123/18870	0.00129062	0.0159258	0.0128804	JPH4/TREM2/MMP9/FGF14/SCN1B/CASQ2/PKD2/KCNS1/HRC/GRP/CASQ1/ANK2/DRD2/JPH2/AKAP6/EDNRA/KCNE4/CABP1/FGF11/SLMAP/CACNB2/KCNAB1/HAP1/GALR2/DMD/VAMP2	26
BP	GO:0035567	non-canonical Wnt signaling pathway	17/2149	68/18870	0.00129797	0.0159829	0.0129265	CELSR3/CELSR1/NKD1/ARHGEF19/CELSR2/DAAM2/RSPO3/DAB2/GRHL3/WNT9B/FRZB/PRICKLE2/FZD6/DACT1/FZD4/LBX2/MAGI2	17
BP	GO:0048705	skeletal system morphogenesis	42/2149	230/18870	0.00132999	0.0163427	0.0132176	CYP26B1/HOXA11/BARX2/FGFR3/FGFR1/MEF2C/GRHL2/MMP2/HOXA1/TRPV4/MGP/RAB23/DLX2/PAPPA2/CCN2/TGFB3/HOXB1/TEK/TBX4/HOXC11/SOX9/PDGFRA/CHAD/TFAP2A/CSRNP1/ZEB1/FGF18/WNT9B/NPR2/MSX1/TGFBR2/CITED2/OSR2/FREM1/LTBP3/AXIN2/SIX2/IRX5/HOXC9/TMEM119/PAX5/ANXA6	42
BP	GO:0051899	membrane depolarization	19/2149	80/18870	0.00134732	0.0165209	0.0133617	CACNA1G/DCN/ATP1A2/FHL1/BEST2/PRKCZ/CNGB1/SCN1B/KCNJ2/KDR/HCN3/ANK2/SCN2B/CACNA1C/SLMAP/CACNB2/SCN4B/SLC8A1/GJA5	19
BP	GO:0072132	mesenchyme morphogenesis	15/2149	57/18870	0.00140668	0.0172127	0.0139212	FOXF1/ACTA2/TBX2/SOX9/ACVRL1/WNT3A/ADAMTS5/ACTC1/ACTG2/MSX1/TGFBR2/HEYL/NOS3/TMEM100/DCHS1	15
BP	GO:0002792	negative regulation of peptide secretion	13/2149	46/18870	0.00142043	0.0172725	0.0139696	SREBF1/SYTL4/PDE8B/GNAZ/CRHBP/DRD2/ADRA2A/FOXO1/KCNB1/VSNL1/F2RL1/PRKN/FFAR4	13
BP	GO:0048483	autonomic nervous system development	13/2149	46/18870	0.00142043	0.0172725	0.0139696	SEMA3F/SOX8/TP63/GATA3/TLX2/HOXB1/EDNRB/TFAP2A/EDNRA/HAND2/GBX2/ADARB1/PLXNA4	13
BP	GO:0085029	extracellular matrix assembly	13/2149	46/18870	0.00142043	0.0172725	0.0139696	TIE1/RGCC/HAS3/HAS1/SOX9/RAMP2/HAPLN2/MYH11/EMILIN1/FBLN5/MFAP4/TNXB/EFEMP2	13
BP	GO:0046545	development of primary female sexual characteristics	23/2149	105/18870	0.00145625	0.0176714	0.0142922	ADCYAP1R1/PGR/MMP2/ESR1/DMC1/AMH/KDR/PDGFRA/BRCA2/SLIT2/ADAMTS1/NPR2/NOS3/ZFPM2/FZD4/A2M/UMODL1/SLIT3/WT1/NR2F2/FANCA/ANG/FANCG	23
BP	GO:0008584	male gonad development	30/2149	150/18870	0.00146709	0.017766	0.0143687	HOXA11/SOX8/ASPM/TESC/ESR1/AMH/GATA3/IL1A/SDC1/TCF21/KIF18A/TNFSF10/SOX9/SOX15/PDGFRA/BRIP1/DMRT1/DHH/GATA6/SRD5A1/GFRA1/CITED2/AR/ZFPM2/NHLH2/WT1/FANCA/FLNA/INSL3/HOXA10	30
BP	GO:0006942	regulation of striated muscle contraction	22/2149	99/18870	0.00150138	0.0181438	0.0146742	ATP1A2/DSG2/REM1/DSP/TRPV4/RGS2/CASQ2/NR4A1/KCNJ2/HRC/DSC2/CASQ1/ANK2/CACNA1C/MYL3/JUP/SLC8A1/NKX2-5/ATP2A1/PLN/DMD/GJA5	22
BP	GO:0070588	calcium ion transmembrane transport	59/2149	352/18870	0.00150529	0.0181535	0.0146821	CACNA1G/FYN/ATP1A2/ATP2B4/ADCYAP1R1/REM1/JPH4/ITPR3/GRIN2D/PKD2L1/P2RX1/TRPV4/CASQ2/PKD2/KCNJ8/RAMP3/PLP1/HRC/PKDREJ/TRPC4/HTR2B/EDNRB/SCN7A/CXCL9/CASQ1/TRPC1/ANK2/DRD2/PLCH2/JPH2/ADRA2A/GPM6A/ITPR1/CACNA1C/AKAP6/EDNRA/THY1/WNT3A/MICU3/CABP1/CACNB2/TRPV3/CXCL10/CXCL11/HAP1/GRIN1/BHLHA15/SLC8A1/RYR1/ATP2A1/CACNA1H/FLNA/ANXA6/PLN/GJC2/RYR3/DMD/ITGB3/CCL3	59
BP	GO:0032465	regulation of cytokinesis	21/2149	93/18870	0.00153813	0.0184733	0.0149407	AURKA/BIRC5/CDC6/KIF20A/ECT2/KIF14/E2F8/CDCA8/KIF23/KIF20B/BRCA2/ANKRD53/DRD2/INCENP/RACGAP1/CHMP4C/E2F7/PLK1/AURKB/PRC1/MYO19	21
BP	GO:0055006	cardiac cell development	21/2149	93/18870	0.00153813	0.0184733	0.0149407	IGF1/TGFBR3/NEBL/PDGFRB/RGS2/MYH11/LARGE1/PDGFRA/MYLK3/AKAP6/CXADR/ACTC1/SGCB/SPRY1/PI16/CDK1/SGCD/SLC8A1/NKX2-5/PRKG1/ALPK2	21
BP	GO:0070830	bicellular tight junction assembly	17/2149	69/18870	0.00154266	0.0184898	0.0149541	GRHL2/ECT2/POF1B/RAMP2/MARVELD3/ESAM/MARVELD2/F11R/CLDN14/CDH5/CLDN7/CLDN5/CLDN4/OCLN/TNF/CLDN23/PECAM1	17
BP	GO:0016101	diterpenoid metabolic process	20/2149	87/18870	0.00156389	0.0186936	0.0151189	CYP26B1/HSD17B6/DGAT2/CYP2D6/RARRES2/ALDH1A2/RDH5/RDH16/RDH12/SRD5A1/LRP8/CYP2S1/SDR9C7/CEL/ADH7/ADH1B/AKR1B10/AKR1B15/UGT1A1/UGT1A7	20
BP	GO:0120192	tight junction assembly	18/2149	75/18870	0.00156988	0.0186936	0.0151189	GRHL2/LSR/ECT2/POF1B/RAMP2/MARVELD3/ESAM/MARVELD2/F11R/CLDN14/CDH5/CLDN7/CLDN5/CLDN4/OCLN/TNF/CLDN23/PECAM1	18
BP	GO:1902903	regulation of supramolecular fiber organization	64/2149	389/18870	0.0015723	0.0186936	0.0151189	BAIAP2L1/TENM1/ARHGAP6/FERMT2/CAMSAP3/TPX2/TREM2/SH3BP1/RGCC/CLIP3/AEBP1/CXCL12/TRPV4/TACR1/STMN1/CCN2/TGFB3/CLU/ARHGAP40/DSTN/CGNL1/PSRC1/CKAP2/TMOD1/SPTBN5/EMILIN1/TPM1/MYLK3/ANKRD53/SLIT2/DAAM2/EPHA1/GSN/ESAM/EPS8/F11R/CARMIL2/ALOX15/CDC42EP3/LMOD1/F2RL1/DLC1/CFL2/BMERB1/MAP1A/TNXB/MTSS1/S1PR1/SYNPO2/EFEMP2/CDK5R1/CDH5/MYADM/TACSTD2/PRKN/CARMIL3/KANK3/FLNA/KANK2/OCLN/LPAR1/ARHGEF15/SHANK3/MAGE…	64
BP	GO:0003151	outflow tract morphogenesis	19/2149	81/18870	0.00157565	0.0186936	0.0151189	TGFBR3/MEF2C/TBX2/GATA6/EDNRA/TGFBR2/HEYL/PITX2/HAND2/NPY1R/CITED2/SOX17/ILK/ZFPM2/NKX2-5/CLDN5/RYR1/PARVA/GJA5	19
BP	GO:0061333	renal tubule morphogenesis	19/2149	81/18870	0.00157565	0.0186936	0.0151189	HOXA11/SOX8/MEF2C/SALL1/GATA3/TCF21/PKD2/SOX9/ADAMTS16/WNT9B/ILK/DCHS1/IRX2/SIX2/MTSS1/TACSTD2/WT1/PBX1/FOXD1	19
BP	GO:0003197	endocardial cushion development	14/2149	52/18870	0.00158257	0.0187377	0.0151546	ERBB3/FOXF1/RBM24/TBX2/SOX9/ACVRL1/ADAMTS5/MSX1/TGFBR2/HEYL/CITED2/NOS3/TMEM100/DCHS1	14
BP	GO:0031099	regeneration	36/2149	191/18870	0.00160752	0.0189947	0.0153624	IGF1/TGFBR3/FGF10/SCARF1/MMP2/AURKA/KLF5/SLC7A5/CPQ/EZH2/CXCL12/SGCA/CD81/SPP1/NR4A3/SOX15/RGN/PCNA/LARGE1/PTPRF/CCNA2/THY1/PFKFB1/KLK6/CDK1/LAMB2/TYMS/MYOZ1/SOX2/DHFRP1/APOD/FLNA/DHFR/TNF/SPAAR/UGT1A1	36
BP	GO:0060740	prostate gland epithelium morphogenesis	9/2149	26/18870	0.00161937	0.0190962	0.0154445	FGF10/TP63/MMP2/ESR1/SOX9/FOXA1/HOXB13/AR/ID4	9
BP	GO:0046546	development of primary male sexual characteristics	30/2149	151/18870	0.00163553	0.0192479	0.0155672	HOXA11/SOX8/ASPM/TESC/ESR1/AMH/GATA3/IL1A/SDC1/TCF21/KIF18A/TNFSF10/SOX9/SOX15/PDGFRA/BRIP1/DMRT1/DHH/GATA6/SRD5A1/GFRA1/CITED2/AR/ZFPM2/NHLH2/WT1/FANCA/FLNA/INSL3/HOXA10	30
BP	GO:0001952	regulation of cell-matrix adhesion	26/2149	125/18870	0.00164728	0.0193472	0.0156476	EPHA3/ARHGAP6/PRKCZ/FERMT2/CAMSAP3/FERMT1/BST1/ONECUT2/TEK/PLAU/KDR/ACVRL1/EPHA1/CDKN2A/THY1/DLC1/FAM107A/ONECUT1/EFEMP2/JUP/ACER2/RCC2/APOD/DDR1/ITGB3/MMP12	26
BP	GO:0001945	lymph vessel development	10/2149	31/18870	0.00166613	0.0194514	0.0157318	FLT4/TIE1/KDR/TMEM204/ACVRL1/NPR2/SYK/SVEP1/CLEC14A/NR2F2	10
BP	GO:0003338	metanephros morphogenesis	10/2149	31/18870	0.00166613	0.0194514	0.0157318	SOX8/FGF10/SALL1/STAT1/PKD2/SOX9/WNT9B/SIX2/WT1/WNT7B	10
BP	GO:0010880	regulation of release of sequestered calcium ion into cytosol by sarcoplasmic reticulum	10/2149	31/18870	0.00166613	0.0194514	0.0157318	ATP1A2/CASQ2/HRC/CASQ1/ANK2/CACNA1C/AKAP6/SLC8A1/PLN/DMD	10
BP	GO:0050767	regulation of neurogenesis	64/2149	390/18870	0.0016768	0.019503	0.0157735	SEMA3F/SOX8/PAX6/SEMA3G/CDH1/FSTL4/CDON/ASPM/HES2/WDR62/TP73/SMARCD3/ARHGAP4/DLL3/TREM2/NFATC4/SLC7A5/PTPRZ1/EZH2/LHX2/CXCL12/ASPA/IFNG/NR2E1/TLX2/DLX2/MYB/SPP1/FEZF1/NCAN/SERPINF1/HAPLN2/SPART/ITPKA/DMRTA2/SLIT2/HAPLN1/DAAM2/CDKN2B/VAX1/DRD2/POU4F1/THY1/WNT3A/LRP8/DRAXIN/HEYL/ISLR2/LPAR3/MAP6/ID4/DAB1/HAP1/FZD4/SEMA4B/RASSF10/SEMA4A/XRCC2/GJC2/PLXNA4/LTA/TNF/SHANK3/ZNF488	64
BP	GO:0001837	epithelial to mesenchymal transition	34/2149	178/18870	0.00169112	0.019503	0.0157735	IGF1/HGF/EPHA3/SERPINB3/TGFBR3/FERMT2/FGFR1/FAM83D/RGCC/EZH2/GATA3/TGFB3/GLIPR2/SOX9/OVOL2/FOXA1/TGFB1I1/ZNF750/IL17RD/CRB2/NCAM1/HMGA2/EDNRA/DAB2/MSX1/TGFBR2/HEYL/SPRY1/TMEM100/TNXB/AXIN2/LDLRAD4/FLNA/DACT3	34
BP	GO:0045860	positive regulation of protein kinase activity	49/2149	282/18870	0.00169584	0.019503	0.0157735	TENM1/IGF1/ATP2B4/ERBB3/FERMT2/FGFR1/TPX2/CLSPN/RASSF2/FLT1/RGCC/EZH2/IL23A/IFNG/PDGFRB/ECT2/KIF14/PKD2/CLU/PILRB/DLG4/CHI3L1/CAMK1/PSRC1/HTR2B/BORA/CENPE/NTRK3/CARD14/CCN1/PDGFC/HMGA2/ADRA2A/ANGPT1/FGF18/LRP8/DDR2/TGFBR2/SPDYA/MST1R/NOD2/AXIN2/PDGFD/RASGRP1/EPGN/ADRA2C/ANG/TNF/ITGB3	49
BP	GO:0036005	response to macrophage colony-stimulating factor	7/2149	17/18870	0.00169722	0.019503	0.0157735	TREM2/SPP1/PDE1B/MST1R/DCSTAMP/PDE2A/TNF	7
BP	GO:0048557	embryonic digestive tract morphogenesis	7/2149	17/18870	0.00169722	0.019503	0.0157735	FGF10/FOXF1/TCF21/OVOL2/PDGFRA/RBPMS2/SIX2	7
BP	GO:0055119	relaxation of cardiac muscle	7/2149	17/18870	0.00169722	0.019503	0.0157735	ATP1A2/RGS2/KCNJ2/HRC/GSN/SLC8A1/PLN	7
BP	GO:0072109	glomerular mesangium development	7/2149	17/18870	0.00169722	0.019503	0.0157735	ACTA2/PDGFRB/PDGFD/CD34/GPR4/WT1/ITGB3	7
BP	GO:0072224	metanephric glomerulus development	7/2149	17/18870	0.00169722	0.019503	0.0157735	PDGFRB/TCF21/PDGFRA/LAMB2/CD34/WT1/AQP1	7
BP	GO:0019369	arachidonic acid metabolic process	15/2149	58/18870	0.00170084	0.0195063	0.0157762	CYP2D6/PTGIS/CYP2J2/PLA2G2F/ALOX15/CYP2C19/CYP2S1/CYP4F11/ALOXE3/ALOX12B/ALOX15B/CYP4F2/CYP4F3/CYP2D7/PLA2G4B	15
BP	GO:0060349	bone morphogenesis	22/2149	100/18870	0.00172182	0.0196961	0.0159297	CYP26B1/HOXA11/FGFR3/MEF2C/TRPV4/RAB23/PAPPA2/TGFB3/TEK/SOX9/TFAP2A/FGF18/NPR2/MSX1/TGFBR2/CITED2/OSR2/FREM1/LTBP3/AXIN2/TMEM119/ANXA6	22
BP	GO:1901342	regulation of vasculature development	59/2149	354/18870	0.00172412	0.0196961	0.0159297	HSPB6/TBXA2R/E2F2/DCN/BRCA1/ADGRA2/ATP2B4/TIE1/ANGPT4/FLT1/RGCC/NR2E1/SMOC2/SPARC/THBS4/IL1A/STAT1/AKT3/TEK/RECK/PTGIS/RHOJ/KLF2/KDR/RAMP2/SERPINF1/CHI3L1/SPINK5/EMILIN1/ACVRL1/GATA6/EFNA3/EPHA1/HMGA2/PRKCA/ADAMTS1/FGF18/TSPAN18/HK2/TGFBR2/ADAMTS9/TERT/NOS3/VEGFD/JCAD/CXCL10/NPR1/JUP/CD34/GPR4/CDH5/CLDN5/SEMA4A/TNF/TNFSF12/AQP1/ECSCR/ITGB3/MIR205	59
BP	GO:1905314	semi-lunar valve development	13/2149	47/18870	0.00176186	0.0200723	0.0162339	TIE1/GATA3/SOX9/EMILIN1/SLIT2/ADAMTS5/TGFBR2/HEYL/NOS3/AXIN2/NKX2-5/SLIT3/GJA5	13
BP	GO:0061572	actin filament bundle organization	32/2149	165/18870	0.00176392	0.0200723	0.0162339	BAIAP2L1/ARHGAP6/FERMT2/FSCN1/SORBS1/RGCC/TACR1/STMN1/CCN2/TGFB3/CALD1/CGNL1/FHDC1/TPM1/EPHA1/EPS8/F11R/ZYX/DLC1/FAM107A/ZEB2/MTSS1/S1PR1/SYNPO2/RHOD/TACSTD2/PRKN/ESPN/FLNA/LPAR1/ARHGEF15/SHANK3	32
BP	GO:0032411	positive regulation of transporter activity	21/2149	94/18870	0.00177211	0.0200874	0.0162462	ABCB1/TESC/TREM2/SCN1B/IFNG/PKD2/SYNGR3/ATP1B2/CASQ1/ANK2/JPH2/AKAP6/EDNRA/CACNB2/HAP1/GALR2/ATP2A1/NLGN3/ARC/DMD/SHANK3	21
BP	GO:0051781	positive regulation of cell division	21/2149	94/18870	0.00177211	0.0200874	0.0162462	BIRC5/CDC6/THBS4/ECT2/IL1A/KIF14/TGFB3/CDCA8/HTR2B/KIF23/KIF20B/FGF7/PDGFC/DRD2/INCENP/RACGAP1/TAL1/TGFA/VEGFD/PDGFD/AURKB	21
BP	GO:0006310	DNA recombination	57/2149	340/18870	0.00178185	0.0201587	0.0163038	REV3L/BRCA1/FOXP3/RAD51/POLQ/TRIP13/MCM2/RAD54L/CDC45/CDC7/DMC1/MCM5/MCM4/NSD2/RAD51AP1/TIMELESS/H1-3/HROB/MCM8/BCL11B/AUNIP/GINS2/PSMC3IP/TOP2A/BRIP1/ACTL6A/BRCA2/PIF1/FANCD2/MMS22L/GINS4/CHEK1/EME1/ANKLE1/TONSL/RECQL4/HFM1/TOPBP1/SHOC1/MCM7/MAJIN/H1-4/RFWD3/FEN1/EXO1/RMI2/ATAD5/GEN1/RMI1/FANCB/KPNA2/H1-5/PARPBP/XRCC2/RAD54B/BLM/UHRF1	57
BP	GO:0032355	response to estradiol	24/2149	113/18870	0.00181513	0.0204955	0.0165763	FGF10/ADCYAP1R1/MMP2/ESR1/EZH2/TACR1/SOCS2/KIF18A/PTGFR/RAMP3/ALDH1A2/FOXA1/SLC34A1/PCNA/DHH/SSTR1/CCNA2/SRD5A1/CRHBP/POU4F1/ITGA2/GJB2/NR2F2/UGT1A1	24
BP	GO:0019731	antibacterial humoral response	17/2149	70/18870	0.0018251	0.0205684	0.0166352	CTSG/PI3/H2BC11/SPINK5/SPON2/RNASE7/NOD2/EVPL/WFDC5/H2BC4/H2BC12/ANG/SPRR2A/RNASE4/H2BC8/H2BC6/H2BC7	17
BP	GO:2000242	negative regulation of reproductive process	18/2149	76/18870	0.00184207	0.0206915	0.0167348	IGF1/RPS6KA2/TRIP13/AMH/TTK/IL1A/PKMYT1/RGN/SERPINF1/DMRT1/HORMAD1/FBXO43/NPR2/ZFPM2/OVOL1/PTGDR2/WT1/SYCP2	18
BP	GO:0018108	peptidyl-tyrosine phosphorylation	48/2149	276/18870	0.0018431	0.0206915	0.0167348	FYN/IGF1/HGF/FLT4/EPHA3/ERBB3/PRKCZ/FGFR3/FGF10/FGFR1/TREM2/ANGPT4/FLT1/BST1/IL23A/IFNG/THBS4/PDGFRB/TEK/CD80/SRMS/KDR/DLG4/PDGFRA/ENPP2/IL21/FGF7/CBLC/PDGFC/EPHA1/ADRA2A/GFRA1/ANGPT1/LRP8/PLPP3/DDR2/TGFA/IL31RA/SYK/NOD2/IL12A/PDGFD/RAP2B/EPGN/DDR1/TNF/ITGB3/PECAM1	48
BP	GO:0051960	regulation of nervous system development	74/2149	466/18870	0.00191408	0.0214472	0.017346	SEMA3F/SOX8/PAX6/SEMA3G/TYMP/CDH1/FSTL4/CDON/ASPM/HES2/WDR62/TP73/SMARCD3/ARHGAP4/DLL3/TREM2/NFATC4/SLC7A5/PTPRZ1/EZH2/LHX2/CXCL12/ASPA/IFNG/NR2E1/TLX2/DLX2/KIF14/MYB/SPP1/FEZF1/NCAN/LRRC4B/SERPINF1/HAPLN2/SPART/ITPKA/ST8SIA2/DMRTA2/SLIT2/HAPLN1/DAAM2/CDKN2B/VAX1/DRD2/POU4F1/LGI4/THY1/WNT3A/JAM2/LRP8/DRAXIN/HEYL/ISLR2/GBX2/LPAR3/MAP6/ID4/DAB1/HAP1/FZD4/SEMA4B/RASSF10/IL1RAP/SEMA4A/NLGN3/XRCC2/GJC…	74
BP	GO:0090175	regulation of establishment of planar polarity	14/2149	53/18870	0.00192888	0.0215305	0.0174134	CELSR3/CELSR1/NKD1/ARHGEF19/CELSR2/RSPO3/DAB2/GRHL3/WNT9B/PRICKLE2/FZD6/DACT1/SAPCD2/MAGI2	14
BP	GO:1902692	regulation of neuroblast proliferation	14/2149	53/18870	0.00192888	0.0215305	0.0174134	PAX6/CDON/ASPM/WDR62/SMARCD3/LHX5/NR2E1/NCAN/HAPLN2/DMRTA2/HAPLN1/VAX1/DRD2/ID4	14
BP	GO:0051294	establishment of spindle orientation	12/2149	42/18870	0.00193402	0.0215468	0.0174265	PAX6/SPDL1/FGF10/NDE1/SPAG5/NDC80/CENPA/GPSM2/SPRY1/MAD2L1/PLK1/SAPCD2	12
BP	GO:0035107	appendage morphogenesis	29/2149	146/18870	0.00194296	0.0215643	0.0174407	CYP26B1/HOXA11/PITX1/FGF10/TP63/GRHL2/SALL4/SALL1/ZBTB16/TBX2/TBX4/RECK/HOXC11/SOX9/ALDH1A2/LARGE1/TFAP2A/AFF3/CACNA1C/NPR2/MSX1/HAND2/SP8/OSR2/FZD6/HOXC10/PBX1/SP9/HOXA10	29
BP	GO:0035108	limb morphogenesis	29/2149	146/18870	0.00194296	0.0215643	0.0174407	CYP26B1/HOXA11/PITX1/FGF10/TP63/GRHL2/SALL4/SALL1/ZBTB16/TBX2/TBX4/RECK/HOXC11/SOX9/ALDH1A2/LARGE1/TFAP2A/AFF3/CACNA1C/NPR2/MSX1/HAND2/SP8/OSR2/FZD6/HOXC10/PBX1/SP9/HOXA10	29
BP	GO:0030326	embryonic limb morphogenesis	25/2149	120/18870	0.00195603	0.0216273	0.0174916	CYP26B1/HOXA11/PITX1/TP63/GRHL2/SALL4/SALL1/ZBTB16/TBX2/TBX4/RECK/HOXC11/ALDH1A2/TFAP2A/AFF3/CACNA1C/MSX1/HAND2/SP8/OSR2/FZD6/HOXC10/PBX1/SP9/HOXA10	25
BP	GO:0035113	embryonic appendage morphogenesis	25/2149	120/18870	0.00195603	0.0216273	0.0174916	CYP26B1/HOXA11/PITX1/TP63/GRHL2/SALL4/SALL1/ZBTB16/TBX2/TBX4/RECK/HOXC11/ALDH1A2/TFAP2A/AFF3/CACNA1C/MSX1/HAND2/SP8/OSR2/FZD6/HOXC10/PBX1/SP9/HOXA10	25
BP	GO:0061041	regulation of wound healing	27/2149	133/18870	0.00196823	0.0216912	0.0175433	TBXA2R/MYLK/FERMT2/FERMT1/WFDC1/ADTRP/SMOC2/PLAU/F12/PDGFRA/DUOX1/EMILIN1/MMRN1/DUOX2/ADRA2A/DDR2/F2RL1/NOS3/FGG/HPSE/MYOZ1/PRKG1/CLDN4/SERPINB2/OCLN/TNF/INSL3	27
BP	GO:0008585	female gonad development	22/2149	101/18870	0.00196923	0.0216912	0.0175433	PGR/MMP2/ESR1/DMC1/AMH/KDR/PDGFRA/BRCA2/SLIT2/ADAMTS1/NPR2/NOS3/ZFPM2/FZD4/A2M/UMODL1/SLIT3/WT1/NR2F2/FANCA/ANG/FANCG	22
BP	GO:0010881	regulation of cardiac muscle contraction by regulation of the release of sequestered calcium ion	8/2149	22/18870	0.00204806	0.0224749	0.0181771	ATP1A2/CASQ2/HRC/ANK2/CACNA1C/SLC8A1/PLN/DMD	8
BP	GO:0150105	protein localization to cell-cell junction	8/2149	22/18870	0.00204806	0.0224749	0.0181771	DSP/LSR/TJP2/CGNL1/F11R/CDH5/FLNA/PECAM1	8
BP	GO:0071312	cellular response to alkaloid	11/2149	37/18870	0.00208199	0.0227994	0.0184396	RAD51/SLC1A3/CASQ2/SLC34A1/CCNA2/CRHBP/CHEK1/SLC8A1/RYR1/BLM/RYR3	11
BP	GO:0046683	response to organophosphorus	26/2149	127/18870	0.00208543	0.0227994	0.0184396	ABCC9/SREBF1/P2RX1/STAT1/IGFBP5/SDC1/PKD2/TEK/KCNJ8/CDO1/DUOX1/DUOX2/GATA6/SRD5A1/CRHBP/AKAP6/PFKFB1/NPR2/P2RY2/TYMS/WT1/PDE2A/ENPP1/LPAR1/RYR3/AQP1	26
BP	GO:0045143	homologous chromosome segregation	16/2149	65/18870	0.00211584	0.0230457	0.0186388	TRIP13/DMC1/CCNE1/PSMC3IP/ESPL1/BRIP1/HORMAD1/FANCD2/SYCE2/SPDYA/PTTG1/SHOC1/PLK1/MAJIN/CCNE2/SYCP2	16
BP	GO:1905330	regulation of morphogenesis of an epithelium	16/2149	65/18870	0.00211584	0.0230457	0.0186388	SOX8/HGF/FGF10/ESR1/GATA3/TBX2/SOX9/FGF7/NKD1/AR/CXCL10/SIX2/MMRN2/LBX2/TACSTD2/TNF	16
BP	GO:0019935	cyclic-nucleotide-mediated signaling	19/2149	83/18870	0.00213162	0.0231744	0.0187429	IRAG1/ADCY2/ADCYAP1R1/SOX9/GUCY2D/HTR2B/EDNRB/AKAP6/GUCY1A2/OR51E2/NPR1/ADORA2B/PDE7B/PRKG1/FFAR4/PDE2A/LPAR1/AQP1/INSL3	19
BP	GO:0018212	peptidyl-tyrosine modification	48/2149	278/18870	0.00214444	0.0232706	0.0188207	FYN/IGF1/HGF/FLT4/EPHA3/ERBB3/PRKCZ/FGFR3/FGF10/FGFR1/TREM2/ANGPT4/FLT1/BST1/IL23A/IFNG/THBS4/PDGFRB/TEK/CD80/SRMS/KDR/DLG4/PDGFRA/ENPP2/IL21/FGF7/CBLC/PDGFC/EPHA1/ADRA2A/GFRA1/ANGPT1/LRP8/PLPP3/DDR2/TGFA/IL31RA/SYK/NOD2/IL12A/PDGFD/RAP2B/EPGN/DDR1/TNF/ITGB3/PECAM1	48
BP	GO:0042698	ovulation cycle	17/2149	71/18870	0.00214969	0.0232763	0.0188253	PGR/MMP2/ESR1/AMH/TGFB3/SERPINF1/PCNA/PDGFRA/SLIT2/ADAMTS1/NPR2/NOS3/FZD4/A2M/NHLH2/SLIT3/GDF10	17
BP	GO:1903036	positive regulation of response to wounding	18/2149	77/18870	0.00215293	0.0232763	0.0188253	TBXA2R/MYLK/FERMT2/SCARF1/FERMT1/SMOC2/PLAU/F12/DUOX1/EMILIN1/DUOX2/ADRA2A/DDR2/HPSE/CLDN4/FLNA/OCLN/INSL3	18
BP	GO:1901654	response to ketone	38/2149	208/18870	0.00217328	0.0234311	0.0189505	HOXA11/TBXA2R/PAX6/DSG2/FOXP3/MAOB/TGFBR3/SREBF1/ADCY2/CA9/TACR1/SPP1/KLF9/TGFB3/PTGFR/PTGER2/KLF2/SERPINF1/PCNA/DSG1/SLIT2/SRD5A1/PSPH/FBXO32/HOXB13/IGFBP7/GJB2/GPT2/AVPR1A/AXIN2/AR/ADCY5/A2M/TYMS/SLIT3/CLDN4/AQP1/HOXA10	38
BP	GO:0010644	cell communication by electrical coupling	10/2149	32/18870	0.00217927	0.0234311	0.0189505	ATP1A2/CASQ2/GJB6/ATP1B2/HRC/CACNA1C/GJB2/SLC8A1/GJC2/GJA5	10
BP	GO:1902751	positive regulation of cell cycle G2/M phase transition	10/2149	32/18870	0.00217927	0.0234311	0.0189505	SMARCD3/CDC7/CCNB1/DTL/CDC25C/CDC25A/CDK1/ATAD5/RCC2/PBX1	10
BP	GO:0048565	digestive tract development	27/2149	134/18870	0.0022031	0.023644	0.0191226	FGF10/TP63/KLF5/FOXF1/SALL1/RARRES2/TCF21/TGFB3/NKX2-3/TBX2/SOX9/OVOL2/ALDH1A2/PDGFRA/EDNRB/MYOCD/GATA6/PDGFC/NPR2/SOX17/DACT1/DCHS1/RBPMS2/SIX2/TYMS/FOXE1/TNF	27
BP	GO:1903169	regulation of calcium ion transmembrane transport	33/2149	174/18870	0.00221059	0.0236809	0.0191525	FYN/ATP1A2/ADCYAP1R1/REM1/JPH4/P2RX1/CASQ2/PKD2/RAMP3/PLP1/HRC/CXCL9/CASQ1/TRPC1/ANK2/DRD2/JPH2/ADRA2A/CACNA1C/AKAP6/THY1/CABP1/CACNB2/CXCL10/CXCL11/HAP1/GRIN1/SLC8A1/ATP2A1/PLN/GJC2/DMD/ITGB3	33
BP	GO:0043266	regulation of potassium ion transport	22/2149	102/18870	0.00224619	0.0240183	0.0194254	FHL1/KCNN2/TREM2/CASQ2/KCNJ2/KCNS1/ATP1B2/KCNA5/DPP6/GRP/ANK2/KCNMB1/DRD2/ADRA2A/AKAP6/KCNE4/NOS3/KCNAB1/KCNIP1/GALR2/FLNA/VAMP2	22
BP	GO:0001558	regulation of cell growth	67/2149	417/18870	0.00227652	0.0242981	0.0196517	SEMA3F/SEMA3G/BRCA1/IGF1/FHL1/CDH1/ROS1/FSTL4/SYT1/RASGRP2/CDHR2/ARHGAP4/LTBP4/WFDC1/CXCL12/CYP27B1/IGFBP5/PAPPA2/RGS2/PTCH2/RPS6KA1/KIF14/SPP1/BCL11A/SOCS2/KRT17/SPART/PSRC1/RERG/ACVRL1/MYOCD/IGFBP4/S100A8/AGTR1/SLIT2/CDKN2A/AKAP6/DAB2/WNT3A/SCGB3A1/DRAXIN/FRZB/MSX1/S100A9/IGFBP7/PI16/SOX17/DCSTAMP/AVPR1A/ISLR2/FAM107A/MFSD2A/NPR1/LPAR3/SFN/ST20/TSPYL2/SLIT3/WT1/SEMA4B/PRKN/SEMA4A/DACT3/ENPP1/DD…	67
BP	GO:0014909	smooth muscle cell migration	21/2149	96/18870	0.00233163	0.0248344	0.0200855	IGF1/MEF2C/PDGFRB/TACR1/IGFBP5/NR4A3/PLAU/TPM1/MYOCD/SLIT2/ADAMTS1/DDR2/S100A11/ITGA2/TERT/PDGFD/PRKG1/PARVA/LPAR1/DDR1/ITGB3	21
BP	GO:0060425	lung morphogenesis	14/2149	54/18870	0.00233567	0.0248344	0.0200855	FGF10/CELSR1/GRHL2/ESRP2/FOXF1/TCF21/TBX2/SOX9/FOXA1/FGF7/TGFBR2/SPRY1/WNT7B/TNF	14
BP	GO:0010951	negative regulation of endopeptidase activity	26/2149	128/18870	0.00233951	0.0248344	0.0200855	HGF/TIMP2/SERPINB3/LAMP3/FETUB/TIMP3/MMP9/DHCR24/RPS6KA1/RECK/SERPINF1/CRB2/TIMP4/SERPINB12/SFN/SERPINB2/SERPINB13/SERPINB11/SERPINB4/SERPINB5/MAGEA3/TNF/AQP1/SERPINB10/ANXA8L1/ANXA8	26
BP	GO:0051924	regulation of calcium ion transport	44/2149	251/18870	0.00237923	0.0252104	0.0203895	FYN/ATP1A2/MYLK/ADCYAP1R1/REM1/JPH4/CXCL12/P2RX1/WFS1/PDGFRB/CASQ2/PKD2/RAMP3/PLP1/MCHR1/HRC/CXCL9/CASQ1/TRPC1/ANK2/DRD2/JPH2/ADRA2A/CACNA1C/AKAP6/THY1/CABP1/NOS3/CACNB2/TRPV3/CXCL10/CXCL11/IL16/HAP1/GRAMD2A/GRIN1/SLC8A1/ATP2A1/PLN/GJC2/DMD/PLPP4/ITGB3/CCL3	44
BP	GO:0003176	aortic valve development	12/2149	43/18870	0.00240895	0.0254791	0.0206068	TIE1/GATA3/SOX9/EMILIN1/SLIT2/ADAMTS5/TGFBR2/HEYL/NOS3/AXIN2/NKX2-5/SLIT3	12
BP	GO:0048545	response to steroid hormone	55/2149	330/18870	0.00241765	0.0255249	0.0206439	BRCA1/ATP1A2/SOX30/DSG2/LMO3/PLPP1/MAOB/SREBF1/TP63/PGR/ESR1/ADTRP/NR2E1/BCHE/TACR1/SDC1/TCF21/SPP1/KLF9/NR4A3/TGFB3/CRY2/PTGER2/FOXA1/CDO1/SERPINF1/PCNA/DSG1/IL1RN/MGARP/SLIT2/SRD5A1/SKP2/SCGB1A1/DAB2/FBXO32/PFKFB1/IGFBP7/HEYL/GJB2/AVPR1A/OR51E2/FAM107A/AXIN2/AR/A2M/TYMS/ZNF366/SLIT3/WNT7B/CLDN4/KANK2/TNF/AQP1/UGT1A1	55
BP	GO:0001658	branching involved in ureteric bud morphogenesis	15/2149	60/18870	0.0024442	0.0257125	0.0207956	HOXA11/SOX8/SALL1/TCF21/PKD2/SOX9/ADAMTS16/WNT9B/ILK/DCHS1/SIX2/TACSTD2/WT1/PBX1/FOXD1	15
BP	GO:1902305	regulation of sodium ion transmembrane transport	15/2149	60/18870	0.0024442	0.0257125	0.0207956	ATP1A2/ATP2B4/TESC/FXYD3/FGF14/SCN1B/ATP1B2/GRP/FXYD6/SCN2B/FGF11/SLMAP/PCSK9/SCN4B/DMD	15
BP	GO:0031570	DNA integrity checkpoint signaling	27/2149	135/18870	0.00246152	0.0258065	0.0208716	BRCA1/RAD51/GTSE1/CAMSAP3/ORC1/WDR76/CLSPN/CDC45/CDC6/E2F1/TIMELESS/BRIP1/DNA2/BRCA2/TICRR/DTL/INTS7/FANCD2/CHEK1/EME1/DONSON/TOPBP1/PLK1/CDT1/RFWD3/CDK1/BLM	27
BP	GO:0001523	retinoid metabolic process	19/2149	84/18870	0.00246637	0.0258065	0.0208716	CYP26B1/HSD17B6/DGAT2/CYP2D6/RARRES2/ALDH1A2/RDH5/RDH16/RDH12/LRP8/CYP2S1/SDR9C7/CEL/ADH7/ADH1B/AKR1B10/AKR1B15/UGT1A1/UGT1A7	19
BP	GO:1904427	positive regulation of calcium ion transmembrane transport	19/2149	84/18870	0.00246637	0.0258065	0.0208716	ADCYAP1R1/P2RX1/PKD2/RAMP3/PLP1/CXCL9/CASQ1/TRPC1/ANK2/JPH2/AKAP6/THY1/CACNB2/CXCL10/CXCL11/HAP1/GRIN1/ATP2A1/GJC2	19
BP	GO:0051445	regulation of meiotic cell cycle	16/2149	66/18870	0.00250307	0.0259932	0.0210227	ASPM/RPS6KA2/TRIP13/RAD51AP1/TTK/CDC20/PKMYT1/DMRT1/HORMAD1/STRA8/FBXO43/CDC25C/NPR2/MSX1/CDC25A/OVOL1	16
BP	GO:0002923	regulation of humoral immune response mediated by circulating immunoglobulin	7/2149	18/18870	0.00250644	0.0259932	0.0210227	TREM2/C4BPA/SUSD4/SVEP1/NOD2/LTA/TNF	7
BP	GO:0043116	negative regulation of vascular permeability	7/2149	18/18870	0.00250644	0.0259932	0.0210227	FERMT2/AKAP12/RAMP2/SLIT2/ANGPT1/CLDN5/PDE2A	7
BP	GO:0072189	ureter development	7/2149	18/18870	0.00250644	0.0259932	0.0210227	SOX8/FOXF1/GATA3/SOX9/ALDH1A2/SOX17/EMX2	7
BP	GO:1901978	positive regulation of cell cycle checkpoint	7/2149	18/18870	0.00250644	0.0259932	0.0210227	NDC80/BIRC5/CDCA8/INCENP/MAD2L1/GEN1/AURKB	7
BP	GO:0070527	platelet aggregation	17/2149	72/18870	0.0025212	0.0261	0.021109	CTSG/MYL9/PDGFRA/EMILIN1/MMRN1/PRKCA/WNT3A/F11R/CSRP1/SYK/ILK/FGG/RAP2B/PRKG1/PEAR1/FLNA/ITGB3	17
BP	GO:0001823	mesonephros development	22/2149	103/18870	0.00255543	0.0264077	0.0213579	HOXA11/SOX8/FGF10/SALL1/GATA3/ZBTB16/SDC1/TCF21/PKD2/SOX9/SLIT2/ADAMTS16/WNT9B/SPRY1/OSR2/ILK/DCHS1/SIX2/TACSTD2/WT1/PBX1/FOXD1	22
BP	GO:0071805	potassium ion transmembrane transport	39/2149	217/18870	0.00259493	0.0267685	0.0216497	ATP1A2/FHL1/ABCC9/ATP12A/SLC1A3/KCNN2/TREM2/KCNA7/PKD2L1/CASQ2/PKD2/KCNJ8/KCNJ2/KCNS1/ATP1B2/KCNA5/DPP6/KCNC3/LARGE1/GRP/KCNN3/HCN3/ANK2/KCNMB1/AKAP6/KCNE4/KCNK13/KCNMA1/KCNB1/KCNAB1/KCNG3/KCNIP1/GALR2/KCNQ5/FLNA/KCNMB2/VAMP2/SLC12A8/AQP1	39
BP	GO:0007596	blood coagulation	40/2149	224/18870	0.00259973	0.0267708	0.0216516	TBXA2R/FBLN1/CTSG/MYL9/P2RX1/VWF/ADTRP/PLAU/F10/F12/VAV3/PDGFRA/DGKB/EMILIN1/ENTPD1/MMRN1/ADRA2A/PRKCA/WNT3A/F11R/CSRP1/ITGA2/F2RL1/NOS3/FZD6/SYK/ILK/FGG/CYP4F11/HPSE/SELP/RAP2B/ADRA2C/PRKG1/CYP4F2/PEAR1/FLNA/SERPINB2/ITGB3/ANXA8	40
BP	GO:0051056	regulation of small GTPase mediated signal transduction	50/2149	295/18870	0.00261065	0.026836	0.0217043	PLEKHG6/IGF1/DEF6/PREX2/ARHGAP6/PSD/CDON/FGF10/ADCYAP1R1/ARHGAP4/SH3BP1/SIPA1L3/RASA4/FOXM1/RIPOR2/ECT2/RHOU/STMN1/KIF14/ARHGAP40/PSD4/CGNL1/STARD8/STARD13/VAV3/GARNL3/ARHGEF19/ITPKB/SLIT2/EPS8/FGD5/F11R/RACGAP1/SPRY1/F2RL1/DLC1/RASA4B/RASGRP1/RHOD/EPS8L2/GPR4/PLEKHG4/KANK2/LPAR1/ARHGAP11A/ARHGEF15/ARHGEF25/ARHGAP8/PRAG1/ARHGAP11B	50
BP	GO:0071392	cellular response to estradiol stimulus	11/2149	38/18870	0.00263314	0.0270197	0.0218529	MMP2/ESR1/KIF18A/RAMP3/SSTR1/CCNA2/SRD5A1/CRHBP/POU4F1/ITGA2/UGT1A1	11
BP	GO:0060071	Wnt signaling pathway, planar cell polarity pathway	13/2149	49/18870	0.00264877	0.0271325	0.0219441	CELSR3/CELSR1/NKD1/ARHGEF19/CELSR2/RSPO3/DAB2/GRHL3/WNT9B/PRICKLE2/FZD6/DACT1/MAGI2	13
BP	GO:0002687	positive regulation of leukocyte migration	29/2149	149/18870	0.00266691	0.0272705	0.0220557	TREM2/CD99L2/RARRES2/CXCL12/IL23A/TRPV4/RIPOR2/THBS4/IL1A/TACR1/IL1R1/PLVAP/LYVE1/S100A7/PLA2G7/THY1/JAM2/ITGA2/F2RL1/VEGFD/JAM3/IL12A/CXCL10/PDGFD/SELP/S100A14/TNF/ITGB3/CCL3	29
BP	GO:0097530	granulocyte migration	30/2149	156/18870	0.00275111	0.0280825	0.0227124	CD99L2/RARRES2/BST1/IL23A/TRPV4/RIPOR2/THBS4/IL1A/IL1R1/VAV3/CXCL9/S100A8/S100A7/ITGA9/SLIT2/CXADR/S100A9/CXCL5/SYK/JAM3/NOD2/CXCL10/CXCL11/RAC3/SCG2/S100A14/PECAM1/CCL23/CCL18/CCL3	30
BP	GO:0001556	oocyte maturation	10/2149	33/18870	0.00281214	0.0285064	0.0230553	RPS6KA2/TRIP13/AURKA/DMC1/BRCA2/EDNRA/NPR2/BNC1/ANG/INSL3	10
BP	GO:0019934	cGMP-mediated signaling	10/2149	33/18870	0.00281214	0.0285064	0.0230553	IRAG1/GUCY2D/HTR2B/EDNRB/GUCY1A2/NPR1/ADORA2B/PRKG1/PDE2A/AQP1	10
BP	GO:0031069	hair follicle morphogenesis	10/2149	33/18870	0.00281214	0.0285064	0.0230553	DLX3/FGF10/TP63/IGFBP5/KRT17/WNT10A/FGF7/TMEM79/FOXQ1/FOXE1	10
BP	GO:0040020	regulation of meiotic nuclear division	10/2149	33/18870	0.00281214	0.0285064	0.0230553	RPS6KA2/TRIP13/RAD51AP1/CDC20/DMRT1/HORMAD1/STRA8/FBXO43/NPR2/MSX1	10
BP	GO:0014074	response to purine-containing compound	28/2149	143/18870	0.00285682	0.0289092	0.023381	ABCC9/SREBF1/P2RX1/STAT1/IGFBP5/SDC1/CASQ2/PKD2/TEK/KCNJ8/CDO1/DUOX1/DUOX2/GATA6/SRD5A1/CRHBP/CHEK1/AKAP6/PFKFB1/NPR2/P2RY2/SLC8A1/WT1/PDE2A/RYR1/ENPP1/RYR3/AQP1	28
BP	GO:0001833	inner cell mass cell proliferation	6/2149	14/18870	0.00288884	0.029022	0.0234723	GINS1/SALL4/BRCA2/NCAPG2/GINS4/CHEK1	6
BP	GO:0007100	mitotic centrosome separation	6/2149	14/18870	0.00288884	0.029022	0.0234723	NDE1/AURKA/NEK2/CEP85/KIF11/CHEK1	6
BP	GO:0051953	negative regulation of amine transport	9/2149	28/18870	0.00290061	0.029022	0.0234723	RGS2/SYT11/SLC43A1/DRD2/ADRA2A/ADRA2C/PRKG1/GRM7/TNF	9
BP	GO:0006940	regulation of smooth muscle contraction	15/2149	61/18870	0.00290627	0.029022	0.0234723	TBXA2R/ATP1A2/TACR2/P2RX1/NMU/TACR1/RGS2/CHRNB4/CNN1/MYOCD/ADRA2A/ITGA2/ADORA2B/ADRA2C/PRKG1	15
BP	GO:0048599	oocyte development	15/2149	61/18870	0.00290627	0.029022	0.0234723	YBX2/IGF1/RPS6KA2/TRIP13/AURKA/DMC1/DMRT1/BRCA2/EDNRA/NPR2/TDRD5/BNC1/TDRKH/ANG/INSL3	15
BP	GO:0072088	nephron epithelium morphogenesis	18/2149	79/18870	0.00290761	0.029022	0.0234723	HOXA11/SOX8/SALL1/GATA3/STAT1/TCF21/PKD2/SOX9/ADAMTS16/WNT9B/ILK/DCHS1/IRX2/SIX2/TACSTD2/WT1/PBX1/FOXD1	18
BP	GO:0014745	negative regulation of muscle adaptation	5/2149	10/18870	0.00293251	0.029022	0.0234723	ATP2B4/IGFBP5/FOXO1/NOS3/MIR25	5
BP	GO:0033314	mitotic DNA replication checkpoint signaling	5/2149	10/18870	0.00293251	0.029022	0.0234723	ORC1/CLSPN/CDC6/TICRR/TOPBP1	5
BP	GO:0097113	AMPA glutamate receptor clustering	5/2149	10/18870	0.00293251	0.029022	0.0234723	CHRDL1/DLG4/SHISA6/SHANK3/FRRS1L	5
BP	GO:0097688	glutamate receptor clustering	5/2149	10/18870	0.00293251	0.029022	0.0234723	CHRDL1/DLG4/SHISA6/SHANK3/FRRS1L	5
BP	GO:1901993	regulation of meiotic cell cycle phase transition	5/2149	10/18870	0.00293251	0.029022	0.0234723	TTK/PKMYT1/CDC25C/CDC25A/OVOL1	5
BP	GO:1905150	regulation of voltage-gated sodium channel activity	5/2149	10/18870	0.00293251	0.029022	0.0234723	FGF14/SCN1B/GRP/FGF11/SLMAP	5
BP	GO:0035914	skeletal muscle cell differentiation	17/2149	73/18870	0.00294467	0.029022	0.0234723	CYP26B1/SOX8/BARX2/CDON/MEF2C/KLF5/RBM24/NR4A1/LARGE1/MYOCD/DMRTA2/VAX1/WNT3A/HEYL/CITED2/MAFF/PAX5	17
BP	GO:0046888	negative regulation of hormone secretion	16/2149	67/18870	0.00294735	0.029022	0.0234723	SREBF1/TACR2/SYTL4/PDE8B/CRY2/GNAZ/CRHBP/DRD2/ADRA2A/FOXO1/RAB11FIP1/KCNB1/VSNL1/F2RL1/PRKN/FFAR4	16
BP	GO:0060675	ureteric bud morphogenesis	16/2149	67/18870	0.00294735	0.029022	0.0234723	HOXA11/SOX8/SALL1/GATA3/TCF21/PKD2/SOX9/ADAMTS16/WNT9B/ILK/DCHS1/SIX2/TACSTD2/WT1/PBX1/FOXD1	16
BP	GO:0071300	cellular response to retinoic acid	16/2149	67/18870	0.00294735	0.029022	0.0234723	CYP26B1/EPHA3/TESC/MYB/SOX9/ALDH1A2/SERPINF1/STRA8/WNT3A/WNT9B/HAND2/FZD4/WNT7B/GJB3/TNF/AQP1	16
BP	GO:0048771	tissue remodeling	34/2149	184/18870	0.00297832	0.0292285	0.0236393	PDK4/FLT4/TIE1/FGF10/MEF2C/MMP2/RASSF2/IL23A/VDR/THBS4/IL1A/IGFBP5/LEPR/SPP1/IL21/ACVRL1/CTSK/RSPO3/EDNRA/PRKCA/NPR2/PTH1R/DDR2/ELF3/HAND2/NOS3/DCSTAMP/SYK/LTBP3/S1PR1/TMEM119/MITF/FLNA/ITGB3	34
BP	GO:0051495	positive regulation of cytoskeleton organization	34/2149	184/18870	0.00297832	0.0292285	0.0236393	BAIAP2L1/TENM1/FERMT2/SPAG5/RGCC/TRPV4/TACR1/CCN2/TGFB3/GPSM2/STIL/DSTN/PSRC1/TPM1/MYLK3/PLK4/ANKRD53/EPHA1/GSN/SASS6/CARMIL2/ALOX15/CDC42EP3/LMOD1/F2RL1/CFL2/MTSS1/SYNPO2/CDK5R1/FLNA/OCLN/LPAR1/ARHGEF15/MAGEL2	34
BP	GO:0006721	terpenoid metabolic process	21/2149	98/18870	0.00303338	0.0296693	0.0239958	CYP26B1/HSD17B6/DGAT2/CYP2D6/RARRES2/ALDH1A2/RDH5/RDH16/RDH12/SRD5A1/LRP8/CYP2C19/CYP2S1/SDR9C7/CEL/ADH7/ADH1B/AKR1B10/AKR1B15/UGT1A1/UGT1A7	21
BP	GO:0060993	kidney morphogenesis	21/2149	98/18870	0.00303338	0.0296693	0.0239958	HOXA11/SOX8/FGF10/SALL1/GATA3/STAT1/TCF21/PKD2/SOX9/ADAMTS16/WNT9B/ILK/DCHS1/IRX2/SIX2/PRKX/TACSTD2/WT1/PBX1/WNT7B/FOXD1	21
BP	GO:0022602	ovulation cycle process	13/2149	50/18870	0.00321284	0.0313198	0.0253307	PGR/MMP2/ESR1/AMH/TGFB3/PDGFRA/SLIT2/ADAMTS1/NPR2/NOS3/FZD4/A2M/SLIT3	13
BP	GO:2000649	regulation of sodium ion transmembrane transporter activity	13/2149	50/18870	0.00321284	0.0313198	0.0253307	ATP1A2/TESC/FXYD3/FGF14/SCN1B/GRP/FXYD6/SCN2B/FGF11/SLMAP/PCSK9/SCN4B/DMD	13
BP	GO:0060538	skeletal muscle organ development	33/2149	178/18870	0.00322015	0.0313388	0.0253461	CYP26B1/SOX8/BARX2/XK/CDON/PITX1/MEF2C/MYOM1/KLF5/MYH14/MEOX2/CNTNAP1/RBM24/TCF21/POPDC2/NR4A1/LARGE1/MYOCD/DMRTA2/CASQ1/VAX1/WNT3A/HEYL/CITED2/CFL2/DES/MYOZ1/WT1/MAFF/NR2F2/PAX5/RYR1/DMD	33
BP	GO:0045766	positive regulation of angiogenesis	34/2149	185/18870	0.00325904	0.0315519	0.0255184	HSPB6/TBXA2R/BRCA1/TIE1/ANGPT4/FLT1/NR2E1/SMOC2/IL1A/AKT3/TEK/PTGIS/KDR/RAMP2/CHI3L1/EMILIN1/ACVRL1/GATA6/EPHA1/HMGA2/PRKCA/FGF18/HK2/TGFBR2/TERT/NOS3/VEGFD/JCAD/JUP/CD34/CDH5/TNFSF12/AQP1/ITGB3	34
BP	GO:1904018	positive regulation of vasculature development	34/2149	185/18870	0.00325904	0.0315519	0.0255184	HSPB6/TBXA2R/BRCA1/TIE1/ANGPT4/FLT1/NR2E1/SMOC2/IL1A/AKT3/TEK/PTGIS/KDR/RAMP2/CHI3L1/EMILIN1/ACVRL1/GATA6/EPHA1/HMGA2/PRKCA/FGF18/HK2/TGFBR2/TERT/NOS3/VEGFD/JCAD/JUP/CD34/CDH5/TNFSF12/AQP1/ITGB3	34
BP	GO:0055007	cardiac muscle cell differentiation	26/2149	131/18870	0.00326549	0.0315519	0.0255184	IGF1/NEBL/MEF2C/PDGFRB/RGS2/KCNJ8/SYNE1/MYH11/LARGE1/PDGFRA/MYLK3/MYOCD/GATA6/AKAP6/WNT3A/CXADR/ACTC1/SGCB/PI16/CDK1/SGCD/SLC8A1/NKX2-5/WT1/PRKG1/ALPK2	26
BP	GO:0055013	cardiac muscle cell development	19/2149	86/18870	0.00326901	0.0315519	0.0255184	IGF1/NEBL/PDGFRB/RGS2/MYH11/LARGE1/PDGFRA/MYLK3/AKAP6/CXADR/ACTC1/SGCB/PI16/CDK1/SGCD/SLC8A1/NKX2-5/PRKG1/ALPK2	19
BP	GO:2000243	positive regulation of reproductive process	19/2149	86/18870	0.00326901	0.0315519	0.0255184	TACR2/AURKA/RAD51AP1/TACR1/SOX9/EDNRB/DMRT1/STRA8/CDC25C/NPR2/MSX1/CDC25A/CITED2/AR/BNC1/ZFPM2/OVOL1/WT1/CACNA1H	19
BP	GO:0002385	mucosal immune response	11/2149	39/18870	0.00329622	0.0317099	0.0256462	H2BC11/BPIFB1/PIGR/NOD2/H2BC4/IFNLR1/C17orf99/H2BC12/H2BC8/H2BC6/H2BC7	11
BP	GO:0099622	cardiac muscle cell membrane repolarization	11/2149	39/18870	0.00329622	0.0317099	0.0256462	KCNN2/SCN1B/KCNJ8/KCNJ2/KCNA5/ANK2/SCN2B/KCNE4/SCN4B/FLNA/GJA5	11
BP	GO:0044703	multi-organism reproductive process	37/2149	206/18870	0.00332155	0.031901	0.0258008	DSG2/FBLN1/PGR/MMP2/ESR1/MMP9/KLF1/P2RX1/CYP27B1/VDR/TACR1/IGFBP5/RGS2/SLC2A1/SPP1/TGFB3/PTGFR/RECK/ITGB4/DSG1/CORIN/CRHBP/SCGB1A1/ADRA2A/IGFBP7/ITGA2/CITED2/GJB2/AVPR1A/AR/MAFF/NR2F2/CLDN4/DDR1/PSG4/PLA2G4B/ITGB3	37
BP	GO:0048844	artery morphogenesis	18/2149	80/18870	0.0033606	0.032209	0.0260499	MYLK/ADGRF5/FOXF1/HOXA1/PDGFRB/AKT3/PKD2/TBX2/ACVRL1/MYOCD/EDNRA/TGFBR2/ADAMTS9/HAND2/CITED2/EFEMP2/GJA5/MIR205	18
BP	GO:0090287	regulation of cellular response to growth factor stimulus	58/2149	357/18870	0.00336463	0.032209	0.0260499	DCN/ADGRA2/FSTL4/CHRDL2/ATP2B4/TGFBR3/FGF10/FGFR1/ITGA8/LTBP4/CHRD/FERMT1/CHRDL1/ZNF423/ASPN/GATA3/SMOC2/ONECUT2/TGFB3/KDR/TMEM204/SPART/EMILIN1/CILP/ACVRL1/TGFB1I1/MYOCD/GATA6/CCN1/IL17RD/TMEM108/SLIT2/CDKN2B/CRB2/ZEB1/FGF18/NBL1/MSX1/SPRY1/CITED2/JCAD/HTRA1/FBN1/ILK/RBPMS2/TNXB/LDLRAD4/IL12A/ZEB2/ONECUT1/APLN/MMRN2/FZD4/CDH5/GREM2/PTP4A3/FOXD1/ITGB3	58
BP	GO:0045123	cellular extravasation	17/2149	74/18870	0.0034255	0.0327382	0.0264778	CD99L2/CXCL12/BST1/RIPOR2/PODXL2/IL1R1/PLVAP/LYVE1/ITGB7/THY1/JAM2/F11R/JAM3/PDGFD/SELP/TNF/PECAM1	17
BP	GO:0072171	mesonephric tubule morphogenesis	16/2149	68/18870	0.00345486	0.0329648	0.0266611	HOXA11/SOX8/SALL1/GATA3/TCF21/PKD2/SOX9/ADAMTS16/WNT9B/ILK/DCHS1/SIX2/TACSTD2/WT1/PBX1/FOXD1	16
BP	GO:0097529	myeloid leukocyte migration	42/2149	242/18870	0.00354781	0.0337967	0.0273339	MMP2/TREM2/CTSG/CD99L2/FLT1/RARRES2/CXCL12/BST1/CD81/IL23A/TRPV4/RIPOR2/THBS4/IL1A/IL1R1/VAV3/EDNRB/EMILIN1/CXCL9/S100A8/S100A7/ITGA9/SLIT2/PLA2G7/CXADR/NBL1/S100A9/CXCL5/SYK/VEGFD/JAM3/NOD2/CXCL10/CXCL11/RAC3/PDGFD/SCG2/S100A14/PECAM1/CCL23/CCL18/CCL3	42
BP	GO:0002544	chronic inflammatory response	7/2149	19/18870	0.00358237	0.033905	0.0274215	FOXP3/UNC13D/S100A8/S100A9/ADORA2B/LTA/TNF	7
BP	GO:0086014	atrial cardiac muscle cell action potential	7/2149	19/18870	0.00358237	0.033905	0.0274215	KCNN2/KCNA5/ANK2/CACNA1C/CACNB2/FLNA/GJA5	7
BP	GO:0086026	atrial cardiac muscle cell to AV node cell signaling	7/2149	19/18870	0.00358237	0.033905	0.0274215	KCNN2/KCNA5/ANK2/CACNA1C/CACNB2/FLNA/GJA5	7
BP	GO:0086066	atrial cardiac muscle cell to AV node cell communication	7/2149	19/18870	0.00358237	0.033905	0.0274215	KCNN2/KCNA5/ANK2/CACNA1C/CACNB2/FLNA/GJA5	7
BP	GO:0043583	ear development	39/2149	221/18870	0.00360452	0.0340595	0.0275465	FGF10/MCM2/ITGA8/ESRP1/HOXA1/GATA3/TECTA/LIN7A/OTX1/MYCL/TGFB3/TBX2/GJB6/SOX9/TFAP2A/CCNA2/SHROOM2/ZEB1/EDNRA/WNT3A/GRHL3/FRZB/MSX1/ADGRV1/OSR2/FZD6/GJB2/DCHS1/GBX2/SIX2/CYTL1/SOX2/USH1G/ROR1/HMX2/LHFPL5/DDR1/STRC/CEBPA	39
BP	GO:0007178	transmembrane receptor protein serine/threonine kinase signaling pathway	65/2149	410/18870	0.00361171	0.0340724	0.0275569	VIM/FSTL4/CHRDL2/DLX3/TGFBR3/FGF10/FERMT2/ITGA8/LTBP4/CHRD/FERMT1/CHRDL1/ZNF423/AMH/ASPN/ITGB6/ONECUT2/TGFB3/SMAD9/FMOD/OVOL2/KDR/SPART/DMRT1/LRRC32/EMILIN1/CILP/ACVRL1/TGFB1I1/MYOCD/GATA6/CCN1/IL17RD/NCEH1/CDKN2B/CRB2/ZEB1/DAB2/RBPMS/NBL1/ZYX/MSX1/TGFBR2/SPRY1/CITED2/HTRA1/FBN1/TMEM100/ILK/RBPMS2/LTBP3/TNXB/LDLRAD4/ATOH8/ZEB2/ONECUT1/DSG4/CDH5/GREM2/CLDN5/MAGI2/FAM83G/FOXD1/GDF10/MIR205	65
BP	GO:0006302	double-strand break repair	51/2149	307/18870	0.00363095	0.0341987	0.0276591	REV3L/BRCA1/DDX11/RAD51/POLQ/TRIP13/MCM2/SMARCD3/RAD54L/OTUB2/CDC45/CDC7/DMC1/MCM5/MCM4/NSD2/FOXM1/RAD51AP1/TIMELESS/MCM8/AUNIP/GINS2/BRIP1/ACTL6A/DNA2/ZGRF1/BRCA2/FANCD2/MMS22L/CDCA5/GINS4/CHEK1/HMGA2/EME1/ANKLE1/TONSL/RECQL4/MCM7/MAJIN/RFWD3/FEN1/ESCO2/RMI2/GEN1/RMI1/FANCB/PARPBP/XRCC2/RAD54B/BLM/UHRF1	51
BP	GO:0032963	collagen metabolic process	22/2149	106/18870	0.00370657	0.0348548	0.0281897	VIM/MMP2/MMP11/MMP9/RGCC/PCOLCE/P3H3/TNS2/MYB/TGFB3/MMP19/EMILIN1/CTSK/MMP3/DDR2/ITGA2/MFAP4/MMP10/KLK6/TNXB/MMP1/MMP12	22
BP	GO:0007519	skeletal muscle tissue development	31/2149	166/18870	0.00376016	0.0352707	0.0285261	CYP26B1/SOX8/BARX2/XK/CDON/PITX1/MEF2C/MYOM1/KLF5/MYH14/MEOX2/CNTNAP1/RBM24/TCF21/POPDC2/NR4A1/LARGE1/MYOCD/DMRTA2/CASQ1/VAX1/WNT3A/HEYL/CITED2/CFL2/MYOZ1/MAFF/NR2F2/PAX5/RYR1/DMD	31
BP	GO:0007588	excretion	9/2149	29/18870	0.00378697	0.0352707	0.0285261	TACR1/CHRNB4/ABCG2/EDNRB/AGTR1/CORIN/DRD2/KCNMA1/NPR1	9
BP	GO:0010971	positive regulation of G2/M transition of mitotic cell cycle	9/2149	29/18870	0.00378697	0.0352707	0.0285261	SMARCD3/CDC7/CCNB1/DTL/CDC25C/CDC25A/CDK1/RCC2/PBX1	9
BP	GO:0021952	central nervous system projection neuron axonogenesis	9/2149	29/18870	0.00378697	0.0352707	0.0285261	SCN1B/NR2E1/DCLK1/SLIT2/PRDM8/DRAXIN/FBXO45/ADARB1/PLXNA4	9
BP	GO:0032770	positive regulation of monooxygenase activity	9/2149	29/18870	0.00378697	0.0352707	0.0285261	CDH3/CYP27B1/VDR/IFNG/HTR2B/TERT/DHFRP1/DHFR/TNF	9
BP	GO:0072207	metanephric epithelium development	9/2149	29/18870	0.00378697	0.0352707	0.0285261	SOX8/STAT1/PKD2/SOX9/WNT9B/LAMB2/WT1/WNT7B/AQP1	9
BP	GO:0002070	epithelial cell maturation	8/2149	24/18870	0.00382703	0.0353623	0.0286001	PGR/KDR/FOXA1/HOXB13/TMEM79/TYMS/BHLHA15/CEBPA	8
BP	GO:0003081	regulation of systemic arterial blood pressure by renin-angiotensin	8/2149	24/18870	0.00382703	0.0353623	0.0286001	RPS6KA2/CTSG/TACR1/EDNRB/ENPEP/AGTR1/F2RL1/OR51E2	8
BP	GO:0010839	negative regulation of keratinocyte proliferation	8/2149	24/18870	0.00382703	0.0353623	0.0286001	VDR/IRF6/KLF9/SLURP1/ZEB1/OVOL1/KDF1/SFN	8
BP	GO:0030539	male genitalia development	8/2149	24/18870	0.00382703	0.0353623	0.0286001	FGF10/DHCR24/PDGFRA/SRD5A1/WNT9B/AR/WT1/SYCP2	8
BP	GO:0072273	metanephric nephron morphogenesis	8/2149	24/18870	0.00382703	0.0353623	0.0286001	SOX8/SALL1/STAT1/PKD2/SOX9/WNT9B/SIX2/WT1	8
BP	GO:0007405	neuroblast proliferation	18/2149	81/18870	0.00387058	0.035652	0.0288345	PAX6/CDON/ASPM/EML1/NDE1/WDR62/SMARCD3/LHX5/NR2E1/NCAN/HAPLN2/DMRTA2/HAPLN1/VAX1/DRD2/WNT3A/RACGAP1/ID4	18
BP	GO:0072028	nephron morphogenesis	18/2149	81/18870	0.00387058	0.035652	0.0288345	HOXA11/SOX8/SALL1/GATA3/STAT1/TCF21/PKD2/SOX9/ADAMTS16/WNT9B/ILK/DCHS1/IRX2/SIX2/TACSTD2/WT1/PBX1/FOXD1	18
BP	GO:0050817	coagulation	40/2149	229/18870	0.00388444	0.0356829	0.0288595	TBXA2R/FBLN1/CTSG/MYL9/P2RX1/VWF/ADTRP/PLAU/F10/F12/VAV3/PDGFRA/DGKB/EMILIN1/ENTPD1/MMRN1/ADRA2A/PRKCA/WNT3A/F11R/CSRP1/ITGA2/F2RL1/NOS3/FZD6/SYK/ILK/FGG/CYP4F11/HPSE/SELP/RAP2B/ADRA2C/PRKG1/CYP4F2/PEAR1/FLNA/SERPINB2/ITGB3/ANXA8	40
BP	GO:0003014	renal system process	25/2149	126/18870	0.00388614	0.0356829	0.0288595	ADGRF5/MCAM/WFS1/TACR1/CHRNB4/ABCG2/AVPR2/EDNRB/AGTR1/CORIN/GSN/DRD2/EDNRA/KCNMA1/F2RL1/AQP3/TMEM63C/MYO5B/OR51E2/NPR1/CD34/CYP4F2/CLDN4/AQP1/GJA5	25
BP	GO:0007200	phospholipase C-activating G protein-coupled receptor signaling pathway	23/2149	113/18870	0.00394001	0.0361209	0.0292137	PTGER3/GNA15/INPP5A/ESR1/TACR1/GRP/HTR2B/EDNRB/AGTR1/DRD2/PLCH2/ADRA2A/ITPR1/GNA14/PTH1R/F2RL1/ADRA1D/P2RY2/GPR4/GALR2/FFAR4/LPAR1/LTB4R	23
BP	GO:0002711	positive regulation of T cell mediated immunity	16/2149	69/18870	0.00403212	0.0369075	0.0298499	FOXP3/PRKCZ/GATA3/CD81/IL23A/ULBP1/IL1R1/ULBP2/ULBP3/RAET1L/CD1A/RAET1E/IL12A/ARID5A/RAET1G/DENND1B	16
BP	GO:0030168	platelet activation	26/2149	133/18870	0.0040412	0.0369328	0.0298703	CTSG/MYL9/P2RX1/VWF/VAV3/PDGFRA/DGKB/EMILIN1/MMRN1/ADRA2A/PRKCA/WNT3A/F11R/CSRP1/NOS3/FZD6/SYK/ILK/FGG/SELP/RAP2B/ADRA2C/PRKG1/PEAR1/FLNA/ITGB3	26
BP	GO:0046676	negative regulation of insulin secretion	11/2149	40/18870	0.00408671	0.0372223	0.0301044	SREBF1/SYTL4/PDE8B/GNAZ/DRD2/ADRA2A/FOXO1/KCNB1/VSNL1/F2RL1/PRKN	11
BP	GO:0052652	cyclic purine nucleotide metabolic process	11/2149	40/18870	0.00408671	0.0372223	0.0301044	ADCY2/PDE8B/PDE1A/ADCY4/GUCY2D/GUCY1A2/NPR2/NPR1/PDE7B/ADCY5/PDE2A	11
BP	GO:0071560	cellular response to transforming growth factor beta stimulus	48/2149	287/18870	0.00409197	0.0372223	0.0301044	FYN/TGFBR3/FERMT2/ITGA8/MEF2C/LTBP4/FERMT1/ASPN/ACTA2/ITGB6/ONECUT2/TGFB3/SMAD9/FMOD/SOX9/OVOL2/WNT10A/LRRC32/EMILIN1/CILP/ACVRL1/TGFB1I1/MYOCD/CTSK/IL17RD/CDKN2B/ZEB1/DAB2/ZYX/DDR2/TGFBR2/CLEC3B/SPRY1/CITED2/DCSTAMP/HTRA1/FBN1/LTBP3/TNXB/LDLRAD4/ZEB2/ONECUT1/PDGFD/CDH5/CLDN5/PDE2A/DNM3OS/GDF10	48
BP	GO:0055074	calcium ion homeostasis	54/2149	331/18870	0.00416304	0.03781	0.0305798	ATP1A2/XK/ATP2B4/CNGB1/JPH4/ITPR3/CXCL12/P2RX1/WFS1/CYP27B1/TRPV4/VDR/CASQ2/PKD2/KDR/HRC/RGN/TRPC4/HTR2B/CXCL9/SYPL2/CASQ1/TRPC1/ANK2/DRD2/PLCH2/JPH2/ITPR1/CACNA1C/AKAP6/EDNRA/THY1/MICU3/PTH1R/CACNB2/CXCL10/CXCL11/SGCD/HAP1/GRIN1/CDH5/SLC8A1/ATP13A5/S100A14/RYR1/ATP2A1/FLNA/ANXA6/PLN/RYR3/DMD/ITGB3/CCL23/CCL3	54
BP	GO:0002685	regulation of leukocyte migration	40/2149	230/18870	0.0041979	0.0380675	0.030788	TREM2/CD99L2/RARRES2/CXCL12/BST1/CD81/IL23A/TRPV4/ADTRP/RIPOR2/THBS4/IL1A/TACR1/IL1R1/PLVAP/LYVE1/EMILIN1/S100A7/SLIT2/PLA2G7/THY1/JAM2/NBL1/ITGA2/F2RL1/VEGFD/JAM3/NOD2/IL12A/CXCL10/RAC3/PDGFD/SELP/GCSAM/APOD/S100A14/TNF/KLRC4-KLRK1/ITGB3/CCL3	40
BP	GO:0021953	central nervous system neuron differentiation	33/2149	181/18870	0.0042145	0.0381589	0.030862	PAX6/LHX5/NOVA2/SCN1B/LHX6/NR2E1/DLX2/LHX4/ZC4H2/BCL11B/MNX1/DCLK1/FAIM2/EMX1/TBR1/SLIT2/DRD2/POU4F1/PRDM8/WNT3A/ISL2/TAL1/DRAXIN/GBX2/RAC3/DCLK2/ID4/FBXO45/NHLH2/HOXC10/ADARB1/PLXNA4/SHANK3	33
BP	GO:0051384	response to glucocorticoid	25/2149	127/18870	0.00432749	0.0389465	0.031499	MAOB/BCHE/SDC1/KLF9/CDO1/SERPINF1/PCNA/IL1RN/SLIT2/SRD5A1/SCGB1A1/FBXO32/PFKFB1/IGFBP7/GJB2/AVPR1A/FAM107A/AXIN2/A2M/TYMS/SLIT3/WNT7B/TNF/AQP1/UGT1A1	25
BP	GO:0010838	positive regulation of keratinocyte proliferation	6/2149	15/18870	0.00435477	0.0389465	0.031499	CDH3/FGF10/TP63/TGM1/FGF7/CRNN	6
BP	GO:0035358	regulation of peroxisome proliferator activated receptor signaling pathway	6/2149	15/18870	0.00435477	0.0389465	0.031499	LMO3/PTGIS/ALOX15/CITED2/FABP5/ALOX15B	6
BP	GO:0042308	negative regulation of protein import into nucleus	6/2149	15/18870	0.00435477	0.0389465	0.031499	FERMT1/RAB23/ANGPT1/CABP1/PKIG/APOD	6
BP	GO:0051299	centrosome separation	6/2149	15/18870	0.00435477	0.0389465	0.031499	NDE1/AURKA/NEK2/CEP85/KIF11/CHEK1	6
BP	GO:0060009	Sertoli cell development	6/2149	15/18870	0.00435477	0.0389465	0.031499	SOX8/IL1A/SDC1/SOX9/DMRT1/FLNA	6
BP	GO:0086069	bundle of His cell to Purkinje myocyte communication	6/2149	15/18870	0.00435477	0.0389465	0.031499	DSG2/DSP/KCNA5/DSC2/JUP/GJA5	6
BP	GO:1902065	response to L-glutamate	6/2149	15/18870	0.00435477	0.0389465	0.031499	FYN/BCL11A/PCNA/KCNB1/TUBA1A/TNF	6
BP	GO:0090224	regulation of spindle organization	12/2149	46/18870	0.00442797	0.0395407	0.0319796	TACC3/SPAG5/TPX2/GPSM2/STIL/PSRC1/BORA/ANKRD53/SASS6/CHMP4C/PLK1/CHMP4BP1	12
BP	GO:0070507	regulation of microtubule cytoskeleton organization	30/2149	161/18870	0.00445997	0.0397658	0.0321616	TACC3/EPHA3/SPAG5/CAMSAP3/TPX2/CLIP3/TRPV4/STMN1/KIF18A/GPSM2/STIL/PSRC1/CKAP2/BORA/ANKRD53/DIXDC1/WNT3A/SKA1/SASS6/CHMP4C/SKA3/BMERB1/PLK1/MAP1A/FAM107A/MAP6/CDK5R1/CDH5/OCLN/CHMP4BP1	30
BP	GO:0016055	Wnt signaling pathway	71/2149	459/18870	0.00450536	0.0401035	0.0324348	TMEM132A/CELSR3/ADGRA2/DEPDC1B/SOX30/CDH3/DLX3/ASPM/FGF10/FERMT2/CELSR1/TCF7/NFATC4/FERMT1/SALL1/CCNE1/GATA3/RNF43/SDC1/PKD2/RECK/SOX9/KREMEN2/WNT10A/SCEL/EDNRB/TGFB1I1/NKD1/IGFBP4/ARHGEF19/CELSR2/RBMS3/DAAM2/RSPO3/DRD2/DIXDC1/FOXO1/EDNRA/DAB2/WNT3A/GRHL3/WNT9B/PLPP3/DRAXIN/FRZB/PRICKLE2/KLF15/TERT/SOX17/FZD6/DACT1/ILK/TMEM88/AXIN2/RSPO1/ZEB2/RAC3/JUP/FZD4/HIC1/LBX2/SOX2/NKX2-5/PRKN/MITF/MAGI2/WN…	71
BP	GO:0110110	positive regulation of animal organ morphogenesis	10/2149	35/18870	0.00451347	0.0401035	0.0324348	HOXA11/SOX8/FGF10/GATA3/HOXC11/SOX9/MSX1/SPRY1/AR/CD34	10
BP	GO:0001503	ossification	69/2149	444/18870	0.00452369	0.0401035	0.0324348	SOX8/IGF1/HGF/IBSP/CHRDL2/FGFR3/TP63/FERMT2/MEF2C/MMP2/CHRD/RASSF2/CHRDL1/CLEC11A/ASPN/ZBTB16/CYP27B1/MGP/VDR/TACR1/IGFBP5/CCN2/SPP1/TEK/SOX9/SLC34A1/KREMEN2/TFAP2A/ITGA11/DHH/COL6A1/CCN1/TUFT1/CTSK/EBP/WNT3A/FGF18/NPR2/PTH1R/ALOX15/DDR2/CLEC3B/HAND2/ADGRV1/OSR2/ILK/DCHS1/LTBP3/AXIN2/FASN/SIX2/S1PR1/ID4/SOX2/SLC8A1/TMEM119/PBX1/FFAR4/ISG15/WNT7B/RYR1/PDLIM7/ENPP1/TNF/TWIST2/CEBPA/GDF10/CCL3/MIR205	69
BP	GO:0007611	learning or memory	46/2149	274/18870	0.00452845	0.0401035	0.0324348	PAX6/FYN/ATP1A2/NRXN3/ABCA7/PRKCZ/TACR2/ITGA8/MEF2C/JPH4/TREM2/ITPR3/NFATC4/DNAH11/PTPRZ1/NRXN2/PDE8B/BCHE/TACR1/PDE1B/KLK8/SERPINF1/DLG4/SYT11/LARGE1/MEIS2/TBR1/PAK6/CRHBP/DRD2/ADGRF1/ZNF385A/PTCHD1/MAP1A/TUBA1A/FEN1/GRIN1/SLC2A4/GALR2/CLDN5/PRKN/NLGN3/GM2A/ARC/NTF4/SHANK3	46
BP	GO:0060326	cell chemotaxis	53/2149	325/18870	0.00453213	0.0401035	0.0324348	HGF/FGFR1/MMP2/CTSG/FLT1/RARRES2/CXCL12/BST1/IL23A/TRPV4/RIPOR2/SMOC2/THBS4/PDGFRB/NR4A1/KDR/ARHGEF16/VAV3/PDGFRA/EDNRB/CXCL9/S100A8/S100A7/ITGA9/AGTR1/SLIT2/PLA2G7/CXADR/FGF18/NBL1/S100A9/CXCL5/F2RL1/SYK/VEGFD/JAM3/NOD2/IL12A/CXCL10/CXCL11/RAC3/PDGFD/S1PR1/SCG2/IL16/CCR8/S100A14/PARVA/LPAR1/KLRC4-KLRK1/CCL23/CCL18/CCL3	53
BP	GO:0031214	biomineral tissue development	32/2149	175/18870	0.00456676	0.040288	0.0325839	IGF1/IBSP/FGFR3/MEF2C/ASPN/NECTIN1/CYP27B1/MGP/VDR/ITGB6/SPP1/SOX9/TFAP2A/CCN1/TUFT1/PTH1R/ALOX15/DDR2/CLEC3B/ADGRV1/NOS3/OSR2/LTBP3/AXIN2/S1PR1/FAM83H/SLC8A1/TMEM119/ISG15/AMTN/ENPP1/CCL3	32
BP	GO:1902905	positive regulation of supramolecular fiber organization	32/2149	175/18870	0.00456676	0.040288	0.0325839	BAIAP2L1/TENM1/FERMT2/RGCC/TRPV4/TACR1/CCN2/TGFB3/CLU/DSTN/PSRC1/TPM1/MYLK3/ANKRD53/EPHA1/GSN/CARMIL2/ALOX15/CDC42EP3/LMOD1/F2RL1/CFL2/TNXB/MTSS1/SYNPO2/EFEMP2/CDK5R1/FLNA/OCLN/LPAR1/ARHGEF15/MAGEL2	32
BP	GO:0045471	response to ethanol	24/2149	121/18870	0.00462725	0.0407397	0.0329492	TBXA2R/PAX6/FYN/MAOB/SREBF1/ADCYAP1R1/TACR1/RGS2/CDO1/CTSK/S100A8/CRHBP/KCNMB1/DRD2/EPS8/CDK1/GRIN1/TYMS/SLC2A4/CLDN7/CLDN5/ADH7/TNF/UGT1A1	24
BP	GO:0042572	retinol metabolic process	13/2149	52/18870	0.00463353	0.0407397	0.0329492	HSD17B6/DGAT2/CYP2D6/ALDH1A2/RDH5/RDH16/RDH12/SDR9C7/CEL/ADH7/ADH1B/AKR1B10/AKR1B15	13
BP	GO:0007044	cell-substrate junction assembly	20/2149	95/18870	0.00464581	0.0407397	0.0329492	EPHA3/ARHGAP6/COL17A1/FERMT2/CAMSAP3/SORBS1/TEK/KDR/AJUBA/ITGB4/ACVRL1/THY1/ITGA2/DLC1/FAM107A/RHOD/RCC2/APOD/STON1/ITGB3	20
BP	GO:0014033	neural crest cell differentiation	20/2149	95/18870	0.00464581	0.0407397	0.0329492	SEMA3F/SOX8/PAX6/SEMA3G/MEF2C/SOX9/OVOL2/ALDH1A2/HTR2B/WNT10A/EDNRB/EDNRA/FRZB/PITX2/HAND2/CITED2/GBX2/SEMA4B/SEMA4A/ANXA6	20
BP	GO:1902750	negative regulation of cell cycle G2/M phase transition	16/2149	70/18870	0.00468605	0.040967	0.0331331	BRCA1/FHL1/ORC1/CLSPN/CDC6/PKMYT1/TICRR/DTL/CHEK1/DONSON/TOPBP1/CHMP4C/PLK1/CDK1/AURKB/BLM	16
BP	GO:1902893	regulation of miRNA transcription	16/2149	70/18870	0.00468605	0.040967	0.0331331	SREBF1/ESR1/NFATC4/KLF5/GATA3/MYB/SOX9/FOXA1/MYOCD/GATA6/TERT/ATOH8/AR/APLN/WT1/TNF	16
BP	GO:0003279	cardiac septum development	22/2149	108/18870	0.00469275	0.040967	0.0331331	TGFBR3/SALL4/SALL1/DNAH11/GATA3/NSD2/TBX2/KCNJ8/GATA6/CCN1/SLIT2/ANK2/TGFBR2/HEYL/CITED2/NOS3/ZFPM2/NKX2-5/SLIT3/PDE2A/PARVA/GJA5	22
BP	GO:0019229	regulation of vasoconstriction	15/2149	64/18870	0.00474071	0.041324	0.0334218	TBXA2R/ATP1A2/MMP2/P2RX1/TACR1/AVPR2/KCNA5/AGTR1/ADRA2A/AVPR1A/FGG/ADRA1D/ADRA2C/KCNMB2/GJA5	15
BP	GO:0048863	stem cell differentiation	42/2149	246/18870	0.00478685	0.0416642	0.0336969	SEMA3F/MEOX1/SOX8/PAX6/SEMA3G/TP63/MEF2C/ESR1/EZH2/RBM24/TBX2/SOX21/SOX9/OVOL2/ALDH1A2/FOXA1/PDGFRA/HTR2B/WNT10A/EDNRB/MYOCD/GATA6/DMRTA2/HMGA2/GPM6A/EDNRA/TAL1/FRZB/MSX1/PITX2/HAND2/CITED2/SOX17/LTBP3/GBX2/A2M/NKX2-5/TACSTD2/SEMA4B/KRT14/SEMA4A/ANXA6	42
BP	GO:0048588	developmental cell growth	41/2149	239/18870	0.00484104	0.0418084	0.0338136	SEMA3F/SEMA3G/IGF1/CDH1/FSTL4/PRKCZ/SYT1/AURKA/ARHGAP4/LHX2/CXCL12/RGS2/SPP1/BCL11A/SOX9/DCLK1/SPART/EMX1/PAK6/ST8SIA2/TMEM108/SLIT2/AKAP6/EDNRA/WNT3A/NPR2/DRAXIN/TGFBR2/PI16/ISLR2/LPAR3/LAMB2/NDN/SLIT3/SEMA4B/PRKN/PRKG1/SEMA4A/NLGN3/DDR1/PLXNA4	41
BP	GO:0014910	regulation of smooth muscle cell migration	19/2149	89/18870	0.00487166	0.0418084	0.0338136	IGF1/MEF2C/PDGFRB/TACR1/IGFBP5/NR4A3/PLAU/TPM1/MYOCD/SLIT2/ADAMTS1/DDR2/S100A11/ITGA2/TERT/PDGFD/PRKG1/LPAR1/ITGB3	19
BP	GO:0060441	epithelial tube branching involved in lung morphogenesis	9/2149	30/18870	0.00487197	0.0418084	0.0338136	FGF10/CELSR1/ESRP2/FOXF1/TBX2/SOX9/FOXA1/SPRY1/TNF	9
BP	GO:0019372	lipoxygenase pathway	5/2149	11/18870	0.00487491	0.0418084	0.0338136	PLA2G3/ALOX15/ALOXE3/ALOX12B/ALOX15B	5
BP	GO:0035812	renal sodium excretion	5/2149	11/18870	0.00487491	0.0418084	0.0338136	EDNRB/AGTR1/CORIN/DRD2/NPR1	5
BP	GO:0035878	nail development	5/2149	11/18870	0.00487491	0.0418084	0.0338136	FOXN1/HOXC13/ITGB4/MSX1/FZD6	5
BP	GO:0060742	epithelial cell differentiation involved in prostate gland development	5/2149	11/18870	0.00487491	0.0418084	0.0338136	TP63/FOXA1/HOXB13/AR/PSAPL1	5
BP	GO:0071313	cellular response to caffeine	5/2149	11/18870	0.00487491	0.0418084	0.0338136	CASQ2/CHEK1/SLC8A1/RYR1/RYR3	5
BP	GO:0071492	cellular response to UV-A	5/2149	11/18870	0.00487491	0.0418084	0.0338136	OPN3/MMP2/MMP9/MMP3/MMP1	5
BP	GO:1990918	double-strand break repair involved in meiotic recombination	5/2149	11/18870	0.00487491	0.0418084	0.0338136	RAD51/DMC1/BRIP1/FANCD2/MAJIN	5
BP	GO:0010975	regulation of neuron projection development	70/2149	453/18870	0.00489014	0.0418777	0.0338696	SEMA3F/PAX6/SEMA3G/FYN/VIM/CDH1/EPHA3/XK/FSTL4/SCARF1/ARHGAP4/PLA2G3/NFATC4/NOVA2/SCN1B/EZH2/GATA3/CXCL12/PMP22/TRPV4/NR2E1/TLX2/RGS2/SPP1/BCL11A/ATP1B2/SYNE1/SERPINF1/SPART/CAMK1/TBR1/MGARP/ITPKA/NTRK3/PTPRF/SLIT2/TBX6/DAB2/THY1/WNT3A/LRP8/DRAXIN/DDR2/S100A9/ISLR2/KLK6/ULK4/MFSD2A/SDC2/ZNF296/LPAR3/MAP6/NEGR1/DAB1/FZD4/NR2F1/CDK5R1/SEMA4B/ROR1/PLK5/MAGI2/SEMA4A/FLNA/LPAR1/ARC/DDR1/GPC2/PLXNA4/SH…	70
BP	GO:0040013	negative regulation of locomotion	66/2149	423/18870	0.00492397	0.0421057	0.034054	SEMA3F/TBXA2R/SEMA3G/DCN/CDH1/ATP2B4/TIE1/FBLN1/MEF2C/ARHGAP4/CHRD/ANGPT4/RGCC/HAS1/MEOX2/GATA3/CXCL12/ADTRP/RIPOR2/IGFBP5/RECK/SLURP1/ATP1B2/RGN/SERPINF1/STARD13/EMILIN1/ACVRL1/TPM1/MARVELD3/MYOCD/SLIT2/EPHA1/DRD2/THY1/WNT3A/NBL1/ADAMTS9/CITED2/DLC1/BMERB1/SPINT2/LDLRAD4/CLIC4/ZEB2/FRMD5/MMRN2/JUP/PODN/GCSAM/ALOX15B/RAP2B/CLDN5/TACSTD2/SEMA4B/PRKG1/NR2F2/KRT16/MITF/MAGI2/APOD/SEMA4A/ADARB1/TNF/K…	66
BP	GO:0048640	negative regulation of developmental growth	23/2149	115/18870	0.00493937	0.0421757	0.0341107	SEMA3F/SEMA3G/CDH1/ADRB1/FSTL4/FGFR3/TP73/ARHGAP4/WWC1/RGS2/SPP1/BCL11A/SOCS2/SPART/NKD1/WNT3A/DRAXIN/CITED2/PI16/MYOZ1/SEMA4B/SEMA4A/MIR25	23
BP	GO:1900221	regulation of amyloid-beta clearance	7/2149	20/18870	0.00497619	0.0424282	0.0343149	ABCA7/TREM2/PLA2G3/IFNG/CLU/MYOCD/TNF	7
BP	GO:0010634	positive regulation of epithelial cell migration	32/2149	176/18870	0.00498719	0.0424601	0.0343406	ADGRA2/FLT4/FGF10/FGFR1/MMP9/ANGPT4/GATA3/IFNG/SMOC2/SPARC/TACR1/AKT3/TEK/GLIPR2/SOX9/RHOJ/KDR/RAB25/ENPP2/FGF7/ANGPT1/PRKCA/FGF18/PLPP3/TGFBR2/ITGA2/NOS3/JCAD/ATOH8/MIR200A/INSL3/ITGB3	32
BP	GO:0198738	cell-cell signaling by wnt	71/2149	461/18870	0.00500503	0.04255	0.0344134	TMEM132A/CELSR3/ADGRA2/DEPDC1B/SOX30/CDH3/DLX3/ASPM/FGF10/FERMT2/CELSR1/TCF7/NFATC4/FERMT1/SALL1/CCNE1/GATA3/RNF43/SDC1/PKD2/RECK/SOX9/KREMEN2/WNT10A/SCEL/EDNRB/TGFB1I1/NKD1/IGFBP4/ARHGEF19/CELSR2/RBMS3/DAAM2/RSPO3/DRD2/DIXDC1/FOXO1/EDNRA/DAB2/WNT3A/GRHL3/WNT9B/PLPP3/DRAXIN/FRZB/PRICKLE2/KLF15/TERT/SOX17/FZD6/DACT1/ILK/TMEM88/AXIN2/RSPO1/ZEB2/RAC3/JUP/FZD4/HIC1/LBX2/SOX2/NKX2-5/PRKN/MITF/MAGI2/WN…	71
BP	GO:0002691	regulation of cellular extravasation	11/2149	41/18870	0.00502101	0.0425622	0.0344232	CD99L2/CXCL12/BST1/RIPOR2/IL1R1/PLVAP/LYVE1/THY1/JAM3/PDGFD/SELP	11
BP	GO:0009187	cyclic nucleotide metabolic process	11/2149	41/18870	0.00502101	0.0425622	0.0344232	ADCY2/PDE8B/PDE1A/ADCY4/GUCY2D/GUCY1A2/NPR2/NPR1/PDE7B/ADCY5/PDE2A	11
BP	GO:0052547	regulation of peptidase activity	51/2149	312/18870	0.00504083	0.0426683	0.0345091	FYN/HGF/NLRP2/TIMP2/SERPINB3/LAMP3/FETUB/TIMP3/MMP9/PERP/DHCR24/RPS6KA1/CSTA/TNFSF10/RECK/SERPINF1/SPINK5/CTSV/BCL2L10/PMAIP1/CTSK/S100A8/EFNA3/GSN/CRB2/TIMP4/CSTB/S100A9/AIM2/DLC1/SYK/A2ML1/SERPINB12/SFN/GRIN1/ACER2/ST20/SOX2/CLDN4/SERPINB2/SERPINB13/SERPINB11/SERPINB4/SERPINB5/MAGEA3/TNF/AQP1/SERPINB10/ANXA8L1/ANXA8/MIR205	51
BP	GO:0006706	steroid catabolic process	8/2149	25/18870	0.00507432	0.0427046	0.0345384	HSD17B6/CYP46A1/SCARF1/HSD17B14/CYP27B1/SPP1/SRD5A1/HSD17B11	8
BP	GO:0008156	negative regulation of DNA replication	8/2149	25/18870	0.00507432	0.0427046	0.0345384	CAMSAP3/CDC6/TIMELESS/GMNN/S100A11/CDT1/TSPYL2/MCIDAS	8
BP	GO:0030318	melanocyte differentiation	8/2149	25/18870	0.00507432	0.0427046	0.0345384	MEF2C/MREG/EDNRB/ADAMTS9/OR51E2/ZEB2/MITF/ENPP1	8
BP	GO:0072010	glomerular epithelium development	8/2149	25/18870	0.00507432	0.0427046	0.0345384	EDNRB/EDNRA/KLF15/LAMB2/CD34/WT1/MAGI2/PECAM1	8
BP	GO:0001666	response to hypoxia	49/2149	298/18870	0.0052525	0.0440966	0.0356643	TGFBR3/MMP2/TREM2/ANGPT4/RGCC/CA9/CXCL12/SOD3/TRPV4/IL1A/SLC2A1/MYB/TGFB3/TEK/KCNJ8/PLAU/PTGIS/HIF3A/GNGT1/AJUBA/KCNA5/BRIP1/MGARP/ACVRL1/MYOCD/GATA6/PMAIP1/CCNA2/KCNMB1/DRD2/ITPR1/EDNRA/KCNMA1/HK2/DDR2/ITGA2/TERT/CITED2/VEGFD/AQP3/NGB/FZD4/SLC2A4/PLEKHN1/RYR1/ANG/LTA/TNF/AQP1	49
BP	GO:0045666	positive regulation of neuron differentiation	20/2149	96/18870	0.00525481	0.0440966	0.0356643	PAX6/CDON/FGFR1/MEF2C/CXCL12/ECT2/DLX2/SOCS2/ZC4H2/FEZF1/FOXA1/DUOXA1/ZEB1/NBL1/HEYL/DAB1/PCP4/NKX2-5/ADRA2C/NAP1L2	20
BP	GO:0043297	apical junction assembly	17/2149	77/18870	0.00527068	0.0441033	0.0356697	GRHL2/ECT2/POF1B/RAMP2/MARVELD3/ESAM/MARVELD2/F11R/CLDN14/CDH5/CLDN7/CLDN5/CLDN4/OCLN/TNF/CLDN23/PECAM1	17
BP	GO:0072078	nephron tubule morphogenesis	17/2149	77/18870	0.00527068	0.0441033	0.0356697	HOXA11/SOX8/SALL1/GATA3/TCF21/PKD2/SOX9/ADAMTS16/WNT9B/ILK/DCHS1/IRX2/SIX2/TACSTD2/WT1/PBX1/FOXD1	17
BP	GO:1990266	neutrophil migration	25/2149	129/18870	0.00533657	0.0445909	0.036064	CD99L2/BST1/IL23A/RIPOR2/THBS4/IL1A/IL1R1/VAV3/CXCL9/S100A8/ITGA9/SLIT2/CXADR/S100A9/CXCL5/SYK/JAM3/NOD2/CXCL10/CXCL11/RAC3/PECAM1/CCL23/CCL18/CCL3	25
BP	GO:0060420	regulation of heart growth	16/2149	71/18870	0.00542391	0.0451915	0.0365498	IGF1/TGFBR3/ACACB/TP73/MEF2C/RGS2/TBX2/GATA6/AKAP6/CITED2/PI16/ZFPM2/CDK1/NKX2-5/WT1/MIR25	16
BP	GO:0061614	miRNA transcription	16/2149	71/18870	0.00542391	0.0451915	0.0365498	SREBF1/ESR1/NFATC4/KLF5/GATA3/MYB/SOX9/FOXA1/MYOCD/GATA6/TERT/ATOH8/AR/APLN/WT1/TNF	16
BP	GO:0035265	organ growth	32/2149	177/18870	0.00543971	0.0452587	0.0366041	IGF1/FGFR3/TGFBR3/FGF10/ACACB/TP73/MEF2C/ESR1/WWC1/LEPR/RGS2/TBX2/SOX9/FGF7/GATA6/AKAP6/NPR2/DDR2/TGFBR2/CITED2/PI16/AR/ZFPM2/CDK1/S1PR1/BNC2/PSAPL1/NKX2-5/WT1/PRKG1/ANXA6/MIR25	32
BP	GO:0007157	heterophilic cell-cell adhesion via plasma membrane cell adhesion molecules	13/2149	53/18870	0.00551254	0.0457345	0.0369889	TENM1/SCARF1/NECTIN1/IGSF21/NECTIN4/CRB2/CXADR/CADM3/DCHS1/SELP/LGALS7B/FAT4/SCARF2	13
BP	GO:0021872	forebrain generation of neurons	13/2149	53/18870	0.00551254	0.0457345	0.0369889	PAX6/ASPM/LHX5/LHX6/NR2E1/DLX2/BCL11B/TBR1/WNT3A/GBX2/DCLK2/NHLH2/SHANK3	13
BP	GO:0009994	oocyte differentiation	15/2149	65/18870	0.00552817	0.0457345	0.0369889	YBX2/IGF1/RPS6KA2/TRIP13/AURKA/DMC1/DMRT1/BRCA2/EDNRA/NPR2/TDRD5/BNC1/TDRKH/ANG/INSL3	15
BP	GO:1902808	positive regulation of cell cycle G1/S phase transition	15/2149	65/18870	0.00552817	0.0457345	0.0369889	FGF10/CDC6/FAM83D/RGCC/EZH2/TBX2/STIL/KCNA5/CRNN/ADAMTS1/SASS6/DDR2/TERT/RRM2/MTBP	15
BP	GO:0070482	response to oxygen levels	55/2149	343/18870	0.00554359	0.0457972	0.0370397	TGFBR3/MMP2/TREM2/ANGPT4/RGCC/SLC7A5/CA9/CXCL12/SOD3/TRPV4/IL1A/SLC2A1/MYB/TGFB3/TEK/KCNJ8/PLAU/PTGIS/HIF3A/GNGT1/AJUBA/KCNA5/BRIP1/MGARP/ACVRL1/MYOCD/GATA6/PMAIP1/CCNA2/KCNMB1/DRD2/FOXO1/ITPR1/EDNRA/GUCY1A2/KCNMA1/HK2/DDR2/ITGA2/TERT/CITED2/VEGFD/AQP3/NGB/ZEB2/FZD4/SOX2/SLC2A4/PLEKHN1/RYR1/LPAR1/ANG/LTA/TNF/AQP1	55
BP	GO:0001755	neural crest cell migration	14/2149	59/18870	0.00556529	0.045847	0.03708	SEMA3F/SOX8/PAX6/SEMA3G/OVOL2/HTR2B/EDNRB/EDNRA/PITX2/HAND2/GBX2/SEMA4B/SEMA4A/ANXA6	14
BP	GO:0071168	protein localization to chromatin	14/2149	59/18870	0.00556529	0.045847	0.03708	ESR1/EZH2/CENPA/H2BC11/MCM8/MMS22L/TONSL/PLK1/ESCO2/H1-5/H4C14/H4C12/H4C5/H4C4	14
BP	GO:2000352	negative regulation of endothelial cell apoptotic process	10/2149	36/18870	0.00562315	0.0462586	0.0374128	GATA3/TEK/KDR/RAMP2/ANGPT1/TERT/FGG/SCG2/CDH5/ITGB3	10
BP	GO:2000146	negative regulation of cell motility	61/2149	388/18870	0.00565287	0.0464377	0.0375577	TBXA2R/DCN/CDH1/ATP2B4/TIE1/FBLN1/MEF2C/ARHGAP4/CHRD/ANGPT4/RGCC/HAS1/MEOX2/GATA3/CXCL12/ADTRP/RIPOR2/IGFBP5/RECK/SLURP1/ATP1B2/RGN/SERPINF1/STARD13/EMILIN1/ACVRL1/TPM1/MARVELD3/MYOCD/SLIT2/EPHA1/DRD2/THY1/NBL1/ADAMTS9/CITED2/DLC1/BMERB1/SPINT2/LDLRAD4/CLIC4/ZEB2/FRMD5/MMRN2/JUP/PODN/GCSAM/ALOX15B/RAP2B/CLDN5/TACSTD2/PRKG1/NR2F2/KRT16/MITF/MAGI2/APOD/ADARB1/TNF/KLRC4-KLRK1/MIR205	61
BP	GO:0021761	limbic system development	24/2149	123/18870	0.00572824	0.0469908	0.038005	ATP1A2/ATP2B4/LHX5/EZH2/PRDM13/NR2E1/DLX2/KIF14/LARGE1/TBR1/TMEM108/SRD5A1/DRD2/WNT3A/LRP8/TUBA1A/MFSD2A/EMX2/DCLK2/ID4/DAB1/HAP1/CDK5R1/NHLH2	24
BP	GO:0014812	muscle cell migration	22/2149	110/18870	0.00588733	0.0482283	0.0390059	IGF1/MEF2C/THBS4/PDGFRB/TACR1/IGFBP5/NR4A3/PLAU/TPM1/MYOCD/SLIT2/ADAMTS1/DDR2/S100A11/ITGA2/TERT/PDGFD/PRKG1/PARVA/LPAR1/DDR1/ITGB3	22
BP	GO:0014902	myotube differentiation	25/2149	130/18870	0.00591018	0.0482802	0.0390479	CYP26B1/IGF1/BARX2/XK/CDON/MEF2C/KLF5/CNTNAP1/CD81/RIPOR2/RBM24/LARGE1/CXCL9/MYOCD/JAM2/ADAMTS5/PLPP7/SCGB3A1/AVPR1A/CXCL10/BHLHA15/NKX2-5/TMEM119/RYR1/CACNA1H	25
BP	GO:0071621	granulocyte chemotaxis	25/2149	130/18870	0.00591018	0.0482802	0.0390479	RARRES2/BST1/IL23A/TRPV4/RIPOR2/THBS4/VAV3/CXCL9/S100A8/S100A7/ITGA9/SLIT2/CXADR/S100A9/CXCL5/SYK/JAM3/NOD2/CXCL10/CXCL11/SCG2/S100A14/CCL23/CCL18/CCL3	25
BP	GO:0051952	regulation of amine transport	20/2149	97/18870	0.00592797	0.048358	0.0391108	ATP1A2/SYT1/TACR2/SLC7A5/CXCL12/RGS2/SYT11/SYT6/SYT8/SLC43A1/DRD2/ADRA2A/KCNB1/AVPR1A/SYT12/ADRA2C/PRKN/PRKG1/GRM7/TNF	20
BP	GO:0055117	regulation of cardiac muscle contraction	17/2149	78/18870	0.00604099	0.0492114	0.0398009	ATP1A2/DSG2/DSP/RGS2/CASQ2/KCNJ2/HRC/DSC2/ANK2/CACNA1C/JUP/SLC8A1/NKX2-5/ATP2A1/PLN/DMD/GJA5	17
BP	GO:0036293	response to decreased oxygen levels	51/2149	315/18870	0.00609307	0.0495496	0.0400745	TGFBR3/MMP2/TREM2/ANGPT4/RGCC/CA9/CXCL12/SOD3/TRPV4/IL1A/SLC2A1/MYB/TGFB3/TEK/KCNJ8/PLAU/PTGIS/HIF3A/GNGT1/AJUBA/KCNA5/BRIP1/MGARP/ACVRL1/MYOCD/GATA6/PMAIP1/CCNA2/KCNMB1/DRD2/ITPR1/EDNRA/KCNMA1/HK2/DDR2/ITGA2/TERT/CITED2/VEGFD/AQP3/NGB/ZEB2/FZD4/SOX2/SLC2A4/PLEKHN1/RYR1/ANG/LTA/TNF/AQP1	51
BP	GO:0071559	response to transforming growth factor beta	48/2149	293/18870	0.00610549	0.0495496	0.0400745	FYN/TGFBR3/FERMT2/ITGA8/MEF2C/LTBP4/FERMT1/ASPN/ACTA2/ITGB6/ONECUT2/TGFB3/SMAD9/FMOD/SOX9/OVOL2/WNT10A/LRRC32/EMILIN1/CILP/ACVRL1/TGFB1I1/MYOCD/CTSK/IL17RD/CDKN2B/ZEB1/DAB2/ZYX/DDR2/TGFBR2/CLEC3B/SPRY1/CITED2/DCSTAMP/HTRA1/FBN1/LTBP3/TNXB/LDLRAD4/ZEB2/ONECUT1/PDGFD/CDH5/CLDN5/PDE2A/DNM3OS/GDF10	48
BP	GO:0032733	positive regulation of interleukin-10 production	11/2149	42/18870	0.0061164	0.0495496	0.0400745	HGF/PRKCZ/TREM2/IL23A/CD274/INAVA/F2RL1/SYK/NOD2/IL20RB/ISG15	11
BP	GO:0060236	regulation of mitotic spindle organization	11/2149	42/18870	0.0061164	0.0495496	0.0400745	TACC3/TPX2/GPSM2/STIL/PSRC1/BORA/ANKRD53/SASS6/CHMP4C/PLK1/CHMP4BP1	11
CC	GO:0001533	cornified envelope	42/2277	60/19886	2.39388e-26	1.42436e-23	1.14654e-23	DSG2/PKP1/TGM1/DSP/CASP14/CNFN/PPL/CSTA/PI3/KRT17/DSC2/DSG3/DSG1/DSC3/DSC1/SCEL/TCHH/SPRR2G/IVL/SPRR3/SPRR2D/SERPINB12/KLK6/EVPL/SPRR1B/SPRR1A/KRT75/JUP/DSG4/CST6/PKP3/KRT16/KRT14/KRT77/SPRR2B/CYSRT1/SERPINB2/SPRR2E/SERPINB5/RPTN/SPRR2A/SPRR2F	42
CC	GO:0062023	collagen-containing extracellular matrix	119/2277	429/19886	8.10073e-21	2.40997e-18	1.93991e-18	DCN/TIMP2/LAMC2/CDON/COL17A1/FGF10/FBLN1/MMP2/LTBP4/CCDC80/LGALS1/TIMP3/CTSG/MMP9/ANGPT4/SRPX/PTPRZ1/PCOLCE/RARRES2/AEBP1/OGN/ASPN/ECM2/CXCL12/ACTA2/SOD3/VWF/MGP/SMOC2/LAMA4/SPARC/THBS4/COL7A1/ANGPTL1/CCN2/TGFB3/CLU/FMOD/ITIH5/NCAN/FIBCD1/F12/RTBDN/SERPINF1/ITGB4/MATN2/HAPLN2/ADAMDEC1/ADAMTS8/ANGPTL2/EMILIN1/CILP/MMRN1/LUM/FBLN5/MFGE8/TGFB1I1/COL6A1/COL6A2/CCN1/DPT/S100A8/S100A7/LEFTY2/HAPLN1/HMC…	119
CC	GO:0000793	condensed chromosome	77/2277	281/19886	1.26594e-13	2.51078e-11	2.02106e-11	NCAPD2/BRCA1/SPDL1/RAD51/NDE1/SPAG5/FKBP6/SMC1B/KIF22/NDC80/AURKA/BIRC5/CENPM/DMC1/RASSF2/CENPI/NCAPG/TTK/SMC4/CENPA/CDC20/NEK2/CENPF/NCAPH/KIF18A/ZWINT/CENPK/HJURP/KNSTRN/SGO1/PSMC3IP/TOP2A/CCNB1/ACTL6A/SMC2/KNL1/CENPO/CENPE/BRCA2/KIF2C/NUF2/HORMAD1/FANCD2/NCAPG2/MKI67/INCENP/CHEK1/DSN1/NCAPD3/CENPU/SPC25/CENPH/SKA1/BUB1B/SYCE2/SPC24/SGO2/TOPBP1/MAD2L1/CHMP4C/SHOC1/SKA3/CENPN/PLK1/CDT1/TUBA1A/BU…	77
CC	GO:0000775	chromosome, centromeric region	71/2277	258/19886	9.07251e-13	1.34954e-10	1.08631e-10	NCAPD2/SPDL1/NDE1/SPAG5/SMC1B/KIF22/NDC80/AURKA/BIRC5/CENPM/RASSF2/CENPI/OIP5/EZH2/NCAPG/TTK/SMC4/CENPA/CDC20/NEK2/CENPF/HELLS/KIF18A/ZWINT/CENPK/HJURP/H2BC11/KNSTRN/SGO1/DNMT1/TOP2A/CCNB1/CDCA8/ACTL6A/KNL1/CENPO/CENPE/KIF2C/NUF2/CDCA5/INCENP/DSN1/NCAPD3/CENPU/SPC25/CENPH/SKA1/BUB1B/MIS18A/SPC24/SGO2/MAD2L1/CHMP4C/SKA3/CENPN/PLK1/CDT1/BUB1/ESCO2/MTBP/ZWILCH/AURKB/RCC2/KNTC1/ERCC6L/CENPW/CHMP4BP1/…	71
CC	GO:0043292	contractile fiber	68/2277	245/19886	1.77838e-12	2.11628e-10	1.7035e-10	ATP2B4/ABCC9/FERMT2/PPP1R12B/NEBL/KCNN2/MMP2/REM1/MYL9/MYOM1/TNNT1/ACTA2/FHL5/SLC2A1/TNNT2/CASQ2/KCNJ8/LDB3/CALD1/FLNC/PALLD/KCNA5/HRC/TNNI2/HABP4/SYNE1/MYH11/TMOD1/TPM1/CASQ1/MYH15/ANK2/ITGB1BP2/JPH2/ALDOA/CACNA1C/PGM5/PDLIM3/FBXO32/CSRP1/ACTC1/MYL3/SYNC/NEXN/LMOD1/MYOZ3/CFL2/ANKRD2/ILK/KRT19/SYNPO2/JUP/DES/CDK5R1/MYOZ1/SYNM/SLC8A1/RYR1/PDLIM7/FLNA/FBXL22/PARVA/TPM2/RYR3/DMD/ARHGEF25/MYZAP/SCO2	68
CC	GO:0030016	myofibril	65/2277	236/19886	7.94582e-12	7.8796e-10	6.34271e-10	ATP2B4/ABCC9/FERMT2/PPP1R12B/NEBL/KCNN2/MMP2/REM1/MYL9/MYOM1/TNNT1/FHL5/SLC2A1/TNNT2/CASQ2/KCNJ8/LDB3/CALD1/FLNC/PALLD/KCNA5/HRC/TNNI2/HABP4/SYNE1/TMOD1/TPM1/CASQ1/MYH15/ANK2/ITGB1BP2/JPH2/ALDOA/CACNA1C/PGM5/PDLIM3/FBXO32/CSRP1/ACTC1/MYL3/SYNC/NEXN/LMOD1/MYOZ3/CFL2/ANKRD2/ILK/KRT19/SYNPO2/JUP/DES/MYOZ1/SYNM/SLC8A1/RYR1/PDLIM7/FLNA/FBXL22/PARVA/TPM2/RYR3/DMD/ARHGEF25/MYZAP/SCO2	65
CC	GO:0098687	chromosomal region	93/2277	399/19886	1.14648e-11	9.74504e-10	7.8443e-10	NCAPD2/NLRP2/SPDL1/RAD51/POLD1/NDE1/MCM2/SPAG5/SMC1B/KIF22/NDC80/ORC1/AURKA/BIRC5/CENPM/DMC1/MCM5/RASSF2/CENPI/OIP5/MCM4/EZH2/NCAPG/RAD51AP1/TTK/SMC4/CENPA/CDC20/NEK2/CENPF/HELLS/KIF18A/ZWINT/CENPK/HJURP/H2BC11/KNSTRN/SGO1/DNMT1/TOP2A/PCNA/CCNB1/CDCA8/ACTL6A/KNL1/CENPO/DNA2/CENPE/BRCA2/PIF1/KIF2C/NUF2/CDCA5/INCENP/CHEK1/DSN1/NCAPD3/CENPU/SPC25/CENPH/SKA1/BUB1B/MIS18A/RECQL4/SPC24/SGO2/SPDYA/MAD2L…	93
CC	GO:0000779	condensed chromosome, centromeric region	54/2277	182/19886	2.10135e-11	1.56288e-09	1.25805e-09	NCAPD2/SPDL1/NDE1/SPAG5/KIF22/NDC80/AURKA/BIRC5/CENPM/RASSF2/CENPI/NCAPG/TTK/CENPA/CDC20/NEK2/CENPF/KIF18A/ZWINT/CENPK/HJURP/KNSTRN/SGO1/CCNB1/ACTL6A/KNL1/CENPO/CENPE/KIF2C/NUF2/INCENP/DSN1/NCAPD3/CENPU/SPC25/CENPH/SKA1/BUB1B/SPC24/SGO2/MAD2L1/CHMP4C/SKA3/CENPN/PLK1/CDT1/BUB1/MTBP/ZWILCH/AURKB/KNTC1/ERCC6L/CENPW/CHMP4BP1	54
CC	GO:0030017	sarcomere	60/2277	216/19886	3.42914e-11	2.26704e-09	1.82486e-09	ATP2B4/ABCC9/FERMT2/PPP1R12B/NEBL/KCNN2/MMP2/REM1/MYL9/MYOM1/TNNT1/FHL5/SLC2A1/TNNT2/CASQ2/LDB3/FLNC/PALLD/KCNA5/HRC/TNNI2/HABP4/SYNE1/TMOD1/TPM1/CASQ1/ANK2/ITGB1BP2/JPH2/ALDOA/CACNA1C/PGM5/PDLIM3/FBXO32/CSRP1/ACTC1/MYL3/SYNC/NEXN/LMOD1/MYOZ3/CFL2/ANKRD2/ILK/KRT19/SYNPO2/JUP/DES/MYOZ1/SLC8A1/RYR1/PDLIM7/FLNA/FBXL22/PARVA/TPM2/RYR3/DMD/ARHGEF25/MYZAP	60
CC	GO:0000940	outer kinetochore	15/2277	20/19886	6.45748e-11	3.65644e-09	2.94326e-09	SPDL1/NDC80/CENPF/ZWINT/CCNB1/KNL1/NUF2/DSN1/SPC25/SKA1/BUB1B/SPC24/SKA3/PLK1/BUB1	15
CC	GO:0031674	I band	46/2277	146/19886	6.7598e-11	3.65644e-09	2.94326e-09	ATP2B4/FERMT2/PPP1R12B/NEBL/KCNN2/REM1/MYL9/FHL5/SLC2A1/CASQ2/LDB3/FLNC/PALLD/KCNA5/HRC/CASQ1/ANK2/ITGB1BP2/JPH2/ALDOA/CACNA1C/PGM5/PDLIM3/FBXO32/CSRP1/ACTC1/MYL3/SYNC/NEXN/MYOZ3/CFL2/ANKRD2/KRT19/SYNPO2/JUP/DES/MYOZ1/SLC8A1/RYR1/PDLIM7/FLNA/FBXL22/PARVA/RYR3/DMD/MYZAP	46
CC	GO:0000776	kinetochore	50/2277	171/19886	2.0443e-10	1.01363e-08	8.15927e-09	SPDL1/NDE1/SPAG5/KIF22/NDC80/AURKA/BIRC5/CENPM/RASSF2/CENPI/TTK/CDC20/NEK2/CENPF/KIF18A/ZWINT/CENPK/HJURP/KNSTRN/SGO1/CCNB1/ACTL6A/KNL1/CENPO/CENPE/KIF2C/NUF2/INCENP/DSN1/CENPU/SPC25/CENPH/SKA1/BUB1B/SPC24/SGO2/MAD2L1/CHMP4C/SKA3/CENPN/PLK1/CDT1/BUB1/MTBP/ZWILCH/AURKB/KNTC1/ERCC6L/CENPW/CHMP4BP1	50
CC	GO:0042383	sarcolemma	43/2277	141/19886	8.80217e-10	4.02868e-08	3.2429e-08	ATP1A2/ATP2B4/REM1/SCN1B/SGCA/SLC2A1/TGFB3/KCNJ8/POPDC2/SSPN/KCNJ2/SGCE/FLNC/DTNA/COL6A1/COL6A2/CASQ1/ANK2/SCN2B/CACNA1C/AKAP6/PGM5/KCNB1/SYNC/SGCB/COL6A3/SLMAP/CACNB2/SGCD/KRT19/DES/SLC2A4/SYNM/SLC8A1/PRKG1/RYR1/LAMA2/ANXA6/RYR3/DMD/AQP1/ANXA8L1/ANXA8	43
CC	GO:0030057	desmosome	16/2277	27/19886	3.13251e-09	1.33132e-07	1.07165e-07	DSG2/PKP1/DSP/PERP/PPL/POF1B/DSC2/DSG3/DSG1/DSC3/DSC1/JAM3/EVPL/JUP/DSG4/PKP3	16
CC	GO:0030018	Z disc	40/2277	132/19886	4.13505e-09	1.64023e-07	1.32031e-07	ATP2B4/PPP1R12B/NEBL/KCNN2/MYL9/FHL5/SLC2A1/CASQ2/LDB3/FLNC/PALLD/KCNA5/HRC/CASQ1/ANK2/ITGB1BP2/JPH2/CACNA1C/PGM5/PDLIM3/FBXO32/CSRP1/SYNC/NEXN/MYOZ3/CFL2/KRT19/SYNPO2/JUP/DES/MYOZ1/SLC8A1/RYR1/PDLIM7/FLNA/FBXL22/PARVA/RYR3/DMD/MYZAP	40
CC	GO:0098636	protein complex involved in cell adhesion	22/2277	57/19886	1.14001e-07	4.23942e-06	3.41253e-06	ITGA8/LGALS1/ITGB6/CD80/PLAU/PLP1/ITGB4/ITGA7/ITGA11/EMILIN1/MMRN1/ITGB7/ITGA10/ITGA9/JAM2/ITGA2/JAM3/TNXB/LAMB2/MMRN2/LAMA2/ITGB3	22
CC	GO:0071162	CMG complex	9/2277	11/19886	1.47759e-07	5.17156e-06	4.16286e-06	MCM2/CDC45/MCM5/GINS1/MCM4/GINS2/GINS4/MCM7/GINS3	9
CC	GO:0051233	spindle midzone	17/2277	37/19886	1.56591e-07	5.17619e-06	4.16659e-06	EML1/AURKA/CDC6/KIF14/KIF18A/CDCA8/KIF20B/CENPE/INCENP/RACGAP1/GEM/PLK1/AURKB/RCC2/KIF18B/CCDC69/PRC1	17
CC	GO:0000228	nuclear chromosome	53/2277	228/19886	3.26493e-07	1.02244e-05	8.23017e-06	NCAPD2/BRCA1/RAD51/POLD1/MCM10/MCM2/CAMSAP3/FKBP6/SMC1B/ORC1/BIRC5/ORC6/CDC45/DMC1/MCM5/POLE2/GINS1/MCM4/NCAPG/TIMELESS/SMC4/NEK2/NCAPH/GINS2/PSMC3IP/TOP2A/PCNA/ACTL6A/SMC2/BRCA2/HORMAD1/MMS22L/NCAPG2/GINS4/INCENP/CHEK1/HMGA2/NCAPD3/EME1/TONSL/SYCE2/TOPBP1/SHOC1/MCM7/PLK1/POLE/RCC1/GINS3/SYCP2/BLM/PRIM1/WDHD1/FIRRE	53
CC	GO:0001725	stress fiber	24/2277	70/19886	4.1338e-07	1.17124e-05	9.42796e-06	MYLK/PRKCZ/FERMT2/FSCN1/NEBL/SORBS1/MYL9/MYH14/SIPA1L3/ACTA2/TEK/LDB3/PALLD/TPM1/LPP/PGM5/PDLIM3/ZYX/MST1R/ILK/FAM107A/SYNPO2/ROR1/PDLIM7	24
CC	GO:0097517	contractile actin filament bundle	24/2277	70/19886	4.1338e-07	1.17124e-05	9.42796e-06	MYLK/PRKCZ/FERMT2/FSCN1/NEBL/SORBS1/MYL9/MYH14/SIPA1L3/ACTA2/TEK/LDB3/PALLD/TPM1/LPP/PGM5/PDLIM3/ZYX/MST1R/ILK/FAM107A/SYNPO2/ROR1/PDLIM7	24
CC	GO:0005604	basement membrane	28/2277	90/19886	4.64603e-07	1.25654e-05	1.01146e-05	LAMC2/COL17A1/FBLN1/CCDC80/TIMP3/ACTA2/SMOC2/LAMA4/SPARC/THBS4/COL7A1/SERPINF1/ITGB4/ADAMTS1/LAD1/EGFLAM/RELL2/FREM1/FBN1/LAMB2/EFEMP2/MMRN2/AMTN/LAMA2/LAMB3/EGFL6/COL15A1/ANG	28
CC	GO:0000922	spindle pole	43/2277	176/19886	1.00509e-06	2.59746e-05	2.09084e-05	PLEKHG6/DDX11/TACC3/SPDL1/ASPM/EML1/NDE1/FRY/WDR62/SPAG5/AURKA/TPX2/CDC6/TTC28/FAM83D/CDC20/NEK2/CENPF/GPSM2/FAM110A/DLGAP5/AUNIP/KNSTRN/SGO1/CEP85/CCNB1/PSRC1/CKAP2/KIF11/KIF20B/ANKRD53/DSN1/TOPBP1/POC1A/MAD2L1/PLK1/CKAP2L/AURKB/KNTC1/FAM110C/RASSF10/PRC1/CSAG1	43
CC	GO:0005912	adherens junction	45/2277	188/19886	1.04772e-06	2.59746e-05	2.09084e-05	BAIAP2L1/CDH1/CDH3/CDH19/FERMT2/CAMSAP3/PKP1/FAT2/SORBS1/DSP/SH3BP1/CD99L2/NECTIN1/LIN7A/TRPV4/CDCA3/PARD3B/IGSF21/TJP2/LDB3/POF1B/AJUBA/TMEM204/DLG4/DSC2/TRIM29/NECTIN4/SHROOM2/TMEM47/ESAM/PGM5/PDLIM3/CXADR/ZYX/PLPP3/NEXN/S100A11/JCAD/FRMD5/JUP/ALOX15B/CDH5/SYNM/PKP3/PDLIM7	45
CC	GO:0005819	spindle	83/2277	431/19886	1.24927e-06	2.97325e-05	2.39333e-05	PLEKHG6/DDX11/TACC3/SPDL1/ASPM/EML1/RPS6KA2/HMMR/NDE1/FRY/WDR62/SPAG5/KIF22/AURKA/TPX2/BIRC5/KIF4A/CDC6/CDC7/TTC28/FAM83D/TTK/KIF20A/ECT2/CDC20/NEK2/CENPF/KIF14/PKD2/KIF18A/GPSM2/FAM110A/DLGAP5/AUNIP/KNSTRN/SGO1/CEP85/SLC34A1/CCNB1/PSRC1/CDCA8/ESPL1/CKAP2/BORA/KIF23/BCL2L10/KIF11/KIF20B/CENPE/KIF2C/ANKRD53/INCENP/DSN1/SKA1/BUB1B/RACGAP1/TOPBP1/KIF15/POC1A/MAD2L1/CHMP4C/GEM/SKA3/PLK1/KIFC2/CKAP2L/…	83
CC	GO:0032432	actin filament bundle	25/2277	79/19886	1.32559e-06	3.03355e-05	2.44187e-05	MYLK/PRKCZ/FERMT2/FSCN1/NEBL/SORBS1/MYL9/MYH14/SIPA1L3/ACTA2/TEK/LDB3/PALLD/TPM1/LPP/PGM5/PDLIM3/ZYX/MST1R/ILK/FAM107A/SYNPO2/ROR1/PDLIM7/FLNA	25
CC	GO:0031261	DNA replication preinitiation complex	9/2277	13/19886	1.5476e-06	3.41046e-05	2.74526e-05	MCM2/CDC45/MCM5/GINS1/MCM4/GINS2/GINS4/MCM7/GINS3	9
CC	GO:0000794	condensed nuclear chromosome	25/2277	81/19886	2.21939e-06	4.59244e-05	3.6967e-05	NCAPD2/BRCA1/RAD51/FKBP6/SMC1B/DMC1/NCAPG/SMC4/NEK2/NCAPH/PSMC3IP/SMC2/BRCA2/HORMAD1/NCAPG2/INCENP/CHEK1/NCAPD3/SYCE2/TOPBP1/SHOC1/PLK1/RCC1/SYCP2/BLM	25
CC	GO:0042641	actomyosin	24/2277	76/19886	2.23833e-06	4.59244e-05	3.6967e-05	MYLK/PRKCZ/FERMT2/FSCN1/NEBL/SORBS1/MYL9/MYH14/SIPA1L3/ACTA2/TEK/LDB3/PALLD/TPM1/LPP/PGM5/PDLIM3/ZYX/MST1R/ILK/FAM107A/SYNPO2/ROR1/PDLIM7	24
CC	GO:0043296	apical junction complex	37/2277	150/19886	4.37939e-06	8.68578e-05	6.99165e-05	CDH1/PRKCZ/CAMSAP3/ADCYAP1R1/SORBS1/SH3BP1/LSR/PMP22/NECTIN1/LIN7A/ECT2/PARD3B/TJP2/POF1B/CGNL1/MARVELD3/CGN/SHROOM2/CRB2/ESAM/MARVELD2/CXADR/JAM2/F11R/CLDN14/MXRA8/JAM3/JUP/CDH5/RAP2B/CLDN7/CLDN5/SAPCD2/MAGI2/CLDN4/OCLN/CLDN23	37
CC	GO:0044291	cell-cell contact zone	22/2277	72/19886	1.06273e-05	0.000203975	0.000164191	ATP1A2/DSG2/DSP/SCN1B/NECTIN1/SLC2A1/TJP2/KCNJ2/KCNA5/DSC2/ANK2/AKAP6/PGM5/CXADR/JAM2/JAM3/JUP/DES/SCN4B/RAP2B/SLC8A1/GJA5	22
CC	GO:0009897	external side of plasma membrane	72/2277	387/19886	2.10217e-05	0.000390873	0.000314634	CD79B/TGFBR3/MCAM/ITGA8/IL12RB2/ABCB1/SLC7A5/IL21R/TFR2/CXCL12/CUBN/P2RX1/ULBP1/LIFR/ITGB6/IL1R1/SDC1/LEPR/IGSF21/ABCG2/CD274/ENOX1/CD80/PLAU/F10/KDR/ATP1B2/ULBP2/ULBP3/RTBDN/PDGFRA/ITGA7/STAB2/IL11RA/ITGA11/CXCL9/ENPEP/MFGE8/ITGA10/CTSK/ITGA9/NCAM1/MS4A2/GFRA1/THY1/RAET1L/CD1A/TGFBR2/ITGA2/IL31RA/RAET1E/CA4/PCSK9/CXCL10/S1PR1/FGG/CD34/SELP/CD248/CLEC14A/UMODL1/CDH5/CCR8/SLC2A4/IL3RA/RAET1G/LY6G6…	72
CC	GO:0014704	intercalated disc	17/2277	50/19886	2.24783e-05	0.000405291	0.00032624	ATP1A2/DSG2/DSP/SCN1B/SLC2A1/KCNJ2/KCNA5/DSC2/ANK2/AKAP6/PGM5/CXADR/JUP/DES/SCN4B/SLC8A1/GJA5	17
CC	GO:0070160	tight junction	32/2277	131/19886	2.3318e-05	0.000408066	0.000328474	PRKCZ/ADCYAP1R1/SH3BP1/LSR/SIPA1L3/PMP22/LIN7A/ECT2/PARD3B/TJP2/POF1B/CGNL1/MARVELD3/CGN/SHROOM2/ESAM/MARVELD2/CXADR/JAM2/F11R/CLDN14/MXRA8/JAM3/CDH5/RAP2B/CLDN7/CLDN5/SAPCD2/MAGI2/CLDN4/OCLN/CLDN23	32
CC	GO:0005923	bicellular tight junction	31/2277	126/19886	2.67358e-05	0.000454508	0.000365858	PRKCZ/ADCYAP1R1/SH3BP1/LSR/PMP22/LIN7A/ECT2/PARD3B/TJP2/POF1B/CGNL1/MARVELD3/CGN/SHROOM2/ESAM/MARVELD2/CXADR/JAM2/F11R/CLDN14/MXRA8/JAM3/CDH5/RAP2B/CLDN7/CLDN5/SAPCD2/MAGI2/CLDN4/OCLN/CLDN23	31
CC	GO:0000800	lateral element	8/2277	14/19886	4.6301e-05	0.00074457	0.000599344	BRCA1/RAD51/SMC1B/DMC1/BRCA2/INCENP/SYCP2/BLM	8
CC	GO:1990023	mitotic spindle midzone	8/2277	14/19886	4.6301e-05	0.00074457	0.000599344	EML1/KIF18A/KIF20B/CENPE/AURKB/RCC2/KIF18B/PRC1	8
CC	GO:0016327	apicolateral plasma membrane	10/2277	22/19886	6.66718e-05	0.00104394	0.000840323	PALM/SLC28A2/CRB2/CXADR/FZD6/KRT19/CLDN7/CLDN5/CLDN4/OCLN	10
CC	GO:0045121	membrane raft	55/2277	286/19886	7.64927e-05	0.001167	0.000939384	FYN/ATP1A2/GAB2/CDH1/ATP2B4/PLPP1/ADCY2/ADCYAP1R1/SORBS1/TREM2/CLIP3/UNC5B/SGCA/ADTRP/SLC2A1/ABCG2/TEK/KIF18A/PTGIS/KDR/KCNA5/PLVAP/TEX101/TRPC4/FAIM2/CBLC/GASK1A/MAL2/AKAP6/THY1/ANGPT1/CXADR/PROM2/KCNMA1/LRP8/CD1A/LY6K/PLPP3/TGFBR2/DLC1/NOS3/TUBA1C/CAVIN2/S1PR1/HPSE/OLR1/CAVIN1/MYADM/RAP2B/SLC2A4/ARC/DMD/ARID3C/TNF/PECAM1	55
CC	GO:0005901	caveola	22/2277	81/19886	7.96172e-05	0.00118431	0.000953312	ATP1A2/CDH1/ATP2B4/PLPP1/ADCYAP1R1/SORBS1/ADTRP/SLC2A1/KIF18A/PTGIS/KCNA5/PLVAP/TRPC4/GASK1A/AKAP6/KCNMA1/LRP8/TGFBR2/DLC1/NOS3/CAVIN2/CAVIN1	22
CC	GO:0098857	membrane microdomain	55/2277	287/19886	8.42782e-05	0.00121479	0.000977849	FYN/ATP1A2/GAB2/CDH1/ATP2B4/PLPP1/ADCY2/ADCYAP1R1/SORBS1/TREM2/CLIP3/UNC5B/SGCA/ADTRP/SLC2A1/ABCG2/TEK/KIF18A/PTGIS/KDR/KCNA5/PLVAP/TEX101/TRPC4/FAIM2/CBLC/GASK1A/MAL2/AKAP6/THY1/ANGPT1/CXADR/PROM2/KCNMA1/LRP8/CD1A/LY6K/PLPP3/TGFBR2/DLC1/NOS3/TUBA1C/CAVIN2/S1PR1/HPSE/OLR1/CAVIN1/MYADM/RAP2B/SLC2A4/ARC/DMD/ARID3C/TNF/PECAM1	55
CC	GO:0008305	integrin complex	12/2277	31/19886	8.57499e-05	0.00121479	0.000977849	ITGA8/ITGB6/PLP1/ITGB4/ITGA7/ITGA11/EMILIN1/ITGB7/ITGA10/ITGA9/ITGA2/ITGB3	12
CC	GO:0072686	mitotic spindle	39/2277	184/19886	9.98543e-05	0.00138171	0.00111221	TACC3/ASPM/EML1/WDR62/SPAG5/KIF22/AURKA/TPX2/CDC6/CDC7/FAM83D/ECT2/PKD2/KIF18A/GPSM2/DLGAP5/KNSTRN/SLC34A1/ESPL1/CKAP2/KIF23/KIF11/KIF20B/CENPE/SKA1/RACGAP1/MAD2L1/GEM/SKA3/PLK1/KIFC2/CKAP2L/CDK1/AURKB/RCC2/KIF18B/PRC1/KIFC1/TUBB3	39
CC	GO:0016324	apical plasma membrane	71/2277	403/19886	0.0001415	0.00191347	0.00154025	CLCA4/RAB27B/DSG2/ERBB3/ASPM/PLPP1/PRKCZ/CYBRD1/CDHR2/ATP12A/ABCB1/SLC16A8/SLC7A5/SIPA1L3/CUBN/SLC2A9/UPK2/TRPV4/RIPOR2/PDGFRB/ABCC5/PARD3B/PAPPA2/SLC2A1/MREG/ABCG2/ECRG4/TEK/ABCC11/GJB6/ATP1B2/KCNA5/SLC6A8/SLC34A1/DSG1/DUOX1/ENPEP/DUOX2/RHCG/CTSK/ANK2/SHROOM2/ATP6V0D2/MAL2/CRB2/SLC43A1/KCNE4/MARVELD2/THY1/PROM2/KCNMA1/KCNB1/PTH1R/DDR2/SLC6A20/FZD6/CA4/NAALADL1/CD34/SLC26A9/SLC29A2/SLC47A2/CYP4F2…	71
CC	GO:0034702	monoatomic ion channel complex	56/2277	300/19886	0.000151083	0.00197866	0.00159273	CACNA1G/GABRA3/BEST2/ANO2/ABCC9/CNGB1/GABRE/KCNA7/GRIN2D/SCN1B/GRIK5/PKD2L1/CHRNE/CHRNB4/CASQ2/PKD2/KCNJ8/KCNJ2/KCNS1/KCNA5/DPP6/KCNC3/DLG4/TRPC4/SCN7A/HCN3/TRPC1/KCNMB1/SCN2B/CACNA1C/AKAP6/EPS8/MICU3/KCNMA1/KCNB1/CACNB2/KCNAB1/CLIC4/CHRNA5/LRRC8E/KCNG3/CNIH2/GRIN1/SCN4B/KCNIP1/KCNQ5/SHISA6/CLDN4/RYR1/ATP2A1/CACNA1H/LRRC8B/KCNMB2/CNGA1/RYR3/GABRQ	56
CC	GO:0005871	kinesin complex	15/2277	47/19886	0.000152972	0.00197866	0.00159273	NDE1/KIF22/KLC3/KIF20A/KIF17/KIF14/KIF18A/KIF23/KIF11/KIF20B/KIF2C/KIF15/KIFC2/KIF18B/KIFC1	15
CC	GO:0045177	apical part of cell	80/2277	469/19886	0.000166583	0.00210888	0.00169755	ACP3/CLCA4/RAB27B/DSG2/ERBB3/ASPM/PLPP1/PRKCZ/ADGRF5/CYBRD1/CDHR2/ATP12A/ITGA8/ABCB1/ITPR3/SLC16A8/SLC7A5/CA2/SIPA1L3/CUBN/SLC2A9/UPK2/TRPV4/RIPOR2/PDGFRB/ABCC5/PARD3B/PAPPA2/SLC2A1/MREG/ABCG2/ECRG4/TEK/ABCC11/GJB6/ATP1B2/KCNA5/SLC6A8/SLC34A1/DSG1/DUOX1/SPTBN5/ENPEP/DUOX2/RHCG/CTSK/ANK2/SHROOM2/ATP6V0D2/MAL2/CRB2/SLC43A1/KCNE4/MARVELD2/THY1/PROM2/KCNMA1/KCNB1/PTH1R/DDR2/SLC6A20/FZD6/DCHS1/MYO5B/C…	80
CC	GO:0005938	cell cortex	56/2277	305/19886	0.000235306	0.00291682	0.0023479	ANLN/CDH1/LAMC2/PRKCZ/PDZD4/FERMT2/FRY/FSCN1/CTTNBP2/EPB41L2/SEPTIN3/MYL9/CLIP3/TRPV4/ECT2/PARD3B/SLC2A1/PKD2/GPSM2/CALD1/DSTN/FAM110A/AKAP12/KCNC3/DLG4/TRPC4/SPINK5/GYPC/TMOD1/SPTBN5/CNKSR1/SHROOM2/GSN/EPS8/CABP1/DLC1/MELK/MYO5B/MYRIP/KRT19/KDF1/PPFIA3/MYADM/IQGAP3/CLDN5/SPRR4/FAM110C/SAPCD2/FNBP1/RYR1/GRM7/FLNA/ARC/CD302/MYZAP/EXOC3L2	56
CC	GO:0009925	basal plasma membrane	52/2277	282/19886	0.000346355	0.00420573	0.00338542	ATP2B4/ERBB3/ATP12A/SLC1A3/AURKA/HEPH/DSP/PALM/SLC16A8/SLC7A5/CA9/SLC2A9/CD81/LIN7A/SLC6A12/ABCC5/LEPR/SLC2A1/PKD2/TEK/ITGB4/DLG4/RHBG/TRPC4/MAP7/CLCA2/PIANP/RHCG/ABCA8/ITGA9/ANK2/ADRA2A/SLC16A12/MARVELD2/CXADR/PROM2/PTH1R/PLPP3/TGFA/AQP3/NOD2/CD34/SLC29A2/CLDN7/TACSTD2/SLC51B/CLDN4/GM2A/ENPP1/ALPK2/AQP1/GPIHBP1	52
CC	GO:0031253	cell projection membrane	62/2277	352/19886	0.000364249	0.00433456	0.00348912	GABRA3/PSD/ABCA7/RASGRP2/CNGB1/CYBRD1/FERMT2/CDHR2/FSCN1/ITGA8/TESC/SH2D3C/PALM/PLEK2/FERMT1/BMX/GABRE/SLC7A5/CA9/PKD2L1/CUBN/TRPV4/RIPOR2/WWC1/PKD2/ABCG2/PSD4/SGCE/MCHR1/ATP1B2/SLC34A1/KCNC3/GUCY2D/RAB25/SLC28A2/TPM1/SYTL1/GPR161/DRD2/EPS8/THY1/FGD5/PROM2/KCNB1/MXRA8/ADGRV1/DLC1/JCAD/CA4/FAM107A/PLA2G4F/EPS8L2/DDN/FFAR4/SHISA6/SLC28A3/CNGA1/DMD/CYS1/AQP1/SHANK3/ITGB3	62
CC	GO:0005657	replication fork	18/2277	67/19886	0.000398956	0.00465449	0.00374665	POLD1/MCM10/CAMSAP3/TIMELESS/DNMT1/PCNA/PIF1/MMS22L/CHEK1/EME1/DONSON/TONSL/RFC4/XRCC2/BLM/PRIM1/WDHD1/UHRF1	18
CC	GO:0010369	chromocenter	7/2277	14/19886	0.000422163	0.00483051	0.00388834	SOX30/SALL1/OIP5/CDCA8/INCENP/ESCO2/AURKB	7
CC	GO:0045095	keratin filament	23/2277	97/19886	0.00049316	0.00553642	0.00445656	CASP14/KRT17/KRT87P/KRT80/KRT78/KRT86/KRT75/KRT6C/KRT4/KRT74/KRT13/KRT9/FAM83H/KRT6B/KRT79/KRT5/KRT3/KRT16/KRT14/KRT77/KRTAP4-1/KRT6A/KRT81	23
CC	GO:0000786	nucleosome	29/2277	134/19886	0.000513398	0.00565688	0.00455353	CENPA/H1-3/H2BC11/ACTL6A/H2BC5/H1-4/H2BC4/H1-5/H2BC13/H2AC13/H2AC11/H3C12/H2BC12/H2BC18/H4C14/H4C12/H2BC8/H3C8/H2BC6/H2BC17/H2BC9/H2AC16/H4C5/H4C4/H2BC7/H3C7/H3C10/H3C2/H3C3	29
CC	GO:0045178	basal part of cell	54/2277	301/19886	0.000538367	0.00582415	0.00468817	ATP2B4/ERBB3/ATP12A/SLC1A3/AURKA/HEPH/DSP/PALM/SLC16A8/SLC7A5/CA9/SLC2A9/CD81/LIN7A/SLC6A12/ABCC5/LEPR/SLC2A1/PKD2/TEK/ITGB4/DLG4/RHBG/TRPC4/MAP7/CLCA2/PIANP/RHCG/ABCA8/ITGA9/ANK2/ADRA2A/SLC16A12/MARVELD2/CXADR/PROM2/PTH1R/PLPP3/TGFA/ITGA2/AQP3/NOD2/CD34/SLC29A2/CLDN7/TACSTD2/SLC51B/KRT14/CLDN4/GM2A/ENPP1/ALPK2/AQP1/GPIHBP1	54
CC	GO:0034703	cation channel complex	38/2277	193/19886	0.000573958	0.0060983	0.00490885	CACNA1G/ABCC9/CNGB1/KCNA7/SCN1B/GRIK5/PKD2L1/CASQ2/PKD2/KCNJ8/KCNJ2/KCNS1/KCNA5/DPP6/KCNC3/TRPC4/SCN7A/HCN3/TRPC1/KCNMB1/SCN2B/CACNA1C/AKAP6/MICU3/KCNMA1/KCNB1/CACNB2/KCNAB1/KCNG3/SCN4B/KCNIP1/KCNQ5/RYR1/ATP2A1/CACNA1H/KCNMB2/CNGA1/RYR3	38
CC	GO:0016528	sarcoplasm	22/2277	93/19886	0.000669384	0.00698743	0.00562456	IRAG1/MEF2C/JPH4/ITPR3/THBS4/CASQ2/HRC/HABP4/CASQ1/GSN/JPH2/ITPR1/AKAP6/HK2/SGCD/SLC2A4/SRL/RYR1/ATP2A1/PLN/RYR3/SERPINB5	22
CC	GO:0000939	inner kinetochore	8/2277	19/19886	0.000687067	0.00704836	0.0056736	CENPM/CENPI/CENPK/CENPO/CENPU/CENPH/CENPN/CENPW	8
CC	GO:0005882	intermediate filament	40/2277	214/19886	0.00120552	0.0121574	0.00978612	KRT33A/VIM/PKP1/KRT31/DSP/CASP14/LMNB1/PPL/KRT17/KRT87P/INA/SYNC/KRT80/EVPL/KRT78/KRT86/KRT75/KRT6C/KRT4/KRT74/KRT19/KRT15/KRT13/KRT9/JUP/DES/LMNB2/FAM83H/SYNM/KRT6B/LMNTD2/KRT79/KRT5/KRT3/KRT16/KRT14/KRT77/KRTAP4-1/KRT6A/KRT81	40
CC	GO:0000795	synaptonemal complex	12/2277	40/19886	0.00127232	0.012283	0.00988723	BRCA1/RAD51/FKBP6/SMC1B/DMC1/BRCA2/HORMAD1/INCENP/SYCE2/PLK1/SYCP2/BLM	12
CC	GO:0099086	synaptonemal structure	12/2277	40/19886	0.00127232	0.012283	0.00988723	BRCA1/RAD51/FKBP6/SMC1B/DMC1/BRCA2/HORMAD1/INCENP/SYCE2/PLK1/SYCP2/BLM	12
CC	GO:0016323	basolateral plasma membrane	45/2277	249/19886	0.00127991	0.012283	0.00988723	ATP2B4/ERBB3/ATP12A/AURKA/HEPH/DSP/PALM/SLC16A8/SLC7A5/CA9/SLC2A9/CD81/LIN7A/SLC6A12/ABCC5/LEPR/SLC2A1/PKD2/TEK/DLG4/RHBG/TRPC4/MAP7/PIANP/RHCG/ABCA8/ANK2/ADRA2A/SLC16A12/MARVELD2/CXADR/PROM2/PTH1R/PLPP3/TGFA/AQP3/NOD2/SLC29A2/CLDN7/SLC51B/GM2A/ENPP1/ALPK2/AQP1/GPIHBP1	45
CC	GO:0030315	T-tubule	14/2277	51/19886	0.00136059	0.01285	0.0103436	ATP1A2/ATP2B4/REM1/SCN1B/TGFB3/KCNJ2/CASQ1/ANK2/SCN2B/CACNA1C/AKAP6/CACNB2/SLC2A4/SLC8A1	14
CC	GO:0045111	intermediate filament cytoskeleton	45/2277	250/19886	0.0013915	0.0129366	0.0104134	KRT33A/VIM/RAD51/PKP1/KRT31/DSP/CASP14/SLC1A6/LMNB1/PPL/KRT17/DTNA/KRT87P/S100A8/INA/CARMIL2/SYNC/KRT80/EVPL/KRT78/KRT86/KRT75/KRT6C/KRT4/KRT74/KRT19/KRT15/KRT13/KRT9/JUP/DES/LMNB2/FAM83H/SYNM/KRT6B/LMNTD2/KRT79/KRT5/KRT3/KRT16/KRT14/KRT77/KRTAP4-1/KRT6A/KRT81	45
CC	GO:0005922	connexin complex	8/2277	21/19886	0.00149932	0.0137246	0.0110476	GJB6/GJB2/GJA4/GJB3/GJB5/GJB4/GJC2/GJA5	8
CC	GO:0016529	sarcoplasmic reticulum	18/2277	75/19886	0.00167127	0.0149011	0.0119947	IRAG1/JPH4/ITPR3/THBS4/CASQ2/HRC/CASQ1/JPH2/ITPR1/AKAP6/HK2/SGCD/SLC2A4/SRL/RYR1/ATP2A1/PLN/RYR3	18
CC	GO:0030496	midbody	38/2277	204/19886	0.00167794	0.0149011	0.0119947	ANLN/DDX11/CELF2/ASPM/SPAG5/AURKA/BIRC5/KIF4A/TTC28/KIF20A/ECT2/SLC2A1/NEK2/CENPF/KIF14/SYNE1/SPART/PSRC1/CDCA8/KIF23/CEP55/KIF20B/CENPE/TACC1/INCENP/RACGAP1/CHMP4C/GEM/PLK1/CLIC4/CDK1/SHCBP1/IL16/AURKB/RCC2/CCDC69/PRC1/CHMP4BP1	38
CC	GO:0044853	plasma membrane raft	24/2277	112/19886	0.00172369	0.0150823	0.0121405	ATP1A2/CDH1/ATP2B4/PLPP1/ADCYAP1R1/SORBS1/TREM2/ADTRP/SLC2A1/KIF18A/PTGIS/KCNA5/PLVAP/TEX101/TRPC4/GASK1A/AKAP6/KCNMA1/LRP8/TGFBR2/DLC1/NOS3/CAVIN2/CAVIN1	24
CC	GO:0098637	protein complex involved in cell-matrix adhesion	7/2277	17/19886	0.001753	0.0151165	0.0121681	PLAU/EMILIN1/MMRN1/TNXB/LAMB2/MMRN2/LAMA2	7
CC	GO:0045211	postsynaptic membrane	48/2277	275/19886	0.00191478	0.0162756	0.0131011	GABRA3/ITGA8/IGSF9B/GABRE/GRIN2D/GRIK5/P2RX1/CHRNE/LIN7A/IGSF21/CHRNB4/SSPN/KCNJ2/ZC4H2/SYNE1/KCNC3/LRRC4B/SLC6A11/DLG4/FAIM2/DGKB/FXYD6/ANK2/DRD2/ADRA2A/CACNA1C/KCNMA1/KCNB1/TAMALIN/CHRNA5/NETO2/FBXO45/CNIH2/GRIN1/KCTD12/DDN/GRID1/KCTD16/SEMA4B/SHISA6/GRM7/NLGN3/LPAR1/ARC/DMD/SHANK3/ITGB3/GABRQ	48
CC	GO:0009898	cytoplasmic side of plasma membrane	33/2277	173/19886	0.00219531	0.0183973	0.014809	FYN/CDH1/EPN3/GNA15/FERMT2/GNAO1/PALM/RGS2/SRMS/GNG11/GNGT1/GNAZ/SAMD10/DLG4/SYT6/DSG1/DTNA/PGM5/GNA14/CARMIL2/RACGAP1/ALOX15/CHMP4C/GEM/SYK/KCNAB1/JUP/GRAMD2A/GNG7/KCNIP1/GM2A/CHMP4BP1/MYZAP	33
CC	GO:0005874	microtubule	74/2277	467/19886	0.00234853	0.019408	0.0156225	DNAH5/ASPM/EML1/NDE1/GTSE1/TUBA3D/SPAG5/CAMSAP3/KIF22/AURKA/TPX2/BIRC5/ARHGAP4/KIF4A/KLC3/CLIP3/DNAH11/TRPV4/BAG2/PACRG/KIF20A/KIF17/CCDC181/STMN1/NEK2/KIF14/KIF18A/FAM110A/TUBA4A/RIBC2/KNSTRN/PSRC1/HOOK1/MAP7/CKAP2/FHDC1/KIF23/KIF11/KIF20B/CENPE/GAS2L3/KIF2C/CRHBP/SHROOM2/INCENP/RASSF3/SKA1/SPAG17/MX1/DNAH3/RACGAP1/KIF15/CHMP4C/SKA3/PLK1/MAP1A/TUBA1A/TUBA1C/KIFC2/REEP4/CDK1/MAP6/ZWILCH/AURKB/RCC…	74
CC	GO:0031252	cell leading edge	68/2277	423/19886	0.00240686	0.0196176	0.0157913	GABRA3/VIM/CDH1/PSD/ABCA7/MYLK/PRKCZ/RASGRP2/FERMT2/FSCN1/ITGA8/AMPH/TESC/SH2D3C/SH3BP1/PLEK2/FERMT1/BMX/GABRE/ACTA2/TRPV4/RIPOR2/WWC1/PKD2/KIF18A/PSD4/SGCE/KNSTRN/PALLD/AJUBA/KCNC3/ITGB4/DUOX1/DUOX2/TPM1/GSN/EPS8/THY1/FGD5/KCNB1/IGF2BP1/ACTC1/CARMIL2/ACTG2/S100A11/ADGRV1/DLC1/JCAD/APBB1/ILK/FAM107A/PLA2G4F/LDB2/RAC3/MTSS1/CDC42BPG/KDF1/EPS8L2/MYADM/DDN/CARMIL3/SHISA6/PDLIM7/PARVA/OCLN/STON1/TUBB…	68
CC	GO:0016010	dystrophin-associated glycoprotein complex	7/2277	18/19886	0.00258731	0.0208034	0.0167458	SGCA/SSPN/SGCE/PGM5/SGCB/SGCD/DMD	7
CC	GO:0090665	glycoprotein complex	8/2277	23/19886	0.00293043	0.023248	0.0187136	SGCA/SSPN/SGCE/PGM5/SGCB/SGCD/FLNA/DMD	8
CC	GO:0045120	pronucleus	6/2277	14/19886	0.00297123	0.0232616	0.0187245	AURKA/EZH2/SLC2A1/CENPF/CCNA2/TET3	6
CC	GO:0000792	heterochromatin	18/2277	79/19886	0.00308751	0.0238581	0.0192046	WDR76/SALL4/SALL1/EZH2/CENPA/HELLS/DNMT1/HMGA1/CDKN2A/INCENP/HMGA2/NCAPD3/EME1/H1-4/ESCO2/CBX2/H1-5/UHRF1	18
CC	GO:0043202	lysosomal lumen	21/2277	98/19886	0.00324043	0.0247187	0.0198974	DCN/EPDR1/OGN/CUBN/PDGFRB/SDC1/FMOD/OMD/NCAN/CTSV/LUM/CTSK/SDC3/SDC2/HPSE/CTSF/PRELP/GM2A/SERPINB13/GPC2/IFI30	21
CC	GO:0097060	synaptic membrane	63/2277	393/19886	0.00362143	0.0270659	0.0217868	GABRA3/NRXN3/ATP2B4/SYT1/ITGA8/IGSF9B/GABRE/SLC1A6/GRIN2D/GRIK5/P2RX1/CHRNE/NRXN2/NECTIN1/LIN7A/IGSF21/CHRNB4/KCNJ8/SSPN/KCNJ2/ZC4H2/SYNE1/KCNC3/LRRC4B/SLC6A11/DLG4/SYT11/FAIM2/DGKB/FXYD6/ANK2/DRD2/ADRA2A/GPM6A/CACNA1C/KCNMA1/KCNB1/TAMALIN/SLC1A7/IL31RA/CHRNA5/NETO2/FBXO45/CNIH2/GRIN1/KCTD12/STX19/DDN/GRID1/KCTD16/SEMA4B/KCNQ5/PDE2A/SHISA6/GRM7/NLGN3/LPAR1/ARC/DMD/TMEM240/SHANK3/ITGB3/GABRQ	63
CC	GO:0098858	actin-based cell projection	40/2277	227/19886	0.00365696	0.0270659	0.0217868	PLEKHG6/ACP3/ADGRA2/DEF6/OSBPL3/CDHR2/FSCN1/PALM/SLC7A5/CA9/CUBN/ACTA2/ICAM2/TRPV4/RIPOR2/TEK/FOXA1/AOC3/PDGFRA/SYTL1/GPM6A/EPS8/ANGPT1/CXADR/PROM2/IGF2BP1/ACTC1/ACTG2/ADGRV1/JAM3/STRCP1/CLIC4/EPS8L2/ESPN/LHFPL5/DMD/CD302/STRC/TUBB3/ITGB3	40
CC	GO:0034506	chromosome, centromeric core domain	7/2277	19/19886	0.00369579	0.0270659	0.0217868	CENPA/H2BC11/RCC2/H4C14/H4C12/H4C5/H4C4	7
CC	GO:0043596	nuclear replication fork	10/2277	34/19886	0.00373008	0.0270659	0.0217868	POLD1/MCM10/CAMSAP3/TIMELESS/PCNA/MMS22L/EME1/TONSL/PRIM1/WDHD1	10
CC	GO:0031256	leading edge membrane	33/2277	179/19886	0.00384468	0.0275613	0.0221855	GABRA3/PSD/ABCA7/RASGRP2/FERMT2/ITGA8/AMPH/TESC/SH2D3C/PLEK2/FERMT1/BMX/GABRE/TRPV4/RIPOR2/WWC1/PSD4/SGCE/KCNC3/TPM1/EPS8/THY1/FGD5/KCNB1/ADGRV1/DLC1/JCAD/FAM107A/PLA2G4F/EPS8L2/DDN/SHISA6/ITGB3	33
CC	GO:0005796	Golgi lumen	22/2277	106/19886	0.00396321	0.0280727	0.0225972	DCN/MMP11/OGN/SOD3/PODXL2/ABCC5/SDC1/MUC5B/FMOD/F10/OMD/RHBDF2/NCAN/LUM/WNT3A/SDC3/SDC2/MUC15/WNT7B/PRELP/MUC21/GPC2	22
CC	GO:0005876	spindle microtubule	18/2277	81/19886	0.00410488	0.0287342	0.0231297	AURKA/KIF4A/KIF18A/FAM110A/PSRC1/KIF11/CENPE/SKA1/CHMP4C/SKA3/PLK1/CDK1/ZWILCH/AURKB/KNTC1/KIF18B/PRC1/CHMP4BP1	18
CC	GO:0019897	extrinsic component of plasma membrane	25/2277	126/19886	0.00417719	0.0289003	0.0232634	FYN/CDH1/GNA15/CDH3/CDH19/FERMT2/GNAO1/CUBN/SRMS/GNG11/GNGT1/GNAZ/DLG4/DTNA/GNA14/CARMIL2/SYK/DCHS1/NOD2/PCSK9/KCNAB1/JUP/GRAMD2A/GNG7/CDH5	25
CC	GO:0097648	G protein-coupled receptor complex	5/2277	11/19886	0.00499274	0.0341457	0.0274857	CALCRL/RAMP3/RAMP2/RAMP1/DRD2	5
CC	GO:0048787	presynaptic active zone membrane	9/2277	30/19886	0.00505331	0.0341673	0.0275031	ATP2B4/GRIN2D/P2RX1/NECTIN1/KCNJ8/SYT11/ADRA2A/GPM6A/STX19	9
CC	GO:0005875	microtubule associated complex	29/2277	156/19886	0.00571531	0.0375435	0.0302208	DNAH5/EML1/NDE1/KIF22/AURKA/BIRC5/KIF4A/KLC3/DNAH11/KIF20A/KIF17/KIF14/KIF18A/CDCA8/MAP7/KIF23/SPTBN5/KIF11/KIF20B/KIF2C/INCENP/LRP8/DNAH3/KIF15/MAP1A/KIFC2/AURKB/KIF18B/KIFC1	29
CC	GO:0031234	extrinsic component of cytoplasmic side of plasma membrane	16/2277	71/19886	0.00571961	0.0375435	0.0302208	FYN/GNA15/FERMT2/GNAO1/SRMS/GNG11/GNGT1/GNAZ/DLG4/DTNA/GNA14/CARMIL2/SYK/KCNAB1/GRAMD2A/GNG7	16
CC	GO:0030055	cell-substrate junction	67/2277	431/19886	0.00574195	0.0375435	0.0302208	FHL1/VIM/COL17A1/FGFR3/LIMS2/FERMT2/MCAM/ITGA8/TNS1/EPB41L2/SORBS1/FERMT1/CD99L2/FLT1/CD81/TNS2/TRPV4/PDGFRB/ITGB6/RHOU/TEK/PLAU/ADGRE5/FLNC/PALLD/AJUBA/STARD8/CNN1/AKAP12/TNS4/ITGB4/HMGA1/KIF23/ITGA11/ITGB7/TGFB1I1/GRB7/S100A7/FBLN7/LPP/ZNF185/GSN/DIXDC1/DAB2/THY1/PGM5/CSRP1/ACTC1/ZYX/NEXN/DDR2/ITGA2/DLC1/ILK/FAM107A/IL16/SYNPO2/JUP/ALOX15B/PDLIM7/FLNA/ANXA6/PARVA/DMD/SCARF2/ITGB3/PRAG1	67
CC	GO:0000307	cyclin-dependent protein kinase holoenzyme complex	13/2277	54/19886	0.00682504	0.0437076	0.0351826	CCNE1/CCNP/CKS2/PCNA/CCNB1/CCNA2/CCNB2/CCNF/CDK1/CKS1B/CCNE2/CDK5R1/CCNI2	13
CC	GO:0036379	myofilament	8/2277	26/19886	0.00683161	0.0437076	0.0351826	MYOM1/TNNT1/TNNT2/TNNI2/TMOD1/TPM1/LMOD1/TPM2	8
CC	GO:0042827	platelet dense granule	7/2277	21/19886	0.00694647	0.0439697	0.0353936	RAB27B/TIMP3/RARRES2/ITPR1/ITIH3/CLEC3B/SELP	7
CC	GO:0005884	actin filament	23/2277	118/19886	0.00728662	0.0454614	0.0365943	GAS7/FYN/ARHGAP6/TEK/GJB6/LDB3/POF1B/PALLD/TMOD1/FHDC1/GAS2L3/DIAPH3/TPM1/PDLIM3/ACTC1/LMOD1/JAM3/RAC3/SMTN/ESPN/PDLIM7/FLNA/TPM2	23
CC	GO:0030863	cortical cytoskeleton	21/2277	105/19886	0.00746822	0.0454614	0.0365943	ANLN/CDH1/EPB41L2/TRPV4/SLC2A1/CALD1/DSTN/DLG4/TRPC4/GYPC/TMOD1/SPTBN5/SHROOM2/GSN/DLC1/MYRIP/KRT19/MYADM/CLDN5/FLNA/MYZAP	21
CC	GO:0005925	focal adhesion	65/2277	421/19886	0.00749107	0.0454614	0.0365943	FHL1/VIM/FGFR3/LIMS2/FERMT2/MCAM/ITGA8/TNS1/EPB41L2/SORBS1/FERMT1/CD99L2/FLT1/CD81/TNS2/TRPV4/PDGFRB/ITGB6/RHOU/TEK/PLAU/ADGRE5/FLNC/PALLD/AJUBA/STARD8/CNN1/AKAP12/TNS4/ITGB4/HMGA1/KIF23/ITGA11/ITGB7/TGFB1I1/GRB7/S100A7/FBLN7/LPP/ZNF185/GSN/DIXDC1/DAB2/THY1/PGM5/CSRP1/ACTC1/ZYX/NEXN/DDR2/ITGA2/DLC1/ILK/FAM107A/IL16/SYNPO2/JUP/ALOX15B/PDLIM7/FLNA/ANXA6/PARVA/SCARF2/ITGB3/PRAG1	65
CC	GO:0045171	intercellular bridge	19/2277	92/19886	0.00749156	0.0454614	0.0365943	TPX2/CDC6/CDC7/FAM83D/PPP1R13L/KIF20A/FLNC/GSTM5/CDCA8/CEP55/KIF20B/CENPE/SKA1/PKNOX2/KLK6/CD34/JPT1/PRC1/TUBB3	19
CC	GO:0030864	cortical actin cytoskeleton	16/2277	73/19886	0.00756417	0.0454614	0.0365943	ANLN/CDH1/EPB41L2/TRPV4/SLC2A1/CALD1/DSTN/SPTBN5/SHROOM2/GSN/DLC1/MYRIP/KRT19/MYADM/CLDN5/MYZAP	16
CC	GO:0016328	lateral plasma membrane	15/2277	67/19886	0.00779647	0.046389	0.037341	CDH1/DSG2/ERBB3/GPSM2/ATP1B2/DSG1/DRD2/KCNB1/GJB2/CLDN7/IQGAP3/CLDN5/TACSTD2/CLDN4/DMD	15
CC	GO:0005921	gap junction	9/2277	32/19886	0.00802929	0.0473012	0.0380753	GJB6/DSC1/GJB2/GJA4/GJB3/GJB5/GJB4/GJC2/GJA5	9
MF	GO:0005201	extracellular matrix structural constituent	52/2182	166/18496	1.53802e-11	1.6626e-08	1.48459e-08	DCN/LAMC2/COL17A1/FBLN1/LTBP4/SRPX/PCOLCE/AEBP1/OGN/ASPN/TECTA/VWF/MGP/LAMA4/SPARC/COL7A1/FMOD/MATN2/CHI3L1/EMILIN1/CILP/MMRN1/LUM/FBLN5/MFGE8/COL6A1/COL6A2/CCN1/DPT/TUFT1/HAPLN1/HMCN2/ABI3BP/COL6A3/IGFBP7/FBLN2/SBSPON/FBN1/MFAP4/TNXB/FGG/LAMB2/EFEMP2/MMRN2/PODN/COL14A1/PRELP/LAMA2/LAMB3/MFAP5/COL15A1/SPON1	52
MF	GO:0005178	integrin binding	49/2182	154/18496	3.15624e-11	1.70595e-08	1.5233e-08	IGF1/IBSP/FERMT2/FBLN1/ITGA8/LTBP4/FERMT1/PTPRZ1/ECM2/CXCL12/ICAM2/CD81/VWF/THBS4/ITGB6/CCN2/SPP1/KDR/ITGB4/ADAMTS8/ITGA7/ITGA11/EMILIN1/ITGB7/FBLN5/MFGE8/CCN1/ITGA10/ITGA9/ITGB1BP2/GFRA1/THY1/PRKCA/CXADR/JAM2/ADAMTS5/F11R/PLPP3/ITGA2/SYK/JAM3/FBN1/TNXB/FRMD5/LAMB2/ISG15/EGFL6/ITGB3/S1PR2	49
MF	GO:0030280	structural constituent of skin epidermis	18/2182	36/18496	2.02404e-08	7.29328e-06	6.51243e-06	PKP1/PI3/KRT80/SPRR1A/KRT78/KRT86/KRT75/KRT6C/KRT4/KRT74/KRT6B/KRT79/KRT5/KRT3/KRT77/SPRR2E/KRT6A/KRT81	18
MF	GO:0001216	DNA-binding transcription activator activity	95/2182	475/18496	1.36066e-07	3.21735e-05	2.87288e-05	MEOX1/PAX6/E2F2/SOX30/BARX2/FOXP3/DLX3/PITX1/SREBF1/TP63/TP73/MEF2C/PGR/GRHL2/ESR1/MYBL2/E2F1/KLF5/FOXF1/MEIS3/HOXA1/MEOX2/LHX2/GATA3/TLX1/FOXN1/ZBTB16/NR2E1/TLX2/OTX1/DLX2/TFAP2E/NR5A2/IRF6/MYB/TCF21/NR4A3/ONECUT2/HOXB1/LHX4/NR4A1/HOXC13/HOXC11/SOX21/SOX9/OVOL2/BCL11B/IRF5/FOXA1/MEIS2/GRHL1/NKX2-8/DMRT1/TFAP2A/POU2F3/ZNF750/CSRNP1/NR6A1/FOXO1/VENTX/POU4F1/ERG/GRHL3/ZNF208/MSX1/ELF3/KLF15/HEYL/HA…	95
MF	GO:0005539	glycosaminoglycan binding	57/2182	240/18496	1.48814e-07	3.21735e-05	2.87288e-05	TENM1/DCN/LAMC2/COL17A1/TGFBR3/FGF10/HMMR/FGFR1/LTBP4/CCDC80/TREM2/CTSG/LIPG/CRISPLD2/PCOLCE/ECM2/SOD3/SMOC2/THBS4/PODXL2/CCN2/NCAN/HAPLN2/LYVE1/ADAMTS8/STAB2/FGF7/CCN1/PTPRF/FBLN7/SLIT2/HAPLN1/RSPO3/ADAMTS1/ADAMTS5/PGLYRP3/PGLYRP4/TGFBR2/CLEC3B/EGFLAM/TMEM184A/RNASE7/FBN1/NOD2/TNXB/RSPO1/CXCL10/CXCL11/CEL/EFEMP2/SELP/GREM2/SLIT3/PRELP/ANXA6/ANG/CCL23	57
MF	GO:0001228	DNA-binding transcription activator activity, RNA polymerase II-specific	93/2182	471/18496	3.37346e-07	6.07786e-05	5.42713e-05	MEOX1/PAX6/E2F2/SOX30/BARX2/FOXP3/DLX3/PITX1/SREBF1/TP63/TP73/MEF2C/PGR/GRHL2/ESR1/MYBL2/KLF5/FOXF1/MEIS3/HOXA1/MEOX2/LHX2/GATA3/TLX1/FOXN1/ZBTB16/NR2E1/TLX2/OTX1/DLX2/TFAP2E/NR5A2/IRF6/MYB/TCF21/NR4A3/ONECUT2/HOXB1/LHX4/NR4A1/HOXC13/HOXC11/SOX21/SOX9/OVOL2/BCL11B/IRF5/FOXA1/MEIS2/GRHL1/NKX2-8/DMRT1/TFAP2A/POU2F3/ZNF750/CSRNP1/NR6A1/FOXO1/VENTX/POU4F1/ERG/GRHL3/ZNF208/MSX1/ELF3/KLF15/HEYL/HAND2/S…	93
MF	GO:0030527	structural constituent of chromatin	30/2182	97/18496	4.02936e-07	6.22248e-05	5.55627e-05	CENPA/H1-3/H2BC11/HMGA1/H2BC5/H1-4/H2BC4/H1-5/H2BC13/LMNTD2/H2AC13/H2AC11/H3C12/H2BC12/H2BC18/H4C14/H4C12/H2BC8/H3C8/H2BC6/H2BC17/H2BC9/H2AC16/H4C5/H4C4/H2BC7/H3C7/H3C10/H3C2/H3C3	30
MF	GO:0019838	growth factor binding	37/2182	135/18496	5.75289e-07	7.41962e-05	6.62525e-05	FLT4/FSTL4/ERBB3/FGFR3/TGFBR3/FGFR1/LTBP4/CHRDL1/FLT1/LIFR/PDGFRB/IGFBP5/IL1R1/CCN2/TGFB3/TEK/KDR/RHBDF2/ITGB4/PDGFRA/IL1RN/IL36RN/IL11RA/LRRC32/ACVRL1/NTRK3/IGFBP4/COL6A1/CCN1/IGFBP7/TGFBR2/HTRA1/NLRP7/LTBP3/HAP1/A2M/ITGB3	37
MF	GO:0003779	actin binding	87/2182	438/18496	6.1773e-07	7.41962e-05	6.62525e-05	BAIAP2L1/GAS7/ANLN/MYLK/FERMT2/FSCN1/CAMSAP3/NEBL/TNS1/EPB41L2/COBLL1/SORBS1/FERMT1/KLHL4/MYH14/CORO2A/TRPV4/PACRG/TNNT2/KIF18A/GJB6/LDB3/CALD1/POF1B/DSTN/FLNC/PALLD/AJUBA/CNN1/TNNI2/SYNE1/TNS4/MYH11/HOOK1/TMOD1/FHDC1/SPTBN5/GAS2L3/DIAPH3/TPM1/CGN/MYH15/DAAM2/SHROOM2/GSN/TAGLN/ALDOA/DIXDC1/EPS8/PDLIM3/KCNMA1/MYL3/NEXN/LMOD1/MYOZ3/NOS3/CFL2/PKNOX2/CACNB2/MAP1A/SAMD14/NOD2/MYO5B/FAM107A/MYRIP/MTSS1…	87
MF	GO:0030414	peptidase inhibitor activity	41/2182	175/18496	1.12919e-05	0.00122065	0.00108996	TIMP2/SERPINB3/BIRC5/FETUB/TIMP3/ITIH6/WFDC1/COL7A1/CSTA/RECK/ITIH5/PI3/CSTL1/SERPINF1/SPINK5/PI15/SPINK7/CRB2/GBP5/TIMP4/CSTB/ITIH3/COL6A3/PI16/PTTG1/A2ML1/SERPINB12/NLRP7/SPINT2/WFDC5/CST6/A2M/UMODL1/SPINK6/SERPINB2/SERPINB13/SERPINB11/SERPINB4/SERPINB5/HMSD/SERPINB10	41
MF	GO:0017116	single-stranded DNA helicase activity	11/2182	23/18496	2.09001e-05	0.00191362	0.00170874	RAD51/POLQ/MCM2/MCM5/MCM4/MCM8/CHTF18/DNA2/PIF1/RFC4/MCM7	11
MF	GO:0005518	collagen binding	21/2182	68/18496	2.19906e-05	0.00191362	0.00170874	MMP9/PCOLCE/AEBP1/ECM2/VWF/SPARC/ITGA11/LUM/COL6A1/COL6A2/ITGA10/CTSK/SPARCL1/DDR2/ITGA2/RELL2/TNXB/PODN/COL14A1/DDR1/MMP12	21
MF	GO:0008201	heparin binding	40/2182	174/18496	2.3013e-05	0.00191362	0.00170874	TENM1/LAMC2/COL17A1/TGFBR3/FGF10/FGFR1/CCDC80/CTSG/LIPG/CRISPLD2/PCOLCE/ECM2/SOD3/SMOC2/THBS4/CCN2/ADAMTS8/FGF7/CCN1/PTPRF/FBLN7/SLIT2/RSPO3/ADAMTS1/ADAMTS5/CLEC3B/TMEM184A/FBN1/TNXB/RSPO1/CXCL10/CXCL11/CEL/EFEMP2/SELP/GREM2/SLIT3/PRELP/ANG/CCL23	40
MF	GO:0019199	transmembrane receptor protein kinase activity	23/2182	79/18496	2.64563e-05	0.00204281	0.00182409	FLT4/EPHA3/ROS1/TIE1/FGFR3/TGFBR3/FGFR1/LTBP4/FLT1/PDGFRL/PDGFRB/TEK/KDR/PDGFRA/ACVRL1/NTRK3/EFNA3/EPHA1/DDR2/TGFBR2/MST1R/EPHA10/DDR1	23
MF	GO:0004714	transmembrane receptor protein tyrosine kinase activity	19/2182	60/18496	3.62271e-05	0.00261077	0.00233125	FLT4/EPHA3/ROS1/TIE1/FGFR3/FGFR1/FLT1/PDGFRL/PDGFRB/TEK/KDR/PDGFRA/NTRK3/EFNA3/EPHA1/DDR2/MST1R/EPHA10/DDR1	19
MF	GO:0004866	endopeptidase inhibitor activity	38/2182	168/18496	5.30183e-05	0.00358205	0.00319854	TIMP2/SERPINB3/BIRC5/FETUB/TIMP3/ITIH6/WFDC1/COL7A1/CSTA/RECK/ITIH5/PI3/CSTL1/SERPINF1/SPINK5/SPINK7/CRB2/GBP5/TIMP4/CSTB/ITIH3/COL6A3/PTTG1/A2ML1/SERPINB12/NLRP7/SPINT2/WFDC5/CST6/A2M/SPINK6/SERPINB2/SERPINB13/SERPINB11/SERPINB4/SERPINB5/HMSD/SERPINB10	38
MF	GO:0003777	microtubule motor activity	20/2182	68/18496	7.4314e-05	0.0045998	0.00410732	DNAH5/KIF22/KIF4A/DNAH11/KIF20A/KIF17/KIF14/KIF18A/KIF23/KIF11/KIF20B/CENPE/KIF2C/DNAH3/STARD9/KIF15/KIFC2/KIF18B/KIF24/KIFC1	20
MF	GO:0003678	DNA helicase activity	18/2182	58/18496	7.76697e-05	0.0045998	0.00410732	DDX11/RAD51/POLQ/MCM2/MCM5/MCM4/MCM8/CHTF18/BRIP1/DNA2/PIF1/RECQL4/HFM1/RFC4/MCM7/RAD54B/BLM/DDX12P	18
MF	GO:0008017	microtubule binding	54/2182	273/18496	8.88957e-05	0.0045998	0.00410732	EML1/NDE1/GTSE1/SPAG5/CAMSAP3/KIF22/BIRC5/KIF4A/FAM83D/KLC3/CLIP3/MAST1/TRPV4/KIF20A/KIF17/CCDC181/CENPF/KIF14/KIF18A/GJB6/DLGAP5/KNSTRN/PSRC1/HOOK1/FHDC1/KIF23/KIF11/KIF20B/CENPE/GAS2L3/KIF2C/CGN/S100A8/SKA1/MX1/STARD9/RACGAP1/SPC24/S100A9/KIF15/PLK1/MAP1A/KIFC2/REEP4/DCLK2/MAP6/JAKMIP2/RCC2/MX2/KIF18B/KIF24/CCDC69/PRC1/KIFC1	54
MF	GO:0061134	peptidase regulator activity	47/2182	228/18496	8.89529e-05	0.0045998	0.00410732	TIMP2/SERPINB3/FBLN1/BIRC5/FETUB/TIMP3/ITIH6/WFDC1/PCOLCE/COL7A1/CSTA/RECK/ITIH5/PI3/CSTL1/SERPINF1/SPINK5/CTSV/PI15/CTSK/SPINK7/CRB2/GBP5/TIMP4/CSTB/ITIH3/COL6A3/AIM2/PI16/PTTG1/A2ML1/SERPINB12/NLRP7/SPINT2/WFDC5/CST6/A2M/UMODL1/SPINK6/ST20/SERPINB2/SERPINB13/SERPINB11/SERPINB4/SERPINB5/HMSD/SERPINB10	47
MF	GO:0004857	enzyme inhibitor activity	71/2182	386/18496	8.93578e-05	0.0045998	0.00410732	TIMP2/SERPINB3/ATP2B4/FRY/PPP1R12B/TESC/BIRC5/FETUB/TIMP3/ITIH6/WFDC1/COL7A1/RGS2/CSTA/RECK/ITIH5/PI3/CSTL1/GNAZ/APOC1/SERPINF1/SPINK5/PPP1R1A/PI15/PIF1/OAZ3/SLIT2/SPINK7/CDKN2B/CDKN2A/CRB2/SCGB1A1/GBP5/DEPTOR/SH3RF2/TIMP4/CABP1/CSTB/ITIH3/COL6A3/CAMK2N2/ADGRV1/PI16/PTTG1/A2ML1/SERPINB12/NLRP7/PPP1R14A/SPINT2/PKIG/WFDC5/CST6/SFN/A2M/UMODL1/MYOZ1/SPINK6/GRM7/SERPINB2/SERPINB13/PARVA/PLN/PPP1R14C/S…	71
MF	GO:0004953	icosanoid receptor activity	8/2182	15/18496	0.000110604	0.00543466	0.0048528	TBXA2R/PTGER3/PTGFR/PTGER2/PTGIR/PTGDR2/LTB4R/LTB4R2	8
MF	GO:0098631	cell adhesion mediator activity	19/2182	65/18496	0.000122222	0.00574445	0.00512942	BAIAP2L1/DSG2/IGSF9/DSP/PALLD/DSC2/TRIM29/ITGA11/EMILIN1/ITGA10/ESAM/ROBO4/CXADR/NEXN/S100A11/ITGA2/JAM3/JUP/PKP3	19
MF	GO:0061135	endopeptidase regulator activity	39/2182	184/18496	0.000186499	0.00840025	0.00750088	TIMP2/SERPINB3/BIRC5/FETUB/TIMP3/ITIH6/WFDC1/COL7A1/CSTA/RECK/ITIH5/PI3/CSTL1/SERPINF1/SPINK5/SPINK7/CRB2/GBP5/TIMP4/CSTB/ITIH3/COL6A3/AIM2/PTTG1/A2ML1/SERPINB12/NLRP7/SPINT2/WFDC5/CST6/A2M/SPINK6/SERPINB2/SERPINB13/SERPINB11/SERPINB4/SERPINB5/HMSD/SERPINB10	39
MF	GO:1901681	sulfur compound binding	53/2182	275/18496	0.000204413	0.00855735	0.00764116	TENM1/LAMC2/COL17A1/TGFBR3/FGF10/ACACB/FGFR1/CCDC80/MIOX/PNPLA3/CTSG/LIPG/CRISPLD2/PCOLCE/ECM2/P2RX1/SOD3/SMOC2/THBS4/CCN2/ADAMTS8/FGF7/CCN1/PTPRF/FBLN7/SLIT2/RSPO3/ADAMTS1/ADAMTS5/CLEC3B/ITGA2/TMEM184A/FBN1/SOAT2/TNXB/RSPO1/CXCL10/CXCL11/CEL/RRM2/EFEMP2/HPSE2/CD34/SELP/ACBD7/RCC1/GREM2/SLIT3/PRELP/ANXA6/ENPP1/ANG/CCL23	53
MF	GO:0008307	structural constituent of muscle	14/2182	42/18496	0.00020582	0.00855735	0.00764116	NEBL/MYL9/MYOM1/MYH11/TPM1/CSRP1/MYL3/NEXN/ANKRD2/KRT19/SYNM/SMTN/TPM2/DMD	14
MF	GO:0004867	serine-type endopeptidase inhibitor activity	25/2182	101/18496	0.000222832	0.00892154	0.00796636	SERPINB3/ITIH6/WFDC1/COL7A1/RECK/ITIH5/PI3/SERPINF1/SPINK5/SPINK7/ITIH3/COL6A3/A2ML1/SERPINB12/SPINT2/WFDC5/A2M/SPINK6/SERPINB2/SERPINB13/SERPINB11/SERPINB4/SERPINB5/HMSD/SERPINB10	25
MF	GO:0038024	cargo receptor activity	18/2182	64/18496	0.000310905	0.0120032	0.0107181	ABCA7/HMMR/SCARF1/TFR2/CUBN/SDC1/LYVE1/STAB2/ENPP2/DAB2/LRP8/COLEC12/SCARA3/SCARA5/OLR1/SSC5D/ENPP1/SCARF2	18
MF	GO:0050840	extracellular matrix binding	16/2182	55/18496	0.000435751	0.0160352	0.0143184	DCN/LGALS1/SMOC2/SPARC/SPP1/LYPD3/CCN1/SLIT2/SPARCL1/ADAMTS5/FBLN2/ITGA2/CD248/CLEC14A/SSC5D/ITGB3	16
MF	GO:0015631	tubulin binding	67/2182	379/18496	0.00044501	0.0160352	0.0143184	FYN/BRCA1/EML1/NDE1/GTSE1/SPAG5/CAMSAP3/KIF22/BIRC5/KIF4A/FAM83D/KLC3/CLIP3/MAST1/TRPV4/PACRG/KIF20A/RGS2/KIF17/CCDC181/STMN1/CENPF/KIF14/KIF18A/GJB6/DLGAP5/KNSTRN/SYT11/PSRC1/HOOK1/FHDC1/KIF23/KIF11/KIF20B/CENPE/GAS2L3/BRCA2/KIF2C/CGN/S100A8/ALDOA/DIXDC1/SKA1/MX1/STARD9/RACGAP1/SPC24/S100A9/KIF15/PLK1/MAP1A/KIFC2/REEP4/DCLK2/MAP6/JAKMIP2/CDK5R1/RCC2/NDN/MX2/FAM110C/PRKN/KIF18B/KIF24/CCDC69/PRC1/…	67
MF	GO:0005216	monoatomic ion channel activity	76/2182	443/18496	0.000486196	0.016307	0.0145611	CACNA1G/GABRA3/CLCA4/BEST2/ANO2/ABCC9/CNGB1/ANO8/KCNN2/FXYD3/ITPR3/GABRE/KCNA7/GRIN2D/SCN1B/GRIK5/PKD2L1/P2RX1/CHRNE/TRPV4/CHRNB4/PKD2/KCNJ8/KCNJ2/KCNS1/KCNA5/PKDREJ/KCNC3/TRPC4/SCN7A/CLCA2/CALHM2/KCNN3/HCN3/TRPC1/KCNMB1/SHROOM2/SCN2B/GPM6A/ITPR1/CACNA1C/ANO4/KCNE4/KCNK13/KCNMA1/KCNB1/SLC1A7/TMEM63C/CACNB2/TRPV3/KCNAB1/CLIC4/CHRNA5/TMC7/LRRC8E/KCNG3/ANO5/SLC26A9/GRIN1/SCN4B/CALHM5/KCNIP1/GRID1/OT…	76
MF	GO:0003774	cytoskeletal motor activity	26/2182	112/18496	0.000497147	0.016307	0.0145611	DNAH5/KIF22/KIF4A/MYH14/DNAH11/KIF20A/KIF17/KIF14/KIF18A/MYH11/KIF23/KIF11/KIF20B/CENPE/KIF2C/MYH15/DNAH3/ACTC1/STARD9/KIF15/MYO5B/KIFC2/KIF18B/KIF24/KIFC1/MYO19	26
MF	GO:0005161	platelet-derived growth factor receptor binding	7/2182	14/18496	0.000508146	0.016307	0.0145611	PDGFRB/IL1R1/PDGFRA/PDGFC/VEGFD/PDGFD/ITGB3	7
MF	GO:0030021	extracellular matrix structural constituent conferring compression resistance	9/2182	22/18496	0.000512895	0.016307	0.0145611	DCN/OGN/ASPN/FMOD/LUM/TUFT1/HAPLN1/PODN/PRELP	9
MF	GO:0048306	calcium-dependent protein binding	20/2182	79/18496	0.000670388	0.0207054	0.0184886	SYT1/WFS1/CASQ2/MASP1/CRNN/S100A8/S100A7/LRP8/CABP1/S100A11/S100A9/RAC3/SELP/A2M/S100A7A/S100A16/S100A14/S100A2/ANXA6/VAMP2	20
MF	GO:0098632	cell-cell adhesion mediator activity	15/2182	52/18496	0.000719206	0.0207469	0.0185257	BAIAP2L1/DSG2/IGSF9/DSP/PALLD/DSC2/TRIM29/ESAM/ROBO4/CXADR/NEXN/S100A11/JAM3/JUP/PKP3	15
MF	GO:0004954	prostanoid receptor activity	6/2182	11/18496	0.00072931	0.0207469	0.0185257	TBXA2R/PTGER3/PTGFR/PTGER2/PTGIR/PTGDR2	6
MF	GO:0019215	intermediate filament binding	6/2182	11/18496	0.00072931	0.0207469	0.0185257	VIM/PKP1/KRT74/FAM83H/SYNM/KRT14	6
MF	GO:0051371	muscle alpha-actinin binding	7/2182	15/18496	0.000855996	0.0237265	0.0211862	PKD2L1/PKD2/LDB3/PALLD/PDLIM3/SYNPO2/PDLIM7	7
MF	GO:0051393	alpha-actinin binding	10/2182	28/18496	0.000897706	0.0242605	0.0216631	KCNN2/PKD2L1/PKD2/LDB3/PALLD/KCNA5/CACNA1C/PDLIM3/SYNPO2/PDLIM7	10
MF	GO:0005200	structural constituent of cytoskeleton	25/2182	112/18496	0.00115625	0.0304855	0.0272216	VIM/TUBA3D/KRT31/DSP/LMNB1/PPL/TUBA4A/TPM1/ANK2/INA/TUBA1A/TUBA1C/KRT19/KRT15/KRT9/DES/LMNB2/SYNM/KRT6B/KRT5/KRT16/KRT14/DMD/KRT6A/TUBB3	25
MF	GO:0004745	NAD-retinol dehydrogenase activity	8/2182	20/18496	0.00125672	0.0320962	0.0286598	HSD17B6/RDH5/RDH16/RDH12/SDR9C7/HSD17B13/ADH7/ADH1B	8
MF	GO:0000217	DNA secondary structure binding	12/2182	39/18496	0.0012922	0.0320962	0.0286598	PAX6/MEF2C/CLSPN/NEIL3/RAD51AP1/HMGA1/HMGA2/RECQL4/HAND2/GEN1/XRCC2/BLM	12
MF	GO:0015269	calcium-activated potassium channel activity	6/2182	12/18496	0.00131324	0.0320962	0.0286598	KCNN2/PKD2L1/KCNN3/KCNMB1/KCNMA1/KCNMB2	6
MF	GO:0017171	serine hydrolase activity	38/2182	196/18496	0.00135227	0.0320962	0.0286598	PRSS21/PRSS3/NAALAD2/TMPRSS11E/MMP2/MMP11/CTSG/GZMB/MMP9/PRSS16/PLAU/MMP19/F10/MASP1/KLK8/DPP6/F12/CTSV/TMPRSS13/CTSK/NCEH1/CORIN/MMP3/TMPRSS11D/RHBDL2/HTRA1/MMP10/KLK6/KLK13/PCSK9/PRSS27/TMPRSS11B/KLK12/TMPRSS11A/MMP1/CFD/TMPRSS11F/MMP12	38
MF	GO:0003688	DNA replication origin binding	7/2182	16/18496	0.00136752	0.0320962	0.0286598	DDX11/MCM10/MCM2/ORC1/CDC45/CDC6/MCM5	7
MF	GO:0001653	peptide receptor activity	28/2182	132/18496	0.00139549	0.0320962	0.0286598	CALCRL/TACR2/ADCYAP1R1/VIPR2/TACR1/KISS1R/RAMP3/AVPR2/MCHR1/RAMP2/RAMP1/GUCY2D/EDNRB/SSTR1/AGTR1/EDNRA/NPR2/PTH1R/NPY1R/F2RL1/AVPR1A/NPR1/GALR2/LTB4R/LTB4R2/GCGR/S1PR2/NPBWR1	28
MF	GO:0019955	cytokine binding	30/2182	145/18496	0.00146111	0.0329054	0.0293824	CHRDL2/TGFBR3/IL12RB2/LTBP4/CHRD/CHRDL1/LIFR/IL1R1/LEPR/TGFB3/IL1RN/IL36RN/IL11RA/LRRC32/ACVRL1/IL22RA1/NBL1/TGFBR2/IL31RA/NLRP7/LTBP3/IL12A/IL20RB/FZD4/A2M/CCR8/GREM2/IL3RA/ACKR1/ITGB3	30
MF	GO:0016701	oxidoreductase activity, acting on single donors with incorporation of molecular oxygen	9/2182	25/18496	0.00151593	0.0334434	0.0298628	MIOX/CDO1/TDO2/ALOX15/ALOXE3/ALOX12B/ALOX15B/HPDL/IDO2	9
MF	GO:0008236	serine-type peptidase activity	37/2182	192/18496	0.00173457	0.0375013	0.0334863	PRSS21/PRSS3/NAALAD2/TMPRSS11E/MMP2/MMP11/CTSG/GZMB/MMP9/PRSS16/PLAU/MMP19/F10/MASP1/KLK8/DPP6/F12/CTSV/TMPRSS13/CTSK/CORIN/MMP3/TMPRSS11D/RHBDL2/HTRA1/MMP10/KLK6/KLK13/PCSK9/PRSS27/TMPRSS11B/KLK12/TMPRSS11A/MMP1/CFD/TMPRSS11F/MMP12	37
MF	GO:0005243	gap junction channel activity	8/2182	21/18496	0.00182189	0.038617	0.0344825	GJB6/GJB2/GJA4/GJB3/GJB5/GJB4/GJC2/GJA5	8
MF	GO:0008094	ATP-dependent activity, acting on DNA	26/2182	122/18496	0.00189105	0.0393121	0.0351032	DDX11/RAD51/POLQ/MCM2/RAD54L/DMC1/MCM5/MCM4/TTF2/HELLS/MCM8/CHTF18/TOP2A/BRIP1/DNA2/PIF1/RECQL4/HFM1/RFC4/MCM7/ATAD5/ERCC6L/XRCC2/RAD54B/BLM/DDX12P	26
MF	GO:0004252	serine-type endopeptidase activity	34/2182	174/18496	0.00205118	0.0403372	0.0360185	PRSS21/PRSS3/TMPRSS11E/MMP2/MMP11/CTSG/GZMB/MMP9/PLAU/MMP19/F10/MASP1/KLK8/F12/CTSV/TMPRSS13/CTSK/CORIN/MMP3/TMPRSS11D/RHBDL2/HTRA1/MMP10/KLK6/KLK13/PCSK9/PRSS27/TMPRSS11B/KLK12/TMPRSS11A/MMP1/CFD/TMPRSS11F/MMP12	34
MF	GO:0004115	3',5'-cyclic-AMP phosphodiesterase activity	7/2182	17/18496	0.00208962	0.0403372	0.0360185	PDE8B/PDE1A/PDE1B/PDE1C/PDE7B/PDE2A/ENPP1	7
MF	GO:0005149	interleukin-1 receptor binding	7/2182	17/18496	0.00208962	0.0403372	0.0360185	IL1A/IL37/IL36G/IL1RN/IL36A/IL36RN/IL1RAP	7
MF	GO:0047498	calcium-dependent phospholipase A2 activity	7/2182	17/18496	0.00208962	0.0403372	0.0360185	PLA2G3/PLA2G5/PLA2G2F/PLA2G4D/PLA2G4F/PLA2G4E/PLA2G4B	7
MF	GO:0042805	actinin binding	11/2182	36/18496	0.00216834	0.0411224	0.0367196	KCNN2/PKD2L1/PKD2/LDB3/PALLD/KCNA5/CACNA1C/PDLIM3/CSRP1/SYNPO2/PDLIM7	11
MF	GO:0022839	monoatomic ion gated channel activity	56/2182	325/18496	0.00227294	0.0423629	0.0378274	CACNA1G/GABRA3/ABCC9/CNGB1/KCNN2/ITPR3/GABRE/KCNA7/GRIN2D/SCN1B/GRIK5/PKD2L1/P2RX1/CHRNE/TRPV4/CHRNB4/PKD2/KCNJ8/KCNJ2/KCNS1/KCNA5/KCNC3/SCN7A/CLCA2/KCNN3/HCN3/KCNMB1/SHROOM2/SCN2B/ITPR1/CACNA1C/KCNE4/KCNK13/KCNMA1/KCNB1/SLC1A7/TMEM63C/CACNB2/KCNAB1/CLIC4/CHRNA5/TMC7/KCNG3/GRIN1/SCN4B/KCNIP1/GRID1/KCNQ5/RYR1/CACNA1H/ANXA6/KCNMB2/CNGA1/RYR3/AQP1/GABRQ	56
MF	GO:0022836	gated channel activity	56/2182	326/18496	0.00243664	0.0446442	0.0398644	CACNA1G/GABRA3/ABCC9/CNGB1/KCNN2/ITPR3/GABRE/KCNA7/GRIN2D/SCN1B/GRIK5/PKD2L1/P2RX1/CHRNE/TRPV4/CHRNB4/PKD2/KCNJ8/KCNJ2/KCNS1/KCNA5/KCNC3/SCN7A/CLCA2/KCNN3/HCN3/KCNMB1/SHROOM2/SCN2B/ITPR1/CACNA1C/KCNE4/KCNK13/KCNMA1/KCNB1/SLC1A7/TMEM63C/CACNB2/KCNAB1/CLIC4/CHRNA5/TMC7/KCNG3/GRIN1/SCN4B/KCNIP1/GRID1/KCNQ5/RYR1/CACNA1H/ANXA6/KCNMB2/CNGA1/RYR3/AQP1/GABRQ	56
MF	GO:0009975	cyclase activity	8/2182	22/18496	0.00256989	0.0463009	0.0413437	ADCY2/BST1/ADCY4/GUCY2D/GUCY1A2/NPR2/NPR1/ADCY5	8
MF	GO:0008528	G protein-coupled peptide receptor activity	26/2182	125/18496	0.00270197	0.0478825	0.042756	CALCRL/TACR2/ADCYAP1R1/VIPR2/TACR1/KISS1R/RAMP3/AVPR2/MCHR1/RAMP2/RAMP1/EDNRB/SSTR1/AGTR1/EDNRA/PTH1R/NPY1R/F2RL1/AVPR1A/NPR1/GALR2/LTB4R/LTB4R2/GCGR/S1PR2/NPBWR1	26
MF	GO:0005516	calmodulin binding	38/2182	204/18496	0.00282932	0.0493305	0.044049	ATP2B4/MYLK/ASPM/SYT1/CAMSAP3/KCNN2/REM1/ESR1/MYH14/AEBP1/WFS1/TRPV4/PDE1A/RGS2/CALD1/PDE1B/CNN1/AKAP12/MYH11/CAMK1/ITPKA/KCNN3/ITPKB/MYH15/CACNA1C/NRGN/PDE1C/NOS3/GEM/MYO5B/MAP6/GRIN1/SLC8A1/PCP4/IQGAP3/RYR1/RYR3/VAMP2	38

## Sheet: Sheet3
gse_GO of BP term
ID	Description	setSize	enrichmentScore	NES	pvalue	p.adjust	qvalue	rank	leading_edge	core_enrichment
GO:0006405	RNA export from nucleus	80	0.647617	2.03527	1e-10	5.79953e-09	4.78445e-09	4041	tags=82%, list=27%, signal=61%	11052/1660/10657/29072/7175/29890/23511/4686/7514/23279/9631/26019/11260/55746/6428/4928/9972/57122/91746/23049/51808/8888/9887/9984/4927/23381/22794/5901/5976/6741/84248/10482/3181/55677/57510/23636/23293/54888/84271/57187/9688/9883/8021/26993/3178/26097/65125/65083/7248/100101267/55795/8480/55916/9775/7919/55421/6830/2332/55051/2733/3267/4116/8563/4869/8106/22916
GO:0006403	RNA localization	177	0.607686	2.00465	1e-10	5.79953e-09	4.78445e-09	3807	tags=70%, list=25%, signal=53%	5394/3192/11052/1660/55706/6426/10657/54680/29072/6950/92345/7175/29890/23511/4686/7514/23279/9631/55164/26019/25909/3837/11260/6432/55746/81929/5903/6428/51602/53371/22948/4904/170506/4928/10576/9972/57122/91746/10694/8570/23049/9818/51808/27067/8888/7528/23165/23369/9908/9793/9887/9984/4927/6780/23381/22794/6311/5901/5976/6741/1736/84248/10482/545/399664/3181/8939/55677/57510/79023/7013/10073/1…
GO:0050684	regulation of mRNA processing	105	0.617569	1.97652	1e-10	5.79953e-09	4.78445e-09	3248	tags=69%, list=22%, signal=54%	9967/10250/6429/3192/1660/3190/10772/10657/5978/5725/7536/984/79577/79811/29890/1655/4686/11338/10419/6434/123169/6651/27316/6432/6428/170506/4928/10914/91746/10658/79882/57703/494115/8683/3191/58517/4691/6294/79084/10768/1859/3181/9589/55677/84081/79810/6732/10262/22938/64783/26528/51574/55234/10921/10521/9513/23543/7072/3178/580/9667/6733/55147/8087/27339/3312/9584/10181/6433/6830/9444/2332
GO:1903311	regulation of mRNA metabolic process	247	0.593095	1.97465	1e-10	5.79953e-09	4.78445e-09	3807	tags=67%, list=25%, signal=51%	51441/9967/10250/9698/6429/26135/10236/3192/1660/7812/3190/10492/10772/10657/23435/5978/5725/7536/23318/984/79577/3183/79811/29890/57472/1655/57721/4686/11338/10419/6434/123169/6651/23019/27316/6432/4076/6428/1994/56478/4904/170506/4928/10914/3658/91746/10658/8570/79882/57703/4848/6093/56339/494115/8683/3191/58517/328/4691/6294/23369/149041/79084/55802/10768/10949/54542/1859/22794/9337/253943/597…
GO:0050657	nucleic acid transport	139	0.601434	1.95729	1e-10	5.79953e-09	4.78445e-09	3807	tags=69%, list=25%, signal=52%	11052/1660/55706/6426/10657/29072/7175/29890/23511/4686/7514/23279/9631/26019/25909/3837/11260/6432/55746/81929/5903/6428/53371/4904/4928/9972/57122/91746/8570/23049/9818/51808/8888/23165/9908/9793/9887/9984/4927/23381/22794/6311/5901/5976/6741/84248/10482/3181/55677/57510/79023/10073/23636/23293/54888/84271/57187/348995/9688/9883/65109/10762/10128/8658/8021/87178/7884/26993/3178/26097/65125/6508…
GO:0050658	RNA transport	139	0.601434	1.95729	1e-10	5.79953e-09	4.78445e-09	3807	tags=69%, list=25%, signal=52%	11052/1660/55706/6426/10657/29072/7175/29890/23511/4686/7514/23279/9631/26019/25909/3837/11260/6432/55746/81929/5903/6428/53371/4904/4928/9972/57122/91746/8570/23049/9818/51808/8888/23165/9908/9793/9887/9984/4927/23381/22794/6311/5901/5976/6741/84248/10482/3181/55677/57510/79023/10073/23636/23293/54888/84271/57187/348995/9688/9883/65109/10762/10128/8658/8021/87178/7884/26993/3178/26097/65125/6508…
GO:0051236	establishment of RNA localization	142	0.599023	1.95274	1e-10	5.79953e-09	4.78445e-09	3807	tags=69%, list=25%, signal=52%	11052/1660/55706/6426/10657/29072/7175/29890/23511/4686/7514/23279/9631/26019/25909/3837/11260/6432/55746/81929/5903/6428/53371/4904/4928/9972/57122/91746/8570/23049/9818/51808/8888/23165/9908/9793/9887/9984/4927/23381/22794/6311/5901/5976/6741/84248/10482/545/3181/55677/57510/79023/7013/10073/23636/23293/54888/84271/57187/348995/9688/9883/65109/10762/10128/8658/8021/87178/7884/26993/3178/26097/6…
GO:0051028	mRNA transport	112	0.602675	1.93829	1e-10	5.79953e-09	4.78445e-09	3769	tags=70%, list=25%, signal=53%	1660/55706/6426/29072/7175/29890/23511/4686/7514/23279/9631/26019/25909/6432/55746/81929/5903/6428/53371/4928/9972/57122/91746/8570/23049/9818/8888/23165/9908/9887/9984/4927/23381/22794/5976/84248/10482/3181/55677/79023/23636/23293/54888/84271/57187/348995/9688/9883/65109/10762/10128/8658/8021/7884/26993/3178/26097/65125/129401/100101267/11097/55795/8480/55916/1070/59343/9775/7919/55421/6830/9444…
GO:0048024	regulation of mRNA splicing, via spliceosome	83	0.614703	1.93727	1e-10	5.79953e-09	4.78445e-09	3807	tags=73%, list=25%, signal=55%	9967/10250/6429/3192/3190/10772/10657/5978/5725/7536/29890/1655/4686/11338/10419/6434/6651/27316/6432/6428/4928/91746/10658/57703/494115/8683/3191/58517/4691/79084/1859/3181/9589/84081/6732/10262/22938/64783/26528/51574/55234/10921/10521/9513/23543/7072/3178/6733/55147/8087/27339/3312/9584/10181/6433/9444/2332/29896/6431/4116/4869
GO:1903313	positive regulation of mRNA metabolic process	120	0.597734	1.93118	1e-10	5.79953e-09	4.78445e-09	3154	tags=65%, list=21%, signal=52%	51441/9967/9698/10236/3192/1660/7812/10492/23435/23318/79577/57472/57721/4686/10419/6434/123169/23019/27316/4076/56478/4904/170506/4928/10658/8570/4848/6093/56339/494115/4691/23369/149041/79084/55802/54542/9337/253943/5976/29883/26058/10605/91875/4849/399664/201626/3184/5393/10262/64282/22938/26528/27327/27161/25904/4850/27257/9513/23112/219988/9125/87178/79068/5073/22894/246175/56829/8087/55571/…
GO:0061014	positive regulation of mRNA catabolic process	96	0.594406	1.89252	1e-10	5.79953e-09	4.78445e-09	3154	tags=65%, list=21%, signal=51%	51441/9698/10236/3192/1660/7812/10492/23435/23318/57472/57721/23019/4076/56478/4904/170506/10658/8570/4848/6093/56339/23369/149041/55802/54542/9337/253943/5976/29883/26058/10605/91875/4849/399664/201626/3184/5393/64282/27327/27161/25904/4850/27257/9513/23112/219988/9125/87178/79068/5073/22894/246175/56829/8087/55571/255967/9924/23404/11044/26986/167227/9567
GO:0031123	RNA 3'-end processing	90	0.593494	1.87776	1e-10	5.79953e-09	4.78445e-09	5271	tags=82%, list=35%, signal=54%	5394/11052/55197/23318/79577/55339/23248/55656/4686/64895/123169/25962/114034/55149/5433/57117/170506/11051/10914/22828/91746/79882/53981/10978/79869/10768/1478/25896/6741/1736/2926/54931/81556/57508/112479/5393/26512/64282/25888/51574/87178/7884/580/5073/55756/1477/134353/51692/60528/1479/167153/23404/11044/51585/26986/90459/80789/58490/51095/118460/29101/79670/22916/79033/23283/51010/351/11340/…
GO:0000956	nuclear-transcribed mRNA catabolic process	119	0.580593	1.87444	1e-10	5.79953e-09	4.78445e-09	5073	tags=77%, list=34%, signal=52%	5394/9967/3192/1660/7812/10492/26523/55629/23318/57472/1655/4686/2107/55181/26019/10767/23019/55149/22803/4076/56478/4904/170506/23049/23644/2935/4848/149041/9887/55802/54542/23381/22794/9337/5976/29883/6741/10605/4849/201626/3184/5393/64282/23293/3182/27327/10921/27161/25904/4850/27257/65109/23112/51154/219988/9125/5073/22894/246175/54464/55571/255967/167153/9924/51594/84186/23404/11044/9775/269…
GO:0050779	RNA destabilization	95	0.58776	1.86911	1e-10	5.79953e-09	4.78445e-09	3148	tags=63%, list=21%, signal=50%	51441/9698/10236/3192/1660/7812/10492/23435/23318/124245/57472/57721/23019/4076/56478/4904/170506/10658/8570/4848/6093/56339/23369/149041/55802/54542/9337/253943/5976/29883/26058/10605/4849/399664/201626/3184/5393/64282/27327/27161/25904/4850/27257/9513/23112/219988/9125/87178/79068/5073/22894/246175/8087/55571/255967/9924/23404/11044/26986/167227
GO:0061157	mRNA destabilization	92	0.588958	1.86672	1e-10	5.79953e-09	4.78445e-09	3148	tags=64%, list=21%, signal=51%	51441/9698/10236/3192/1660/7812/10492/23435/23318/57472/57721/23019/4076/56478/4904/170506/10658/8570/4848/6093/56339/23369/149041/55802/54542/9337/253943/5976/29883/26058/10605/4849/399664/201626/3184/5393/64282/27327/27161/25904/4850/27257/9513/23112/219988/9125/87178/79068/5073/22894/246175/8087/55571/255967/9924/23404/11044/26986/167227
GO:0032784	regulation of DNA-templated transcription elongation	97	0.583185	1.85749	1e-10	5.79953e-09	4.78445e-09	4674	tags=77%, list=31%, signal=54%	3192/79577/142/904/80335/55656/4686/10915/123169/51755/57117/22828/23160/55209/284695/5469/85403/11198/9441/54797/8621/9984/9477/25896/54973/23211/11143/9439/81556/57508/51497/9025/10771/26512/51574/23476/80306/1499/905/3150/2074/7428/55726/7469/9282/27336/114825/55756/51003/165918/8312/23613/8861/7919/6830/9862/80789/9412/10614/92105/8178/112950/29079/8563/2146/22916/65123/10001/90390/57805/5583…
GO:0000375	RNA splicing, via transesterification reactions	272	0.555287	1.85556	1e-10	5.79953e-09	4.78445e-09	3350	tags=57%, list=22%, signal=45%	6421/79753/9967/10250/11218/6429/10236/3192/84950/1660/10946/3190/23028/9410/6426/10492/10772/10291/10657/96764/1665/5978/55660/5725/7536/10286/23517/3183/24144/29890/4670/25929/1653/23450/3187/1655/51362/51163/57721/4686/11338/10419/9716/10432/10199/9169/6434/6651/8161/27316/6432/10285/4236/6428/988/3189/4928/163859/23020/23451/9879/9733/91746/10658/8570/57703/56339/494115/8683/220988/3191/9785/…
GO:0031047	regulatory ncRNA-mediated gene silencing	124	0.572971	1.85256	1e-10	5.79953e-09	4.78445e-09	3828	tags=61%, list=25%, signal=46%	5394/79753/9698/1660/192669/26523/23318/1654/57472/10269/1655/4686/9631/1981/23019/6428/1994/56478/8575/10658/4848/56339/10978/23369/54487/6780/192670/9337/1656/5901/29883/1736/23264/4087/4849/3181/9931/4086/57510/7247/142940/64282/29066/7073/51574/27327/27161/23405/25904/10521/51593/103/729082/23112/29102/9125/5073/246175/84872/8087/55571/8737/23404/26986/55421/90459/2332/55051/23053/7257/6774/1…
GO:0006397	mRNA processing	428	0.548595	1.85223	1e-10	5.79953e-09	4.78445e-09	3769	tags=61%, list=25%, signal=47%	5511/6421/79753/9967/10250/11218/6429/10236/3192/11052/84950/1660/10946/3190/23028/9410/6426/10492/10772/10291/10657/23435/96764/1665/5978/55660/5725/7536/22985/55197/984/10286/23076/23517/79577/3183/55339/23248/9295/24144/79811/29890/4670/25929/55119/1653/23450/3187/1655/51362/90826/51163/57721/4686/9406/11338/64895/10419/10915/9716/10432/8458/9169/6434/123169/6651/8161/25962/27316/6432/8732/551…
GO:0051168	nuclear export	155	0.564896	1.84926	1e-10	5.79953e-09	4.78445e-09	4804	tags=74%, list=32%, signal=51%	11052/1660/10657/55153/29072/7175/29890/23511/23195/4686/7514/23279/9631/26019/6059/11260/51496/55746/5903/6428/56478/1977/4928/9972/57122/9147/91746/23049/51808/8888/5781/23039/9887/10768/9984/4927/23381/5494/1434/22794/5901/5976/6741/84248/10482/51068/3181/2932/6815/55781/55677/64328/57510/23636/23293/54888/84271/161424/57187/9688/9883/8021/26993/3313/3178/580/23214/26097/811/65125/23325/5310/6…
GO:0000377	RNA splicing, via transesterification reactions with bulged adenosine as nucleophile	268	0.550385	1.83753	1e-10	5.79953e-09	4.78445e-09	3350	tags=57%, list=22%, signal=45%	6421/79753/9967/10250/11218/6429/10236/3192/84950/1660/10946/3190/23028/9410/6426/10492/10772/10291/10657/96764/1665/5978/55660/5725/7536/10286/23517/3183/24144/29890/4670/25929/1653/23450/3187/1655/51362/51163/57721/4686/11338/10419/9716/10432/9169/6434/6651/8161/27316/6432/4236/6428/988/3189/4928/163859/23020/23451/9879/9733/91746/10658/57703/56339/494115/8683/220988/3191/9785/58517/4691/9129/9…
GO:0000398	mRNA splicing, via spliceosome	268	0.550385	1.83753	1e-10	5.79953e-09	4.78445e-09	3350	tags=57%, list=22%, signal=45%	6421/79753/9967/10250/11218/6429/10236/3192/84950/1660/10946/3190/23028/9410/6426/10492/10772/10291/10657/96764/1665/5978/55660/5725/7536/10286/23517/3183/24144/29890/4670/25929/1653/23450/3187/1655/51362/51163/57721/4686/11338/10419/9716/10432/9169/6434/6651/8161/27316/6432/4236/6428/988/3189/4928/163859/23020/23451/9879/9733/91746/10658/57703/56339/494115/8683/220988/3191/9785/58517/4691/9129/9…
GO:0061013	regulation of mRNA catabolic process	160	0.559757	1.83603	1e-10	5.79953e-09	4.78445e-09	3807	tags=62%, list=25%, signal=47%	51441/9967/9698/26135/10236/3192/1660/7812/10492/23435/23318/3183/57472/57721/23019/4076/1994/56478/4904/170506/3658/10658/8570/79882/4848/6093/56339/328/23369/149041/55802/10949/54542/22794/9337/253943/5976/29883/26058/10605/23367/91875/4849/399664/23185/201626/3184/1432/5393/64282/3182/90806/27327/8761/27161/25904/4850/27257/207/22868/9513/23112/79072/219988/9125/87178/79068/55132/60493/5073/81…
GO:0043488	regulation of mRNA stability	144	0.561827	1.83345	1e-10	5.79953e-09	4.78445e-09	3807	tags=62%, list=25%, signal=47%	51441/9967/9698/26135/10236/3192/1660/7812/10492/23435/23318/3183/57472/57721/23019/4076/1994/56478/4904/170506/3658/10658/8570/79882/4848/6093/56339/328/23369/149041/55802/10949/54542/9337/253943/5976/29883/26058/10605/23367/4849/399664/23185/201626/3184/1432/5393/64282/90806/27327/8761/27161/25904/4850/27257/207/22868/9513/23112/79072/219988/9125/87178/79068/55132/60493/5073/8148/22894/246175/2…
GO:0043487	regulation of RNA stability	155	0.557223	1.82414	1e-10	5.79953e-09	4.78445e-09	3807	tags=62%, list=25%, signal=47%	51441/9967/9698/26135/10236/3192/1660/7812/10492/23435/23318/3183/92345/124245/57472/57721/23019/4076/1994/56478/4904/170506/3658/10658/8570/51808/79882/4848/6093/56339/328/23369/149041/55802/10949/54542/9337/253943/5976/29883/1736/26058/10605/23367/4849/399664/23185/201626/3184/1432/5393/51538/64282/90806/27327/54888/8761/27161/25904/4850/27257/207/22868/9513/23112/79072/219988/9125/87178/79068/…
GO:0043484	regulation of RNA splicing	154	0.555606	1.81752	1e-10	5.79953e-09	4.78445e-09	3807	tags=64%, list=25%, signal=48%	9967/10250/6429/3192/3190/6426/10772/10657/10137/5978/5725/7536/5430/23076/29890/23450/3187/1655/4686/11338/23326/10419/56970/27097/6434/6651/27316/6432/6428/3189/4928/6883/117143/91746/10658/284695/57703/27332/494115/8683/3191/58517/4691/79084/1859/2926/389677/3181/9589/84081/6314/6732/3185/10262/22938/55578/64783/26528/51574/1196/55234/10921/10521/9513/64863/23543/8295/9991/7072/3178/2521/84872…
GO:2001252	positive regulation of chromosome organization	104	0.565941	1.80868	1e-10	5.79953e-09	4.78445e-09	5173	tags=77%, list=34%, signal=51%	9869/6950/92345/7175/54617/5594/22948/51377/170506/10576/10694/5885/26354/23272/7528/51535/80351/86/8550/64151/84464/1736/10051/7014/22880/545/3181/23397/54892/9918/3184/4683/7520/699/7013/10524/23310/10575/5514/55729/10592/7203/1499/4216/8658/93973/4926/3178/9555/5073/908/140609/23137/546/8607/84250/4751/54891/54737/983/1017/4361/54386/10574/4798/286053/83444/55719/10445/3981/79618/83852/25913/4…
GO:0006354	DNA-templated transcription elongation	125	0.55847	1.80662	1e-10	5.79953e-09	4.78445e-09	4348	tags=70%, list=29%, signal=50%	6924/3192/79577/142/904/29072/80335/55193/55656/4686/10915/23168/123169/51755/57117/22828/23160/9733/9646/55209/284695/5469/85403/11198/6917/9441/54797/8621/9984/9477/25896/84656/54973/23211/11143/9439/81556/2071/57508/55677/79736/51497/9150/9025/10771/26512/51574/23476/9958/80306/1499/905/3150/2074/7428/55726/7469/9282/27336/114825/55756/51003/165918/8312/55250/55795/23613/8861/7919/6830/9862/80…
GO:0051983	regulation of chromosome segregation	121	0.557847	1.80266	1e-10	5.79953e-09	4.78445e-09	3984	tags=65%, list=27%, signal=48%	55920/9698/3192/8289/7756/6599/196528/7175/55193/29117/26271/57492/8697/701/8452/5885/6601/6597/3619/1062/23369/6602/86/64151/8678/996/10051/324/1457/23397/54892/55055/1063/64682/55143/9918/55781/4085/9184/699/10524/11004/23310/6598/79677/5977/57082/55274/51433/10592/7272/10403/54908/4926/9787/56852/29945/6603/1459/9700/5925/23137/5347/51143/55795/83540/891/9183/83903/9319/11130/983/157313/55755/…
GO:0006402	mRNA catabolic process	214	0.542553	1.80069	1e-10	5.79953e-09	4.78445e-09	5073	tags=69%, list=34%, signal=46%	51441/5394/9967/9698/26135/10236/3192/1660/7812/192669/10492/26523/23435/55629/23318/3183/57472/1655/57721/4686/2107/55181/26019/10767/23019/55149/22803/4076/1994/56478/4904/170506/3658/10658/8570/23049/23644/79882/2935/4848/6093/56339/328/23369/149041/9887/55802/10949/54542/23381/192670/22794/9337/253943/5976/29883/6741/26058/10605/23367/91875/4849/399664/23185/201626/3184/1432/5393/64282/23293/…
GO:0033044	regulation of chromosome organization	237	0.538968	1.79257	1e-10	5.79953e-09	4.78445e-09	5456	tags=74%, list=36%, signal=48%	5394/3192/8289/7756/6599/8467/142/3183/196528/9869/10664/6950/92345/7175/55193/54617/29117/26271/57492/56252/23063/7874/5594/22948/51377/170506/8697/10576/701/10694/8452/23049/5885/6601/6597/26354/23272/3619/1062/7528/51535/80351/6602/86/9031/8550/64151/26054/23381/84464/54552/8678/5976/1736/996/10051/7014/324/22880/545/3181/23397/54892/55055/6047/1063/64682/2072/55143/9918/55781/3184/4683/7520/4…
GO:0006368	transcription elongation by RNA polymerase II	107	0.55263	1.77103	1e-10	5.79953e-09	4.78445e-09	4776	tags=73%, list=32%, signal=50%	6924/3192/79577/142/904/29072/55193/55656/4686/10915/23168/123169/51755/57117/23160/9733/9646/5469/85403/11198/6917/9441/54797/8621/9477/25896/84656/54973/9439/81556/2071/57508/55677/51497/9150/9025/10771/26512/51574/23476/9958/80306/1499/2074/7428/55726/7469/9282/114825/55756/51003/165918/8312/55250/55795/23613/8861/6830/9862/80789/9412/10614/92105/8178/112950/29079/81488/2146/22916/65123/10001/…
GO:0006401	RNA catabolic process	264	0.530277	1.76959	1e-10	5.79953e-09	4.78445e-09	5073	tags=66%, list=34%, signal=44%	51441/5511/5394/9967/9698/26135/10236/3192/1660/7812/192669/10492/26523/23435/55629/23318/23517/3183/92345/80335/124245/57472/1655/57721/4686/2107/55181/26019/10767/23019/55149/22803/4076/1994/56478/4904/170506/3658/10658/8570/23049/51808/23644/79882/2935/4848/6093/56339/328/10940/23369/149041/9887/55802/10949/54542/23381/192670/22794/9337/23211/253943/5976/29883/6741/1736/26058/246243/2926/10605…
GO:0040029	epigenetic regulation of gene expression	188	0.534248	1.76735	1e-10	5.79953e-09	4.78445e-09	3952	tags=62%, list=26%, signal=46%	5394/3192/26155/8289/23028/22823/6996/8467/11146/9869/10664/5929/3066/7175/29890/10269/29117/10432/54934/54906/6045/57492/3065/79723/7874/55183/1642/91746/9646/1786/6597/23272/25879/3054/56339/51366/25942/284058/23512/51535/200424/79813/6602/1859/2033/57673/84656/23347/11143/9425/22880/51742/648/4591/5927/221656/11176/353274/144108/4001/8493/8520/5253/9025/8545/11177/84444/51230/339287/55167/8085…
GO:0000819	sister chromatid segregation	213	0.532016	1.76599	1e-10	5.79953e-09	4.78445e-09	5226	tags=72%, list=35%, signal=48%	3192/8289/148479/7756/6599/7155/8467/196528/7175/55193/54617/29117/23122/26271/3837/57492/81929/23063/9126/3796/8697/23172/701/8452/5885/6601/6597/3619/1062/25836/29127/9113/6602/23332/86/9031/64151/5901/8678/996/10051/8243/9525/79598/324/126731/23397/54892/49856/55055/1063/10274/64682/55143/9918/55781/283489/55125/90417/4085/9184/699/10270/10524/11004/23310/23636/6598/5977/57082/55274/25936/5143…
GO:0008380	RNA splicing	405	0.523319	1.76517	1e-10	5.79953e-09	4.78445e-09	4102	tags=60%, list=27%, signal=44%	5511/6421/79753/9967/10250/11218/6429/10236/3192/84950/1660/10946/3190/23028/9410/6426/10492/10772/10291/10657/23435/96764/10137/1665/5978/55660/5725/7536/22985/5430/10286/23076/23517/3183/283742/9295/24144/29890/4670/25929/55119/1653/23450/3187/1655/51362/51163/57721/4686/9406/11338/23326/10419/10915/9716/10432/56970/10199/8458/9169/27097/6434/6651/8161/25962/27316/6432/51755/10285/4236/6428/988…
GO:0000070	mitotic sister chromatid segregation	174	0.533075	1.75736	1e-10	5.79953e-09	4.78445e-09	5226	tags=74%, list=35%, signal=49%	3192/148479/7756/8467/7175/54617/23122/26271/3837/81929/23063/9126/3796/8697/23172/701/8452/5885/3619/1062/25836/29127/23332/9031/64151/5901/8678/10051/8243/9525/79598/324/126731/23397/54892/49856/55055/1063/10274/55143/9918/283489/55125/90417/4085/9184/699/10270/10524/11004/23310/23636/57082/25936/51433/3832/10592/7272/1060/9493/10403/9928/54908/84142/81930/26993/4926/9787/10540/26065/56647/1073…
GO:0007059	chromosome segregation	369	0.519991	1.75133	1e-10	5.79953e-09	4.78445e-09	5456	tags=71%, list=36%, signal=46%	55920/9698/3192/998/8289/1104/55706/148479/7756/6599/7155/8467/64793/2959/196528/10664/1654/7175/55193/56916/163786/54617/29899/29117/23122/26271/55142/3837/57492/81929/23063/9126/3796/8697/27229/23172/1642/9134/701/54801/8452/7150/5885/6601/6597/25879/3619/1062/9897/91687/25836/29127/23369/9113/6602/23332/151246/86/9031/10097/6491/11011/79441/64151/26054/192670/5901/8678/996/10051/8243/9525/7959…
GO:0098813	nuclear chromosome segregation	267	0.524264	1.74997	1e-10	5.79953e-09	4.78445e-09	5531	tags=72%, list=37%, signal=46%	55920/3192/998/8289/55706/148479/7756/6599/7155/8467/196528/7175/55193/54617/29117/23122/26271/3837/57492/81929/23063/9126/3796/8697/23172/1642/9134/701/8452/5885/6601/6597/25879/3619/1062/9897/25836/29127/9113/6602/23332/86/9031/10097/64151/192670/5901/8678/996/10051/8243/9525/79598/324/126731/23397/54892/49856/55055/1063/10274/64682/55143/9918/55781/283489/1778/55125/90417/4085/9184/699/7013/10…
GO:0016570	histone modification	110	0.543848	1.74598	1.00909e-10	5.79953e-09	4.78445e-09	4790	tags=72%, list=32%, signal=49%	5928/8467/57708/29072/9869/5929/3066/4800/10419/54934/56970/27097/4802/3065/23451/9810/3054/9219/55870/56254/284058/6885/9188/79813/10498/9739/86/9031/2033/7334/1387/51105/55689/8089/6418/11176/57634/23067/84444/51230/339287/55167/9070/23411/9112/10933/2074/7469/9757/7403/84108/54531/4801/10943/7913/56950/10514/10902/11091/57504/8607/55683/8841/93624/10336/10919/6871/29128/23135/4297/672/9643/104…
GO:0015931	nucleobase-containing compound transport	188	0.521164	1.72407	1e-10	5.79953e-09	4.78445e-09	3807	tags=57%, list=25%, signal=43%	11052/1660/55706/6426/10657/29072/7175/29890/23511/4686/7514/23279/9631/26019/25909/3837/11260/6432/55746/81929/5903/6428/53371/4904/4928/9972/57122/91746/8570/23049/9818/51808/8888/23165/57724/9908/9793/9887/9984/4927/23381/22794/6311/5901/5976/6741/84248/10482/3181/55677/57510/79023/10073/23636/23293/54888/84271/57187/60386/348995/9688/9883/65109/10762/23169/10128/29957/8658/84275/8021/87178/78…
GO:0017148	negative regulation of translation	174	0.520711	1.7166	1e-10	5.79953e-09	4.78445e-09	3248	tags=53%, list=22%, signal=42%	51441/9698/26135/10236/3192/1660/7812/192669/10492/26523/23435/23318/1654/2058/3609/7175/57472/57721/1981/23019/4076/56478/1977/4904/170506/1965/10658/8570/4848/6093/56339/6726/4691/23369/149041/55802/54542/192670/54517/9337/1656/253943/11236/5976/29883/26058/10605/23367/90850/4849/399664/1457/201626/3184/5393/64282/51247/7298/1719/27327/27161/25904/1979/4850/27257/9513/23112/219988/9125/87178/79…
GO:0000724	double-strand break repair via homologous recombination	160	0.521414	1.71026	1e-10	5.79953e-09	4.78445e-09	4257	tags=63%, list=28%, signal=46%	6421/23028/64769/142/196528/29072/56893/54617/26122/55159/7158/8438/55183/151987/5885/58493/254394/4171/79000/6117/7528/25836/84893/86/10097/57599/84464/7334/4173/23347/54799/79728/6118/8914/51444/2072/641/8089/8317/4683/253714/5965/57634/22909/80010/10524/4175/55010/79677/84296/5980/23514/3980/57697/10213/55218/64210/6944/8295/10933/2074/23126/23503/254225/113510/51588/25/2521/80314/23137/4172/1…
GO:0006913	nucleocytoplasmic transport	294	0.510013	1.70847	1e-10	5.79953e-09	4.78445e-09	4848	tags=64%, list=32%, signal=44%	23633/11052/1660/55706/10657/23435/55153/29072/51307/7175/29890/55705/23511/23195/4686/7514/23279/9631/26019/25909/3837/6059/11260/51496/55746/81929/5903/26060/6428/1994/53371/56478/1977/4928/9972/57122/9147/91746/23049/9818/51808/8888/5469/51366/84455/5781/3842/5571/23165/23039/146059/3839/5501/9887/10768/9984/4927/23381/5494/2033/1434/51684/22794/5901/5976/6741/84248/10482/51715/51068/3181/2932…
GO:0051169	nuclear transport	294	0.510013	1.70847	1e-10	5.79953e-09	4.78445e-09	4848	tags=64%, list=32%, signal=44%	23633/11052/1660/55706/10657/23435/55153/29072/51307/7175/29890/55705/23511/23195/4686/7514/23279/9631/26019/25909/3837/6059/11260/51496/55746/81929/5903/26060/6428/1994/53371/56478/1977/4928/9972/57122/9147/91746/23049/9818/51808/8888/5469/51366/84455/5781/3842/5571/23165/23039/146059/3839/5501/9887/10768/9984/4927/23381/5494/2033/1434/51684/22794/5901/5976/6741/84248/10482/51715/51068/3181/2932…
GO:0032200	telomere organization	158	0.518965	1.70113	1e-10	5.79953e-09	4.78445e-09	5745	tags=73%, list=38%, signal=45%	5394/3192/142/5591/3183/64858/6950/92345/24144/54617/56252/7874/5594/22948/51377/170506/55183/10728/10576/9134/10694/23049/26354/328/6117/7528/80351/5981/86/8550/23381/84464/54552/5976/1736/6118/7014/545/3181/2072/641/3320/3184/4683/7520/8520/7013/84444/10575/64282/1763/23293/79677/5514/7203/1499/4216/8658/93973/3178/54433/5073/3326/908/54464/140609/55651/23137/546/3020/7486/3364/8607/9156/84250/…
GO:0000723	telomere maintenance	146	0.520541	1.69891	1e-10	5.79953e-09	4.78445e-09	5664	tags=74%, list=38%, signal=47%	5394/3192/142/5591/3183/64858/6950/92345/24144/54617/56252/7874/5594/22948/51377/170506/55183/10728/10576/9134/10694/23049/26354/328/6117/7528/80351/5981/86/8550/23381/84464/54552/5976/1736/6118/7014/545/3181/2072/641/3320/3184/4683/7520/7013/10575/64282/1763/23293/79677/5514/7203/1499/4216/8658/93973/3178/54433/5073/3326/908/54464/140609/55651/23137/546/7486/3364/8607/9156/84250/167227/4751/5489…
GO:0000725	recombinational repair	164	0.516829	1.69745	1e-10	5.79953e-09	4.78445e-09	4257	tags=63%, list=28%, signal=46%	6421/23028/64769/142/196528/29072/56893/54617/26122/55159/7158/8438/55183/151987/5885/58493/254394/4171/79000/6117/7528/25836/84893/86/10097/57599/84464/7334/4173/23347/54799/79728/6118/8914/51444/2072/641/8089/8317/4683/253714/5965/57634/22909/7520/80010/10524/4175/55010/79677/84296/5980/23514/3980/57697/10213/55218/64210/6944/8295/10933/2074/23126/23503/254225/113510/51588/25/2521/80314/23137/4…
GO:0022613	ribonucleoprotein complex biogenesis	443	0.502238	1.6967	1e-10	5.79953e-09	4.78445e-09	4441	tags=56%, list=30%, signal=41%	51441/5394/79753/11218/26135/11052/1660/387338/26155/10885/10946/192669/79707/6426/10772/10291/26523/51118/54680/29889/11103/96764/7536/9816/23076/23517/79577/5591/55153/8661/25926/92345/1654/25929/285855/1653/4931/23450/23195/4686/10419/7514/55164/81875/84135/10199/9169/55720/23560/6059/8161/55127/64216/22803/153443/10600/5433/51602/8886/27292/163859/23020/10728/11051/8575/29063/23451/134430/231…
GO:0043414	macromolecule methylation	184	0.512063	1.69287	1e-10	5.79953e-09	4.78445e-09	5063	tags=68%, list=34%, signal=46%	387338/6018/96764/8467/23463/142/283742/29072/9869/10664/5929/29890/10269/57721/10419/54482/2107/54934/25962/64216/27292/8731/29063/55006/1786/2935/3054/56339/9219/55870/284058/54815/79813/10498/9739/4152/57673/23091/54931/79872/51742/221078/648/9589/11176/11180/8493/23067/93587/25917/84444/51230/25821/60487/64783/9070/51574/54888/55729/57570/5926/207/64863/54069/127253/5870/7469/6634/55783/9757/…
GO:0006260	DNA replication	258	0.507391	1.69189	1e-10	5.79953e-09	4.78445e-09	5522	tags=71%, list=37%, signal=46%	1660/5928/8467/64769/142/23244/114799/26057/54617/10269/55159/26271/64318/23560/23063/9126/51377/163859/5930/9093/9134/11124/79892/7150/254394/4171/5884/25942/6749/6117/7528/11198/84893/10498/5981/86/9984/5557/84464/890/5428/58525/4173/4678/11143/51455/5976/246243/6118/7014/8914/545/11073/7270/11169/466/5000/641/6418/8317/4683/253714/5965/201973/55388/5983/80010/4998/7013/11177/4175/22944/1763/97…
GO:0006282	regulation of DNA repair	200	0.50699	1.68252	1e-10	5.79953e-09	4.78445e-09	5044	tags=66%, list=34%, signal=44%	2140/1660/8289/23028/7398/6599/7155/64769/142/5591/196528/29072/24144/56893/55193/23450/54617/29117/23326/26122/56970/27097/57492/7158/51377/55183/6873/6883/151987/117143/6601/6597/79000/7528/84893/6602/86/10097/57599/7334/23347/11143/54799/57223/6118/7014/8451/8914/545/7336/8505/8089/57634/6314/9025/10524/55578/55010/7468/6598/5977/55274/23514/23411/6877/6878/64210/6944/150275/2305/8295/10933/20…
GO:0051054	positive regulation of DNA metabolic process	269	0.500146	1.6701	1e-10	5.79953e-09	4.78445e-09	4978	tags=61%, list=33%, signal=42%	2140/1660/8289/7398/6599/7155/8467/64769/142/5591/196528/6950/92345/55193/4436/4931/54617/29117/26122/57492/7874/7158/5594/22948/51377/170506/55183/10728/10576/10694/11124/6601/6597/26354/7528/22976/80351/6602/54726/86/10097/57599/8550/84464/7334/890/58525/23347/11143/54799/1736/7014/8914/545/7336/3181/466/8089/8317/3320/3184/4683/57634/7520/5983/7013/9025/10524/11177/10575/1763/5395/7468/6598/59…
GO:0090068	positive regulation of cell cycle process	207	0.502442	1.66805	1e-10	5.79953e-09	4.78445e-09	5173	tags=64%, list=34%, signal=42%	55920/3192/998/79577/1654/5586/7175/26057/163786/54617/29899/23276/26271/1981/8697/10869/6868/8452/5885/3619/6683/5469/25942/29127/6491/9984/64151/5356/58525/8678/10051/9525/8450/8451/23397/54892/55143/9918/8317/1019/1778/10733/4085/699/9585/137886/10524/81610/23310/23636/79677/5514/27085/51433/23476/10592/9493/10403/207/9928/55023/144455/4926/9787/79915/6240/65125/7027/9555/993/56852/9700/5925/1…
GO:0000075	cell cycle checkpoint signaling	181	0.504833	1.66697	1e-10	5.79953e-09	4.78445e-09	5196	tags=70%, list=35%, signal=46%	7756/5591/7175/4436/55159/7158/51322/988/163859/701/58493/3619/5884/5781/261726/63967/57551/8883/9984/8720/25896/9575/26058/6118/8451/324/8914/545/7508/11073/55055/1063/55143/641/4683/4085/9184/699/4998/80185/1432/84444/1763/57082/5514/9656/10116/54888/25949/9675/835/54962/7272/60561/2177/10403/2074/54908/84142/440275/580/51720/5810/79791/9344/80254/27339/6419/5347/5932/1386/51143/91603/23376/557…
GO:0051052	regulation of DNA metabolic process	462	0.492442	1.66649	1e-10	5.79953e-09	4.78445e-09	4059	tags=55%, list=27%, signal=42%	5394/2140/3192/1660/8289/1676/23028/7398/6018/6599/7155/8467/64769/142/5591/3183/196528/29072/6950/23244/92345/114799/24144/56893/55193/56916/4436/4931/26057/23450/54617/10269/29117/23326/10419/26122/56970/26271/27097/57492/23560/56252/23063/7874/7158/9126/5594/22948/51377/170506/55183/6873/6883/10728/10576/5930/64802/151987/117143/10694/11124/23049/6601/6597/26354/4171/2956/5884/79000/7528/22976…
GO:0006302	double-strand break repair	277	0.49603	1.65864	1e-10	5.79953e-09	4.78445e-09	4911	tags=64%, list=33%, signal=44%	6421/2140/8289/23028/6599/7155/64769/142/5591/196528/64858/29072/24144/56893/55193/56916/4436/1653/54617/29117/26122/55159/57492/7158/8438/55183/151987/5885/58493/6601/6597/254394/4171/79000/6117/7528/25836/84893/6602/86/10097/57599/84464/7334/4173/23347/54799/79728/57223/6118/8914/545/51444/7336/2072/641/8089/8317/4683/253714/5965/22992/57634/22909/7520/80010/9025/10524/4175/7415/1763/55010/7468…
GO:0006417	regulation of translation	371	0.490439	1.6524	1e-10	5.79953e-09	4.78445e-09	5167	tags=62%, list=34%, signal=42%	51441/9698/26135/10236/3192/1660/2475/7812/192669/8672/10492/26523/10657/23435/23318/5591/1654/2058/3609/7175/25929/57472/23173/1653/1982/57721/4686/23191/2107/1981/10767/6059/23019/10600/4076/1994/56478/1977/113251/4904/170506/29063/3658/1965/10658/8570/10131/2935/4848/6093/56339/9221/6726/4691/23369/8872/7458/149041/55037/55239/55802/8550/54542/192670/22794/6311/54517/9337/1656/253943/11236/597…
GO:0022618	protein-RNA complex assembly	189	0.49899	1.65108	1e-10	5.79953e-09	4.78445e-09	4029	tags=53%, list=27%, signal=39%	79753/11218/11052/1660/10946/192669/6426/10772/10291/26523/54680/96764/7536/79577/5591/8661/92345/25929/1653/23450/23195/4686/10419/55164/9169/8161/5433/23020/10728/11051/8575/23451/9879/9733/91746/10658/8562/8683/8669/10978/9129/9416/79869/79084/84231/192670/545/54505/51386/8668/8663/3320/10594/7520/10992/26747/6732/10262/10713/50628/27161/23405/103/22868/11171/22907/51154/1983/6634/10569/27336/…
GO:0032259	methylation	240	0.495481	1.64823	1e-10	5.79953e-09	4.78445e-09	5063	tags=64%, list=34%, signal=43%	387338/7799/6018/96764/8467/23463/142/283742/29072/9869/10664/5929/29890/10269/90826/57721/11108/10419/54482/2107/54934/25962/64216/79723/27292/8731/29063/55006/55209/56980/1786/2935/3054/56339/9219/55870/284058/54815/79813/10498/9739/4152/57673/23091/10196/54931/79872/64324/51742/221078/648/9589/11176/11180/8493/23067/93587/25917/84444/51230/25821/51108/8085/138199/7468/79624/60487/64783/9070/72…
GO:0071826	protein-RNA complex organization	197	0.496856	1.64792	1e-10	5.79953e-09	4.78445e-09	4857	tags=58%, list=32%, signal=40%	79753/11218/11052/1660/10946/192669/6426/10772/10291/26523/54680/96764/7536/79577/5591/8661/92345/24144/25929/1653/23450/23195/4686/10419/55164/9169/8161/5433/23020/10728/11051/8575/23451/9879/9733/91746/10658/8562/8683/8669/10978/9129/9416/79869/79084/84231/192670/545/54505/51386/8668/8663/3320/1659/10594/7520/10992/3799/26747/6732/7415/10262/10713/50628/27161/23405/103/22868/11171/22907/51154/1…
GO:0042254	ribosome biogenesis	304	0.49048	1.64432	1e-10	5.79953e-09	4.78445e-09	4441	tags=54%, list=30%, signal=39%	51441/5394/26135/387338/26155/10885/79707/51118/54680/29889/11103/9816/23076/23517/5591/55153/25926/92345/1654/285855/4931/23195/7514/55164/81875/84135/10199/55720/23560/6059/55127/64216/22803/153443/10600/51602/8886/27292/163859/29063/134430/23160/51729/51077/55006/9875/54700/8602/84864/84294/25879/9221/27042/55759/55813/9188/80135/84231/30836/4927/79631/51018/54552/57050/5901/1736/51575/128061/…
GO:0034470	ncRNA processing	400	0.487371	1.64406	1e-10	5.79953e-09	4.78445e-09	5290	tags=64%, list=35%, signal=42%	51441/5394/79753/9698/387338/10885/192669/79707/26523/51118/54680/11103/79693/23318/23076/23517/5591/283742/25926/92345/1654/285855/1653/4931/10269/1655/55656/4686/54482/54802/9631/55164/84135/10199/55720/23560/114034/55127/64216/22803/153443/6428/57117/51602/8886/27292/163859/8575/29063/134430/23160/79691/51729/51077/55006/9875/8602/84294/25879/56339/9221/27042/55759/10940/55813/10978/23369/9188…
GO:0034249	negative regulation of amide metabolic process	193	0.495513	1.64184	1e-10	5.79953e-09	4.78445e-09	5064	tags=61%, list=34%, signal=41%	51441/9698/26135/10236/3192/1660/7812/192669/10492/26523/23435/23318/1654/2058/3609/7175/57472/57721/1981/23019/4076/56478/1977/4904/170506/1965/10658/8570/4848/6093/56339/6726/4691/23369/149041/55802/54542/192670/54517/9337/1656/253943/11236/5976/29883/26058/10605/23367/90850/4849/399664/1457/201626/3184/5393/64282/51247/7298/1719/27327/27161/25904/1979/4850/27257/9513/23112/23163/219988/9125/87…
GO:0140014	mitotic nuclear division	249	0.49244	1.63967	1e-10	5.79953e-09	4.78445e-09	5531	tags=67%, list=37%, signal=43%	3192/998/1104/148479/7756/8467/64793/7175/54617/10419/23122/26271/3837/81929/23063/10600/9126/3796/8697/23172/701/8452/5885/3619/1062/6683/25836/29127/23332/9031/64151/5901/8678/10051/8243/9525/79598/324/126731/23397/54892/49856/55055/1063/10274/55143/9918/283489/55125/90417/4085/9184/9150/148362/699/9585/137886/10270/10524/11004/23310/23636/10201/57082/54820/27085/25936/51433/3832/79866/10592/72…
GO:0010608	post-transcriptional regulation of gene expression	475	0.482199	1.6322	1e-10	5.79953e-09	4.78445e-09	5007	tags=59%, list=33%, signal=40%	51441/9967/9698/26135/10236/3192/1660/2475/7812/192669/8672/10492/26523/10657/23435/23318/5591/3183/92345/124245/1654/2058/3609/7175/25929/57472/23173/1653/10269/1982/57721/4686/23191/2107/1981/10767/6059/23019/10600/4076/1994/56478/1977/113251/4904/170506/11051/29063/3658/91746/1965/10658/8570/51808/10131/79882/2935/4848/6093/56339/9221/6726/328/4691/10978/23369/8872/7458/149041/54487/55037/5523…
GO:0045787	positive regulation of cell cycle	265	0.487793	1.628	1e-10	5.79953e-09	4.78445e-09	5173	tags=60%, list=34%, signal=40%	55920/3192/998/79577/1654/5586/7175/26057/163786/54617/29899/23326/23276/26271/1981/1977/8697/10869/6868/8452/5885/3619/3054/6683/5469/25942/5781/6885/29127/6491/9984/64151/5356/58525/8678/10051/9525/8450/8451/23397/54892/55143/9918/8317/1019/1778/6198/10733/4085/64848/699/9585/137886/10524/81610/23310/23636/79677/5514/27085/51433/23476/219771/10592/9493/10403/207/10018/9928/55023/144455/4926/978…
GO:0044770	cell cycle phase transition	491	0.477604	1.61832	1e-10	5.79953e-09	4.78445e-09	5134	tags=61%, list=34%, signal=41%	55920/8289/1104/7756/10657/6599/79577/5591/196528/1654/7175/55193/4436/26057/163786/54617/29117/23276/55159/23122/26271/1981/57492/7158/51322/26060/988/1977/8697/163859/6873/1642/9134/701/6868/8452/5885/58493/6601/6597/3619/2935/5884/8453/1062/6683/25942/5781/22976/9113/10197/6602/23332/261726/63967/86/6491/57551/8883/9984/8720/25896/890/5356/10776/5976/996/9575/26058/9525/6118/8450/8451/324/2071…
GO:0000280	nuclear division	350	0.476949	1.60503	1e-10	5.79953e-09	4.78445e-09	5531	tags=63%, list=37%, signal=41%	3192/22887/998/1104/55706/148479/7756/7155/8467/64793/7175/54617/10419/23122/26271/3837/81929/23063/10600/9126/8438/3796/8697/23172/1642/9134/701/8452/5885/25879/3619/1062/6683/9897/25836/29127/23332/9031/10097/64151/192670/84464/5901/8678/10051/8243/9525/79598/324/126731/23397/54892/49856/55055/1063/10274/2072/5000/55143/9918/283489/55125/90417/4085/9184/9150/80010/148362/699/7013/9585/137886/10…
GO:1901987	regulation of cell cycle phase transition	386	0.475014	1.60122	1e-10	5.79953e-09	4.78445e-09	5196	tags=62%, list=35%, signal=41%	55920/8289/7756/6599/79577/5591/196528/1654/7175/55193/4436/26057/163786/54617/29117/23276/55159/26271/1981/57492/7158/51322/26060/988/8697/163859/1642/701/6868/8452/5885/58493/6601/6597/3619/5884/1062/25942/5781/22976/10197/6602/261726/63967/86/6491/57551/8883/9984/8720/25896/5356/9575/26058/9525/6118/8450/8451/324/2071/8914/545/7508/11073/55055/1063/55143/5934/641/55781/8317/1019/4683/4085/9184…
GO:0044772	mitotic cell cycle phase transition	403	0.474492	1.60064	1e-10	5.79953e-09	4.78445e-09	5134	tags=61%, list=34%, signal=41%	55920/8289/1104/7756/10657/6599/79577/5591/196528/1654/7175/55193/26057/163786/54617/29117/23276/55159/23122/26271/1981/57492/51322/26060/1977/8697/163859/6873/1642/9134/701/6868/8452/5885/58493/6601/6597/3619/2935/5884/8453/1062/6683/25942/9113/10197/6602/23332/63967/86/6491/57551/8883/8720/890/5356/10776/996/26058/9525/6118/8450/8451/324/2071/7508/11073/8462/55055/1063/64682/55143/5934/641/5578…
GO:0006310	DNA recombination	277	0.476177	1.59226	1e-10	5.79953e-09	4.78445e-09	5884	tags=69%, list=39%, signal=43%	6421/23028/7155/64769/142/5591/196528/29072/56893/56916/4436/54617/9730/26122/55159/7158/8438/51377/55183/151987/5885/58493/254394/4171/2956/79000/328/6117/7528/22976/25836/84893/86/10097/57599/4437/9984/84464/7334/4173/23347/54799/79728/6118/7014/8914/11073/51444/3838/2072/641/8089/8317/4683/253714/5965/57634/22909/7520/80010/9025/10524/7247/4175/22944/5395/55010/7468/29893/79677/84296/5980/2351…
GO:0048285	organelle fission	394	0.471578	1.59022	1e-10	5.79953e-09	4.78445e-09	5531	tags=62%, list=37%, signal=40%	3192/22887/998/1104/55706/148479/7756/7155/8467/64793/55737/7175/54617/54708/10419/23122/26271/3837/81929/23063/10600/9126/8438/3796/8697/23172/1642/9134/701/192111/8452/10928/5885/25879/3619/1062/6683/9897/25836/29127/23332/8546/9031/10097/64151/192670/84464/5901/8678/10051/8243/9525/79598/324/126731/23397/54892/49856/55055/1063/10274/2072/5000/55143/9918/23259/283489/55125/90417/4085/9184/9150/…
GO:0010948	negative regulation of cell cycle process	273	0.474676	1.58697	1e-10	5.79953e-09	4.78445e-09	5196	tags=63%, list=35%, signal=42%	7756/8467/79577/5591/7175/4436/29117/55159/10432/26271/23063/7158/51322/988/163859/701/5885/58493/3619/5884/5781/261726/63967/9031/57551/8883/9984/8720/25896/9575/26058/6118/7014/8451/324/8914/545/7508/11073/4591/55055/1063/55143/5934/641/4683/4085/9184/699/4998/7013/80185/1432/84444/55031/1763/10106/10201/57082/5514/9656/27085/10116/54888/9738/25949/9675/835/54962/7272/60561/2177/10403/899/10040…
GO:0016072	rRNA metabolic process	249	0.47329	1.5759	1e-10	5.79953e-09	4.78445e-09	5290	tags=59%, list=35%, signal=39%	51441/5394/387338/2475/10885/79707/51118/54680/11103/23076/23517/5591/25926/92345/285855/4931/55164/2976/84135/10199/55720/23560/55127/64216/22803/153443/84172/51602/8886/27292/163859/29063/9329/134430/23160/51729/51077/55006/9875/8602/9014/6597/84294/25879/9221/27042/55759/4691/55813/9188/80135/9330/10927/51018/2975/57050/1736/51575/84549/79039/55781/28987/112479/84365/83732/55035/9790/4141/1105…
GO:1901990	regulation of mitotic cell cycle phase transition	301	0.470098	1.57554	1e-10	5.79953e-09	4.78445e-09	5117	tags=60%, list=34%, signal=41%	55920/8289/7756/6599/79577/5591/196528/1654/7175/55193/26057/163786/54617/29117/23276/55159/26271/1981/57492/51322/26060/8697/163859/1642/701/6868/8452/5885/58493/6601/6597/3619/5884/1062/25942/10197/6602/63967/86/6491/57551/8883/8720/5356/26058/9525/6118/8450/8451/324/2071/7508/11073/55055/1063/55143/5934/641/55781/8317/1019/4683/4085/9184/11319/699/4998/55031/6598/5977/10106/57082/55274/27085/5…
GO:0034655	nucleobase-containing compound catabolic process	369	0.466903	1.57253	1e-10	5.79953e-09	4.78445e-09	5126	tags=56%, list=34%, signal=38%	51441/5511/5394/9967/9698/26135/10236/3192/1660/7812/1676/192669/10492/26523/6996/23435/55629/23318/23517/3183/92345/80335/124245/57472/1655/57721/4686/2107/55181/26019/10767/23019/55149/22803/4076/1994/56478/4904/170506/64802/3658/10658/8570/23049/51808/23644/79882/2935/4848/6093/56339/328/10940/23369/84893/149041/9887/55802/10949/54542/23381/192670/22794/9337/23211/253943/5976/29883/6741/1736/2…
GO:0034248	regulation of amide metabolic process	422	0.465247	1.5709	1e-10	5.79953e-09	4.78445e-09	5167	tags=58%, list=34%, signal=39%	51441/9698/26135/10236/3192/1660/2475/7812/192669/8672/10492/26523/10657/23435/23318/5591/1654/2058/3609/7175/25929/57472/23173/1653/1982/57721/4686/23191/2107/1981/10767/6059/23019/10600/4076/1994/56478/1977/113251/4904/170506/29063/3658/1965/10658/8570/10131/2935/4848/6093/56339/9221/6726/4691/23369/8872/7458/149041/55037/55239/55802/8550/54542/192670/22794/6311/54517/9337/1656/253943/11236/597…
GO:0034504	protein localization to nucleus	275	0.462358	1.54612	1e-10	5.79953e-09	4.78445e-09	4848	tags=56%, list=32%, signal=39%	23633/3192/2475/23435/142/6950/54971/51307/7175/55705/4931/23511/7514/9631/3837/55746/5903/26060/1994/53371/22948/56478/4928/10576/9972/57122/10694/9818/25885/5469/51366/25942/84455/27042/3842/9113/3839/114882/4927/2033/1434/51684/5356/1387/11143/5910/5901/1736/51715/51068/2932/3838/9670/3320/25777/129685/23400/4001/23515/1495/3840/55027/51194/23534/1432/55035/10073/80208/1871/10210/10526/10575/5…
GO:0140694	non-membrane-bounded organelle assembly	344	0.458752	1.54374	1e-10	5.79953e-09	4.78445e-09	5253	tags=57%, list=35%, signal=38%	51441/3192/9898/7812/1104/7756/64793/2959/5591/9100/79959/10146/1654/7175/57472/163786/54617/29899/23195/10432/23122/26271/55142/3837/23019/4076/9126/56478/3796/27229/23172/1642/11273/1965/54801/25879/3619/4848/1062/9897/29127/23369/9908/149041/23332/84231/55239/6491/79441/79631/26054/23215/6311/1656/253943/29883/8243/9525/79598/126731/4591/54505/49856/6047/1063/10274/55143/7840/1778/55125/7520/1…
GO:0009895	negative regulation of catabolic process	280	0.460464	1.53989	1e-10	5.79953e-09	4.78445e-09	4877	tags=55%, list=32%, signal=38%	9967/3192/1660/2475/7812/1676/10492/6599/23435/9682/55737/3183/54971/92345/56893/23118/23450/1982/9101/1981/7874/51322/64844/1994/56478/51377/4904/170506/10193/9860/64802/3658/51808/9097/6093/23256/11011/10949/3156/2033/51684/8678/1736/10605/51105/23367/57533/29761/140775/23185/1457/23429/6815/3184/23400/11180/9529/4085/1432/51582/51538/64282/8925/3182/90806/54888/1677/207/9711/10128/7428/84640/5…
GO:0046700	heterocycle catabolic process	393	0.452505	1.52555	1e-10	5.79953e-09	4.78445e-09	5126	tags=54%, list=34%, signal=36%	51441/5511/5394/9967/9698/26135/10236/3192/1660/7812/1676/192669/10492/26523/6996/23435/55629/23318/23517/3183/92345/80335/124245/57472/1655/57721/4686/2107/55181/26019/10767/23019/55149/22803/4076/1994/56478/4904/170506/54790/64802/3658/10658/8570/23049/51808/23644/79882/2935/4848/6093/56339/328/10940/23369/200424/84893/149041/9887/55802/10949/54542/23381/192670/22794/9337/23211/253943/5976/2988…
GO:0044270	cellular nitrogen compound catabolic process	395	0.449807	1.51693	1e-10	5.79953e-09	4.78445e-09	5126	tags=53%, list=34%, signal=36%	51441/5511/5394/9967/9698/26135/10236/3192/1660/7812/1676/192669/10492/26523/6996/23435/55629/23318/23517/3183/92345/80335/124245/57472/1655/57721/4686/2107/55181/26019/10767/23019/55149/22803/4076/1994/56478/4904/170506/54790/64802/3658/10658/8570/23049/51808/23644/79882/2935/4848/6093/56339/328/10940/23369/200424/84893/149041/9887/55802/10949/54542/23381/192670/22794/9337/23211/253943/5976/2988…
GO:0045786	negative regulation of cell cycle	336	0.449994	1.51256	1e-10	5.79953e-09	4.78445e-09	5098	tags=57%, list=34%, signal=39%	7756/8467/79577/5591/7159/7175/4436/29117/55159/10432/26271/23063/7158/51322/7709/988/163859/701/5885/58493/3619/5884/5781/9113/261726/63967/9031/57551/8883/9984/8720/25896/9575/26058/6118/7014/8451/324/8914/545/7508/11073/4591/55055/1063/55143/5934/641/4683/4085/9184/64848/699/4998/7013/80185/1432/84444/55031/1763/10106/10201/57082/5514/9656/27085/10116/90806/54888/9738/25949/9675/23411/835/5496…
GO:0007346	regulation of mitotic cell cycle	434	0.447948	1.51241	1e-10	5.79953e-09	4.78445e-09	5134	tags=56%, list=34%, signal=38%	55920/3192/998/8289/1104/7756/6599/984/79577/5591/196528/1654/5586/7175/55193/4436/26057/163786/54617/10269/29117/23326/10419/23276/55159/26271/1981/57492/51322/26060/1977/8697/163859/1642/701/6868/8452/5885/58493/6601/6597/3619/5884/1062/25942/5781/10197/6602/63967/86/6491/57551/8883/8720/5356/996/26058/9525/6118/8450/8451/324/2071/7508/11073/55055/1063/64682/55145/55143/5934/641/55781/8317/1019…
GO:0019439	aromatic compound catabolic process	401	0.445697	1.50339	1e-10	5.79953e-09	4.78445e-09	5126	tags=52%, list=34%, signal=35%	51441/5511/5394/9967/9698/26135/10236/3192/1660/7812/1676/192669/10492/26523/6996/23435/55629/23318/23517/3183/92345/80335/124245/57472/1655/57721/4686/2107/55181/26019/10767/23019/55149/22803/4076/1994/56478/4904/170506/54790/64802/3658/10658/8570/23049/51808/23644/79882/2935/4848/6093/56339/328/10940/23369/200424/84893/149041/9887/55802/10949/54542/23381/192670/22794/9337/23211/253943/5976/2988…
GO:0016236	macroautophagy	305	0.444731	1.49098	1e-10	5.79953e-09	4.78445e-09	6537	tags=70%, list=43%, signal=40%	2475/23341/2773/23673/55737/9927/51534/56893/29979/84938/55187/51322/10193/9821/165324/25782/9779/192111/29110/30849/6885/57724/51100/8027/5289/23256/9559/10015/9146/8678/5599/9525/23367/55763/57533/987/79837/23001/140775/51715/9373/23400/488/137886/80208/7415/55207/149371/79065/523/22930/58533/81876/8723/55048/55626/5868/23411/528/10558/137492/5861/3064/207/9711/10254/83452/6788/23232/7428/40154…
GO:0010498	proteasomal protein catabolic process	482	0.439494	1.48806	1e-10	5.79953e-09	4.78445e-09	4993	tags=54%, list=33%, signal=38%	10277/84301/6599/79699/11146/56893/10973/7514/25853/29979/10905/25820/27252/7874/51322/25831/64844/80196/51377/5192/10193/8697/165324/54620/10425/10869/9147/1642/11124/8452/23291/80232/9097/25879/26046/5887/8453/7323/55768/3093/64795/1452/5713/55284/5700/22926/10197/57095/339745/7326/5718/55212/10513/11011/7337/25898/7334/5690/11236/83737/996/9575/26235/51105/90850/8450/8451/324/23190/23198/29761…
GO:0051656	establishment of organelle localization	405	0.440452	1.48565	1e-10	5.79953e-09	4.78445e-09	5552	tags=59%, list=37%, signal=38%	55920/3192/998/199953/7756/27095/85440/55153/5590/29899/23195/7514/10640/23122/3837/5195/6059/81929/22878/8697/23172/8452/60684/23291/26258/26985/3619/1062/6683/55717/29127/8027/23332/164/8546/55212/4927/3996/55288/54874/5170/10015/5901/9146/8678/26958/9525/51134/55763/324/55770/7109/51068/55055/1063/55143/55781/283489/25777/1778/1639/23400/4001/55773/3799/9321/90417/4085/9184/7013/55860/137886/8…
GO:0043161	proteasome-mediated ubiquitin-dependent protein catabolic process	420	0.435977	1.47192	1e-10	5.79953e-09	4.78445e-09	4993	tags=55%, list=33%, signal=38%	10277/6599/79699/11146/56893/10973/7514/25853/29979/10905/25820/27252/7874/51322/25831/80196/51377/5192/8697/165324/54620/10425/10869/9147/1642/11124/8452/23291/80232/9097/25879/26046/5887/8453/7323/3093/64795/1452/5713/55284/5700/339745/7326/5718/55212/10513/11011/7337/25898/7334/5690/83737/996/9575/26235/51105/90850/8451/324/23190/2932/6047/9861/64682/23429/6815/122809/26043/54442/9373/118424/2…
GO:1901361	organic cyclic compound catabolic process	418	0.436029	1.47175	1e-10	5.79953e-09	4.78445e-09	5126	tags=51%, list=34%, signal=35%	51441/5511/5394/9967/9698/26135/10236/3192/1660/7812/1676/192669/10492/26523/6996/23435/55629/23318/23517/3183/92345/80335/124245/57472/1655/57721/4686/2107/55181/26019/10767/23019/55149/22803/4076/1994/56478/4904/170506/54790/64802/3658/10658/8570/23049/51808/23644/79882/2935/4848/6093/56339/328/10940/23369/200424/84893/149041/9887/55802/10949/54542/23381/192670/22794/9337/23211/253943/5976/2988…
GO:0072594	establishment of protein localization to organelle	399	0.435876	1.47006	1e-10	5.79953e-09	4.78445e-09	6123	tags=63%, list=41%, signal=38%	23633/23435/9927/6950/51307/7175/55705/23511/9631/3837/5195/55187/55746/5903/26060/1994/53371/22948/56478/5192/4928/6731/10576/9972/57122/25782/10425/10694/9818/26985/30849/7323/83752/5469/51366/84455/6726/3842/25836/51100/8027/5289/8546/3839/5194/8504/4927/29090/2033/1434/51684/5901/9146/8678/1736/5599/51715/4591/3838/9670/3320/118424/89781/3840/7013/55027/51194/3308/23534/1432/9520/10073/80208/…
GO:0009896	positive regulation of catabolic process	468	0.419747	1.42078	1e-10	5.79953e-09	4.78445e-09	5016	tags=51%, list=33%, signal=35%	51441/9698/10236/3192/1660/2475/4898/7812/10492/23435/2773/79699/55737/23318/29072/124245/57472/9730/57721/29979/25820/9686/23019/55187/4076/51322/25831/56478/4904/170506/10193/9821/25782/10425/1642/11124/10658/8570/29110/4848/6093/56339/1452/6885/5700/23369/51100/22926/149041/55212/84231/55802/54542/25898/405/9337/253943/11236/83737/8678/5976/29883/26058/2926/10605/23367/8450/8451/324/91875/7983…
GO:0000082	G1/S transition of mitotic cell cycle	203	0.486474	1.61468	1.28339e-10	7.29758e-09	6.0203e-09	4172	tags=53%, list=28%, signal=39%	8289/1104/10657/6599/79577/5591/196528/1654/55193/26057/163786/54617/29117/55159/1981/57492/51322/26060/1977/163859/9134/6868/8452/6601/6597/2935/8453/9113/10197/6602/86/6491/890/5356/26058/6118/8450/8451/324/8462/5934/8317/1019/6198/11319/1871/6598/5977/10106/55274/27085/23476/5537/55626/8454/835/143384/1876/207/4863/8065/9928/6502/57695/144455/23133/51379/6240/7027/5310/993/79791/6603/5925/1092…
GO:1901988	negative regulation of cell cycle phase transition	235	0.468416	1.55728	1.36177e-10	7.66172e-09	6.3207e-09	5196	tags=63%, list=35%, signal=42%	7756/79577/5591/7175/4436/29117/55159/26271/7158/51322/988/163859/701/5885/58493/3619/5884/5781/261726/63967/57551/8883/9984/8720/25896/9575/26058/6118/8451/324/8914/545/7508/11073/55055/1063/55143/5934/641/4683/4085/9184/699/4998/80185/1432/84444/55031/1763/10106/57082/5514/9656/10116/54888/25949/9675/835/54962/7272/60561/2177/10403/144455/51379/2074/54908/84142/440275/580/51720/5810/9555/79791/…
GO:0042770	signal transduction in response to DNA damage	179	0.493624	1.62873	1.81241e-10	1.0091e-08	8.32479e-09	5098	tags=65%, list=34%, signal=43%	23028/5591/9100/4436/10269/1655/55159/7158/51322/988/64844/163859/5884/5781/22976/261726/63967/57551/9984/1859/8720/25896/9575/26058/6118/8451/545/7508/11073/641/4683/8493/80185/9025/1432/10524/84444/5514/9656/10116/25949/9675/23411/835/54962/60561/2177/2305/144455/2074/84142/440275/79915/580/51720/5810/2885/79791/9344/25/6659/5716/56950/80254/546/340485/27339/5347/1386/91603/23376/3364/4646/3878…
GO:0000380	alternative mRNA splicing, via spliceosome	56	0.642787	1.95715	2.06752e-10	1.13927e-08	9.39862e-09	4089	tags=79%, list=27%, signal=57%	6421/9967/3192/1660/23028/6426/10657/5978/5725/29890/4670/1655/4686/6434/27316/91746/10658/8683/3191/58517/8621/9589/84081/64783/55234/10921/10521/9513/11171/23543/10569/7072/3178/8087/10181/84991/51319/6433/2332/80004/6431/4116/22916/10179
GO:0044843	cell cycle G1/S phase transition	222	0.469311	1.55779	3.32769e-10	1.81495e-08	1.49728e-08	4172	tags=50%, list=28%, signal=37%	8289/1104/10657/6599/79577/5591/196528/1654/55193/26057/163786/54617/29117/55159/1981/57492/51322/26060/1977/163859/9134/6868/8452/6601/6597/2935/8453/9113/10197/6602/86/6491/890/5356/26058/6118/8450/8451/324/8462/5934/8317/1019/6198/11319/81610/1871/6598/5977/10106/55274/27085/23476/5537/55626/8454/835/143384/1876/207/4863/8065/9928/6502/57695/144455/23133/51379/6240/7027/5310/993/79791/6603/552…
GO:0098727	maintenance of cell number	153	0.49937	1.63312	3.83963e-10	2.07301e-08	1.71018e-08	5107	tags=63%, list=34%, signal=42%	5928/8289/22823/6599/5978/6497/23318/79577/3066/79595/57721/23168/27097/123169/23019/3065/9126/1994/56478/1977/84678/55183/58516/5894/23160/9646/6597/26354/4848/56339/25942/25836/6602/86/23091/22911/1656/8243/8451/51742/4849/6760/55818/6598/5977/23506/55274/607/5926/51593/80306/84312/2177/1499/27257/6944/64426/79648/60485/5108/9282/79918/84376/6659/673/259266/23137/9968/10629/8861/79692/2176/8202…
GO:0031330	negative regulation of cellular catabolic process	167	0.498477	1.63898	3.99715e-10	2.13648e-08	1.76253e-08	4877	tags=60%, list=32%, signal=41%	9967/3192/1660/2475/7812/1676/10492/23435/9682/3183/92345/56893/23118/1982/1981/1994/56478/4904/170506/10193/9860/64802/3658/51808/6093/23256/11011/10949/2033/8678/1736/10605/23367/57533/140775/23185/3184/11180/1432/51538/64282/8925/3182/90806/54888/1677/207/9711/10128/7428/5290/55132/66036/65125/3607/5073/8148/23012/2521/65018/9554/7248/167153/2801/51594/11044/26986/4170/4534/79048/4864/2332/550…
GO:0006261	DNA-templated DNA replication	151	0.508562	1.66223	4.2346e-10	2.24098e-08	1.84875e-08	5922	tags=79%, list=39%, signal=48%	142/54617/10269/55159/26271/64318/9093/9134/79892/254394/4171/6117/84893/10498/5981/9984/5557/5428/58525/4173/11143/5976/7014/8914/545/11073/11169/5000/641/8317/4683/253714/5965/201973/55388/5983/4998/7013/11177/4175/1763/259282/84296/23594/5980/3980/57697/5558/54962/56897/4999/55218/54107/64863/144455/25792/79915/580/6240/9837/23595/5424/10926/5813/546/6419/4172/5001/5932/56652/7486/91603/79075/…
GO:2000781	positive regulation of double-strand break repair	82	0.581075	1.82943	4.3929e-10	2.30197e-08	1.89906e-08	2991	tags=59%, list=20%, signal=47%	8289/6599/7155/64769/142/5591/196528/55193/29117/26122/57492/55183/6601/6597/6602/86/10097/57599/7334/23347/54799/8914/7336/8089/57634/10524/6598/5977/55274/23514/23411/64210/6944/2305/8295/10933/2074/113510/51588/6603/2521/80314/6419/10635/10902/54556/8607/84250
GO:1903312	negative regulation of mRNA metabolic process	77	0.593834	1.85922	4.7095e-10	2.42041e-08	1.99677e-08	3807	tags=65%, list=25%, signal=49%	9967/6429/3192/1660/7812/3190/10492/10772/23435/5725/3183/11338/27316/6432/1994/56478/4904/3658/79882/8683/10949/1859/10605/23367/23185/3181/3184/1432/64282/3182/90806/10921/55132/580/8148/2521/9530/51594/6433/11044/26986/79048/2332/55051/10758/9704/25819/4615/6431/4869
GO:2000779	regulation of double-strand break repair	123	0.529434	1.71151	4.7095e-10	2.42041e-08	1.99677e-08	3039	tags=54%, list=20%, signal=44%	8289/23028/6599/7155/64769/142/5591/196528/29072/24144/56893/55193/29117/26122/57492/7158/55183/151987/6601/6597/79000/84893/6602/86/10097/57599/7334/23347/54799/57223/6118/8914/545/7336/8089/57634/10524/55010/7468/6598/5977/55274/23514/23411/64210/6944/2305/8295/10933/2074/254225/113510/51588/6603/25/2521/7913/80314/6419/10635/10902/80311/54556/92797/8607/84250/387893
GO:0065004	protein-DNA complex assembly	170	0.489931	1.61219	5.18439e-10	2.6391e-08	2.17719e-08	5449	tags=67%, list=36%, signal=43%	5928/50809/1810/8467/55832/2959/6046/6908/7343/6873/6883/2957/9733/54700/9014/6597/4171/1062/5469/6749/55290/11198/9441/54797/29855/26054/9477/257218/55814/4678/9439/23234/6047/1063/6418/11176/144108/129685/8520/7013/11339/11177/6884/6598/23522/83860/55729/80306/6877/7259/51773/1060/6878/6882/54107/54069/5706/23126/6874/9282/9787/55839/9555/51003/6872/5925/546/7994/3020/8554/10629/2491/10036/6875…
GO:0034502	protein localization to chromosome	99	0.553392	1.76539	5.58014e-10	2.81376e-08	2.32127e-08	5543	tags=78%, list=37%, signal=49%	55920/142/29072/10664/6950/4436/23063/22948/10576/701/10694/5885/26354/23272/254394/6117/25836/51535/80351/54552/1736/6118/7014/545/55055/6047/283489/253714/7520/9184/7013/7415/10575/80124/57082/55166/27085/23514/7203/7272/157570/8658/54908/51588/9555/908/5925/23137/546/5347/84250/23613/9183/83903/7443/3720/675/983/4796/54386/2146/10574/9735/55719/25913/221496/3550/51149/91272/91782/26277/222229/…
GO:0050000	chromosome localization	106	0.540727	1.73245	1.042e-09	5.20513e-08	4.29408e-08	5079	tags=73%, list=34%, signal=48%	55920/3192/998/7756/3837/81929/4928/8697/23172/8452/3619/1062/29127/10097/8678/9525/324/55055/1063/55143/283489/1778/90417/9184/7013/10524/11004/81610/23636/57082/54820/55166/25936/1060/10403/9928/10096/54908/84142/81930/4926/9787/10540/5925/1894/22919/23353/150465/83540/8766/891/3833/9183/151648/4751/10464/57132/81565/3835/51115/9735/25978/84722/23212/10615/4292/10300/51510/79003/472/57405/10726…
GO:0031570	DNA integrity checkpoint signaling	129	0.512041	1.65934	1.13745e-09	5.62931e-08	4.64402e-08	5196	tags=71%, list=35%, signal=47%	5591/4436/55159/7158/51322/988/163859/5884/5781/261726/63967/57551/8883/9984/8720/25896/9575/26058/6118/8451/8914/545/7508/11073/641/4683/4998/80185/1432/84444/1763/5514/9656/10116/25949/9675/835/54962/60561/2177/2074/84142/440275/580/51720/5810/79791/9344/80254/27339/6419/5347/1386/91603/23376/3364/79184/7919/29980/1112/51514/4193/79968/675/983/51499/11200/900/990/1017/83990/1111/8563/1407/90381…
GO:0006406	mRNA export from nucleus	61	0.613961	1.88543	1.21699e-09	5.96771e-08	4.92319e-08	4041	tags=77%, list=27%, signal=57%	29072/7175/29890/4686/7514/23279/9631/26019/55746/6428/57122/91746/23049/8888/9887/9984/4927/23381/22794/5976/84248/10482/3181/55677/23293/54888/84271/57187/9688/8021/26993/26097/65125/55795/8480/55916/9775/7919/55421/6830/2332/2733/3267/4116/8563/8106/22916
GO:0032204	regulation of telomere maintenance	100	0.545497	1.74037	1.59878e-09	7.76863e-08	6.4089e-08	4967	tags=71%, list=33%, signal=48%	5394/3192/142/3183/6950/92345/54617/56252/7874/5594/22948/51377/170506/10576/10694/23049/26354/7528/80351/86/8550/23381/84464/54552/5976/1736/7014/545/3181/2072/3184/4683/7520/7013/10575/64282/23293/79677/5514/7203/1499/4216/8658/93973/3178/5073/908/54464/140609/23137/546/8607/84250/167227/4751/54891/55226/4361/54386/10574/4798/286053/83444/55719/10445/79618/25913/472/10111/283899/80169
GO:0048193	Golgi vesicle transport	272	0.449065	1.5006	1.77456e-09	8.54505e-08	7.04943e-08	6577	tags=70%, list=44%, signal=40%	27095/10640/10427/27252/8615/22878/8452/60684/6683/2060/164/6293/6642/23256/3996/50999/9341/11236/26958/55763/22796/55770/57533/7109/64145/2803/9527/11196/9276/51125/51479/10434/9321/1314/374868/80006/55435/57120/27032/7415/9632/51552/54520/149371/10228/23499/81876/5537/8548/160/163882/23041/4218/59349/23760/10483/5861/60561/11079/3064/8775/23033/122553/51290/83452/8943/10564/5870/23163/22872/872…
GO:0006364	rRNA processing	213	0.467723	1.55258	1.80653e-09	8.62134e-08	7.11236e-08	5290	tags=59%, list=35%, signal=39%	51441/5394/387338/10885/79707/51118/54680/11103/23076/23517/5591/25926/92345/285855/4931/55164/84135/10199/55720/23560/55127/64216/22803/153443/51602/8886/27292/163859/29063/134430/23160/51729/51077/55006/9875/8602/84294/25879/9221/27042/55759/55813/9188/80135/51018/57050/1736/51575/84549/79039/55781/28987/112479/84365/83732/55035/9790/11056/5393/27340/64282/50628/79954/11137/22984/10521/161424/8…
GO:0006289	nucleotide-excision repair	77	0.5821	1.82249	2.03034e-09	9.6037e-08	7.92278e-08	4100	tags=65%, list=27%, signal=47%	8289/6599/196528/55193/29117/57492/7874/54778/2967/1642/6601/6597/5887/6117/6602/86/728340/84464/11143/6118/8451/2071/7508/2072/85015/2965/22909/10524/6598/5977/55274/23411/4287/64210/3150/2074/6603/10463/5424/51426/3364/1161/2176/675/5426/83990/7157/10714/5886/4331
GO:0006275	regulation of DNA replication	113	0.52499	1.68874	2.22218e-09	1.04189e-07	8.59531e-08	4259	tags=64%, list=28%, signal=46%	1660/8467/64769/23244/114799/26057/54617/10269/26271/23560/23063/9126/51377/5930/11124/4171/5884/7528/86/890/58525/4173/11143/8914/545/7270/466/641/8317/4683/5983/7013/11177/4175/1763/9767/3980/54962/56897/79596/157570/27154/54107/64863/57695/144455/93973/25792/79915/6416/23595/10926/546/4172/5001/79075/8607/79733/5985/54891/7126/983/10919/990/1017/90381/7157/11232/4798/64710/83444/10445
GO:0033045	regulation of sister chromatid segregation	99	0.541947	1.72888	3.75943e-09	1.74732e-07	1.44149e-07	5173	tags=72%, list=34%, signal=47%	3192/8289/7756/6599/196528/7175/55193/29117/26271/57492/8697/701/8452/5885/6601/6597/3619/1062/6602/86/8678/996/324/55055/1063/64682/55143/55781/4085/9184/699/10524/6598/5977/57082/55274/51433/7272/10403/54908/4926/9787/29945/6603/9700/5925/5347/51143/55795/83540/891/9183/83903/9319/11130/983/55755/990/51434/348654/9735/286053/472/3550/57405/605/8850/6595/51776/56984/9587
GO:0000077	DNA damage checkpoint signaling	120	0.517939	1.67338	4.33779e-09	1.99875e-07	1.64891e-07	5196	tags=72%, list=35%, signal=47%	5591/4436/55159/7158/51322/988/163859/5884/5781/261726/63967/57551/9984/8720/25896/9575/26058/6118/8451/545/7508/11073/641/4683/80185/1432/84444/5514/9656/10116/25949/9675/835/54962/60561/2177/2074/84142/440275/580/51720/5810/79791/9344/80254/27339/5347/1386/91603/23376/3364/79184/7919/29980/1112/51514/4193/79968/675/983/51499/11200/900/1017/83990/1111/8563/1407/90381/7157/4361/5888/672/51512/578…
GO:0019827	stem cell population maintenance	151	0.497017	1.6245	4.40205e-09	2.01102e-07	1.65904e-07	5107	tags=62%, list=34%, signal=42%	5928/8289/22823/6599/5978/6497/23318/79577/3066/79595/57721/23168/27097/123169/23019/3065/9126/1994/56478/1977/84678/55183/58516/5894/23160/9646/6597/26354/4848/56339/25942/25836/6602/86/23091/22911/1656/8243/8451/51742/4849/6760/55818/6598/5977/23506/55274/607/5926/51593/80306/84312/2177/1499/27257/6944/64426/79648/60485/5108/9282/79918/84376/6659/673/259266/23137/9968/10629/8861/79692/2176/8202…
GO:0010638	positive regulation of organelle organization	438	0.407705	1.37671	4.72336e-09	2.13952e-07	1.76505e-07	5173	tags=50%, list=34%, signal=34%	9898/2475/998/10163/55737/9869/6950/92345/10146/7175/57472/163786/54617/54708/29899/23191/23019/55187/4076/5594/57606/22948/51377/170506/8697/10576/25782/192111/10694/8452/10928/5885/26354/23272/4848/6683/7528/51535/9908/51100/80351/23300/9793/23332/86/6491/8550/64151/84464/10787/10015/8678/1736/5599/10051/9525/7014/22880/545/79837/140775/3181/23397/54892/49856/2932/9918/23259/3184/4683/1778/1639…
GO:0006473	protein acetylation	89	0.551229	1.74349	5.10894e-09	2.29473e-07	1.89309e-07	2942	tags=60%, list=20%, signal=48%	8467/2959/80018/3066/114799/1654/80155/4800/54934/27097/4802/23451/60560/122830/6885/9188/86/9031/57551/2033/1387/11143/9575/51105/57609/80218/2932/55689/8089/6418/57634/8520/10524/51230/339287/55167/23411/157570/23181/10933/2074/7917/79612/4801/6659/10943/7913/10514/85459/7994/10902/79075/8607
GO:0071897	DNA biosynthetic process	170	0.478786	1.57551	6.00861e-09	2.67634e-07	2.2079e-07	4657	tags=57%, list=31%, signal=40%	5394/3192/7398/64769/3183/9100/6950/92345/83932/4931/5594/22890/22948/10728/10576/10694/286826/6117/80351/5981/8550/23381/25898/890/5428/54552/11143/51455/1736/7014/545/3181/1063/3320/3184/201973/7520/5983/7013/7415/10575/64282/9767/23293/7298/5980/3980/23411/56897/7203/1499/4216/54107/8658/3178/54433/6240/7027/27000/5073/3326/908/54464/5424/140609/55651/51426/7486/79075/5422/79977/4221/167227/54…
GO:0034243	regulation of transcription elongation by RNA polymerase II	81	0.566039	1.78137	6.2014e-09	2.71692e-07	2.24139e-07	4674	tags=75%, list=31%, signal=52%	3192/79577/142/904/55656/4686/10915/123169/51755/57117/23160/5469/85403/9441/54797/8621/9477/25896/54973/9439/81556/57508/51497/9025/10771/26512/51574/23476/80306/1499/2074/7428/55726/7469/9282/114825/55756/51003/165918/8312/23613/8861/6830/9862/80789/9412/10614/92105/8178/112950/29079/2146/22916/65123/10001/90390/55837/51586/9440/55174/6837
GO:0006352	DNA-templated transcription initiation	130	0.508325	1.64815	6.2014e-09	2.71692e-07	2.24139e-07	3293	tags=55%, list=22%, signal=44%	6924/1810/8467/55832/9774/2959/6908/64216/5433/170506/7343/6873/6883/9329/2957/9969/54700/9014/6597/5469/55290/22976/9441/54797/23054/9477/2975/26036/55814/7019/9439/4150/2071/171568/1019/11176/129685/8493/2960/1871/6884/221830/6598/9656/83860/55729/80306/6877/51773/6878/6882/5706/2074/6874/4790/9282/114825/9519/51003/6872/23064/9968/1870/56998/55795/10629/6722/6875/9862/51106/9013/3146
GO:2001251	negative regulation of chromosome organization	87	0.553132	1.74595	6.78103e-09	2.94672e-07	2.43096e-07	5660	tags=82%, list=38%, signal=51%	5394/3192/7756/8467/142/3183/7175/26271/23063/701/5885/3619/80351/9031/84464/54552/7014/324/55055/1063/2072/55143/4683/4085/9184/699/7013/64282/23293/57082/7153/7272/10403/8658/54908/3178/54464/9700/546/6419/3020/5347/51143/55795/83540/891/9183/83903/167227/9319/11130/55755/55226/348654/54386/9735/4331/25913/472/3550/57405/10111/80169/56984/26277/9587/10923/3021/10459/991/80119
GO:0010833	telomere maintenance via telomere lengthening	74	0.573965	1.79286	7.03935e-09	3.0343e-07	2.50321e-07	5196	tags=80%, list=35%, signal=52%	5394/3192/142/3183/64858/6950/92345/5594/22948/170506/10728/10576/10694/6117/80351/5981/8550/23381/84464/54552/1736/7014/545/3181/2072/3320/7520/7013/10575/64282/23293/7203/1499/4216/8658/3178/54433/5073/3326/908/54464/140609/55651/167227/4751/3104/55226/4361/5888/54386/10574/79618/25913/472/10111/85456/80169/26277/9894
GO:0051321	meiotic cell cycle	195	0.469774	1.55706	7.16851e-09	3.06525e-07	2.52875e-07	5611	tags=62%, list=37%, signal=39%	51441/22887/55706/7155/26271/9126/8438/8697/27229/1642/9134/5885/25879/3619/2956/56339/9897/6117/151246/10097/192670/84464/10927/996/10051/8243/23397/64682/2072/5000/9918/4683/25777/114791/9184/64848/80010/7013/23310/29893/4627/54888/51433/9665/57697/10592/7153/7272/1060/2177/10403/24149/10018/10096/2175/81930/4926/7917/5810/811/23304/993/29945/10735/9700/259266/10426/546/7589/10635/84930/5347/59…
GO:0045739	positive regulation of DNA repair	121	0.514276	1.66186	7.42682e-09	3.15051e-07	2.59908e-07	3330	tags=53%, list=22%, signal=42%	2140/1660/8289/7398/6599/7155/64769/142/5591/196528/55193/54617/29117/26122/57492/51377/55183/6601/6597/7528/6602/86/10097/57599/7334/23347/54799/8914/7336/8089/57634/9025/10524/6598/5977/55274/23514/23411/64210/6944/150275/2305/8295/10933/2074/93973/84142/113510/51720/51588/6603/2521/80314/6419/10635/165918/10902/54556/8607/84250/79184/23201/3146/54891
GO:0035196	miRNA processing	42	0.659977	1.96263	8.08069e-09	3.40089e-07	2.80564e-07	4041	tags=81%, list=27%, signal=59%	79753/9698/192669/26523/23318/1654/10269/1655/4686/9631/6428/8575/56339/23369/54487/192670/23264/4087/3181/4086/142940/29066/27161/23405/51593/103/29102/84872/8737/6774/150962/79670/7157/22916
GO:0051303	establishment of chromosome localization	99	0.53697	1.713	8.4601e-09	3.53275e-07	2.91442e-07	5079	tags=73%, list=34%, signal=48%	55920/3192/998/7756/3837/81929/8697/23172/8452/3619/1062/29127/8678/9525/324/55055/1063/55143/283489/1778/90417/9184/7013/10524/11004/81610/23636/57082/54820/55166/25936/1060/10403/9928/54908/84142/81930/4926/10540/5925/1894/22919/23353/150465/83540/8766/891/3833/9183/151648/4751/10464/57132/81565/3835/51115/9735/25978/84722/23212/10615/4292/51510/79003/472/57405/10726/27436/51652/8850/91272/91782
GO:0070918	regulatory ncRNA processing	62	0.606558	1.86406	8.71841e-09	3.58461e-07	2.9572e-07	4041	tags=69%, list=27%, signal=51%	5394/79753/9698/192669/26523/23318/1654/10269/1655/4686/9631/6428/8575/56339/23369/54487/192670/1736/23264/4087/3181/4086/7247/142940/64282/29066/51574/27161/23405/51593/103/29102/5073/84872/8737/23404/7257/6774/118460/150962/79670/7157/22916
GO:0031331	positive regulation of cellular catabolic process	289	0.434238	1.45386	8.71841e-09	3.58461e-07	2.9572e-07	5064	tags=54%, list=34%, signal=36%	51441/9698/10236/3192/1660/2475/4898/7812/10492/23435/2773/23318/29072/124245/57472/57721/23019/55187/4076/51322/56478/4904/170506/9821/25782/10658/8570/29110/4848/6093/56339/6885/23369/51100/22926/149041/55802/54542/405/9337/253943/83737/8678/5976/29883/26058/2926/10605/23367/91875/79837/4849/399664/140775/201626/2932/373/3184/10645/92140/10524/5393/64282/51099/22930/27327/27161/8723/25904/21977…
GO:1902369	negative regulation of RNA catabolic process	67	0.582295	1.80259	8.84757e-09	3.60994e-07	2.9781e-07	4877	tags=72%, list=32%, signal=49%	9967/3192/1660/7812/10492/23435/3183/92345/1994/56478/4904/170506/3658/51808/10949/1736/10605/23367/23185/3184/1432/51538/64282/3182/90806/54888/10128/55132/5073/8148/2521/167153/51594/11044/26986/79048/2332/55051/10758/9704/25819/4615/65110/1787/4234/114609/9261/79066
GO:1902099	regulation of metaphase/anaphase transition of cell cycle	88	0.546585	1.72711	9.10589e-09	3.6872e-07	3.04183e-07	5173	tags=72%, list=34%, signal=47%	8289/7756/6599/196528/7175/55193/29117/26271/57492/8697/701/8452/5885/6601/6597/3619/1062/6602/86/324/55055/1063/55143/55781/4085/9184/699/6598/5977/57082/55274/51433/7272/10403/54908/9787/29945/6603/9700/5925/5347/51143/55795/83540/891/9183/83903/9319/11130/55755/990/51434/348654/9735/286053/472/3550/57405/605/6595/51776/56984/9587
GO:0007093	mitotic cell cycle checkpoint signaling	134	0.501377	1.62817	9.62253e-09	3.8671e-07	3.19025e-07	5173	tags=69%, list=34%, signal=45%	7756/5591/7175/4436/55159/51322/163859/701/58493/3619/5884/63967/57551/8883/8720/26058/6118/324/7508/11073/55055/1063/55143/641/4683/4085/9184/699/4998/57082/5514/9656/25949/835/54962/7272/60561/2177/10403/54908/84142/580/51720/79791/9344/6419/5347/5932/1386/51143/91603/55795/3364/83540/891/9183/79184/83903/29980/1112/51514/4193/9319/11130/983/51499/55755/11200/900/990/1017/1111/90381/7157/4361/3…
GO:0006997	nucleus organization	124	0.509033	1.64583	1.3629e-08	5.43636e-07	4.48484e-07	5452	tags=68%, list=36%, signal=44%	26135/1104/55706/23435/8467/7536/7175/10269/9631/25909/55746/81929/84172/53371/4928/165324/9972/57122/54700/9221/6683/23165/64431/57673/9403/9525/23198/11176/25777/1639/4001/5253/6314/84942/148362/6732/9025/55818/137886/10524/26092/23306/90780/23411/9688/23760/23133/124491/26993/4926/5048/9519/6733/80314/8087/129401/79188/3020/5347/23353/221035/7443/84823/57132/983/23141/3267/1111/7110/25978/1020…
GO:0007091	metaphase/anaphase transition of mitotic cell cycle	90	0.542719	1.71711	1.41482e-08	5.56046e-07	4.58722e-07	5173	tags=72%, list=34%, signal=48%	8289/7756/6599/196528/7175/55193/29117/26271/57492/8697/701/8452/5885/6601/6597/3619/1062/6602/86/996/324/55055/1063/64682/55143/55781/4085/9184/699/6598/5977/57082/55274/51433/7272/10403/54908/9787/29945/6603/9700/5925/5347/51143/55795/83540/891/9183/83903/9319/11130/55755/990/51434/348654/9735/286053/472/3550/57405/605/6595/51776/56984/9587
GO:0031023	microtubule organizing center organization	137	0.494598	1.60715	1.41482e-08	5.56046e-07	4.58722e-07	5898	tags=73%, list=39%, signal=45%	23032/64793/10207/79959/163786/7514/10432/23122/55142/54801/23291/117178/9793/23332/6491/79441/10015/9525/4591/7840/55125/1639/10733/9662/137886/4659/23636/54820/9738/51199/10806/3832/23411/4957/1499/10403/899/79648/5108/5048/25914/56890/80254/22995/85459/5347/11190/11127/1874/2801/4682/23177/1070/151648/51175/7516/26005/4751/80817/57132/675/983/81565/81669/55755/1017/26973/1111/4869/55226/348654…
GO:0051310	metaphase chromosome alignment	93	0.535979	1.701	1.46674e-08	5.72243e-07	4.72084e-07	5079	tags=72%, list=34%, signal=48%	55920/3192/998/7756/3837/81929/8697/23172/8452/3619/1062/29127/8678/9525/324/55055/1063/55143/283489/1778/90417/9184/10524/11004/81610/23636/57082/55166/25936/1060/10403/9928/54908/84142/81930/4926/10540/5925/1894/22919/150465/83540/8766/891/3833/9183/151648/4751/10464/57132/3835/51115/9735/25978/84722/23212/10615/4292/51510/79003/57405/10726/27436/51652/8850/91272/91782
GO:0051225	spindle assembly	121	0.508919	1.64455	1.4927e-08	5.78151e-07	4.76958e-07	4807	tags=65%, list=32%, signal=45%	3192/1104/7756/2959/7175/163786/54617/29899/23122/26271/55142/3837/9126/3796/27229/23172/1642/54801/25879/3619/9897/29127/23332/6491/79441/26054/8243/9525/79598/126731/49856/6047/10274/55143/1778/55125/114791/3832/9493/10403/8658/84142/4926/26065/56647/140609/10735/259266/80254/10426/387/22919/5347/203068/24137/2801/8766/3833/440145/9611/8841/4751/10464/57132/11200/84445/22974/1453/115106/9133/25…
GO:0007051	spindle organization	188	0.468444	1.54966	1.51866e-08	5.83973e-07	4.81762e-07	5923	tags=70%, list=39%, signal=43%	3192/1104/7756/2959/7175/163786/54617/29899/23122/26271/55142/3837/9126/3796/5116/27229/23172/1642/54801/25879/3619/79000/1062/6683/9897/29127/9793/23332/6491/79441/26054/5901/8243/9525/79598/126731/49856/6047/10274/55143/25777/1778/55125/1639/114791/1213/90417/7415/23636/4627/3832/79866/7272/9493/10403/8658/55726/84142/4134/3925/4926/9787/10540/5310/26065/56647/140609/10735/9700/259266/80254/104…
GO:1904356	regulation of telomere maintenance via telomere lengthening	57	0.59989	1.83254	1.67442e-08	6.39268e-07	5.27378e-07	2518	tags=61%, list=17%, signal=51%	5394/3192/142/3183/6950/92345/5594/22948/170506/10576/10694/80351/8550/23381/84464/54552/1736/7014/545/3181/2072/7520/7013/10575/64282/23293/7203/1499/4216/8658/3178/5073/908/54464/140609
GO:0006399	tRNA metabolic process	193	0.464504	1.53909	2.16764e-08	8.21707e-07	6.77885e-07	5047	tags=63%, list=34%, signal=42%	5394/79693/55718/283742/2058/1653/54482/51520/54802/57470/2976/4677/55699/9329/79691/55006/8565/25973/10940/10978/3376/9330/55623/92935/79074/2975/54517/23438/6741/23395/2926/54931/221078/11180/93587/3035/25917/9692/25821/4141/142940/5393/80222/60487/54888/23405/57570/80746/207/54901/127253/55157/87178/11102/25940/57038/79731/1615/285605/81627/23536/9836/5917/124454/131965/123263/10352/57505/6052…
GO:1902115	regulation of organelle assembly	197	0.459899	1.52534	2.1936e-08	8.25691e-07	6.81172e-07	6481	tags=70%, list=43%, signal=40%	3192/9898/2475/9100/79959/10146/7175/57472/163786/29899/10432/23019/4076/25782/4848/9908/51100/23300/8027/23256/2665/6491/26054/10015/8678/9525/79598/57533/79837/126731/140775/4591/49856/2932/6047/7840/84260/1778/10733/9662/23636/22930/9738/10806/81876/8723/5868/10198/989/4957/3064/207/27152/23232/401548/4134/4926/200576/57489/2909/246175/8897/65018/56890/9554/387/255967/85459/8408/5347/54521/232…
GO:0030071	regulation of mitotic metaphase/anaphase transition	86	0.554717	1.75063	2.29744e-08	8.58729e-07	7.08427e-07	5173	tags=73%, list=34%, signal=48%	8289/7756/6599/196528/7175/55193/29117/26271/57492/8697/701/8452/5885/6601/6597/3619/1062/6602/86/324/55055/1063/55143/55781/4085/9184/699/6598/5977/57082/55274/51433/7272/10403/54908/9787/29945/6603/9700/5925/5347/51143/55795/83540/891/9183/83903/9319/11130/55755/990/51434/348654/9735/286053/472/3550/57405/605/6595/51776/56984/9587
GO:0006360	transcription by RNA polymerase I	67	0.574316	1.77789	2.50512e-08	9.23439e-07	7.61811e-07	3354	tags=60%, list=22%, signal=47%	2475/8467/25926/10269/84135/55127/84172/7343/23451/23160/54700/9014/6597/9015/25885/4691/9188/10498/64431/9031/57673/1387/7270/2965/11176/144108/4141/6598/11137/23133/2074/84128/9555/6872/7913/10514/56919/55646/9013/6949
GO:0006413	translational initiation	112	0.513138	1.65033	2.50512e-08	9.23439e-07	7.61811e-07	4857	tags=65%, list=32%, signal=44%	51441/2475/7812/8672/10657/8661/1654/7175/1653/1982/4686/1981/6059/1977/1965/8562/56339/8669/8872/7458/253943/26058/84919/10605/23367/90850/54505/51386/8668/8663/6198/2235/51247/27161/1979/8440/1983/8891/7884/440275/55364/1967/1973/1975/123263/127933/56919/4528/10987/1964/10959/8846/1974/2332/1939/54915/83939/4869/64410/8664/22916/10289/28969/27102/6218/9689/4690/9451/84285/3646/10480/8893/8667
GO:0043543	protein acylation	125	0.504846	1.63315	2.55704e-08	9.36121e-07	7.72273e-07	3935	tags=58%, list=26%, signal=43%	8467/2959/80018/3066/114799/1654/80155/4800/54934/27097/4802/23451/60560/122830/6885/9188/86/9031/57551/5494/2033/1387/11143/9575/51105/84243/9425/57609/80218/2932/55689/51125/8089/6418/57634/8520/253832/10524/51230/339287/55167/25921/1743/23411/157570/23181/10933/2074/7917/79612/4836/4801/6659/10943/7913/10514/23390/85459/7994/10902/79075/8607/55683/93624/4967/1738/6871/64429/55226/84140/55625/6…
GO:0010639	negative regulation of organelle organization	309	0.429463	1.43997	2.84362e-08	1.03395e-06	8.52983e-07	5461	tags=56%, list=36%, signal=37%	5394/3192/2475/7756/8467/10163/142/3183/9100/829/7175/832/10432/23122/26271/23063/10193/701/5885/3619/80351/26586/23332/23256/9031/2665/57551/1859/84464/22911/54552/8678/79598/7014/324/140775/4591/55055/1063/2072/55143/84260/4683/5756/6314/4085/9184/699/7013/64282/23293/10201/57082/5062/27085/9738/51571/10198/7153/7272/10403/899/207/4976/10040/8658/96459/54908/4134/6709/3925/5290/3178/5810/2764/2…
GO:0000209	protein polyubiquitination	201	0.457389	1.51806	2.89579e-08	1.04581e-06	8.62765e-07	4954	tags=60%, list=33%, signal=41%	10277/23219/1654/54708/25820/7324/27252/25831/64844/80196/10193/8697/80829/10425/55884/9690/8452/23291/865/7323/51366/3093/64795/56254/55284/80351/149041/7326/63893/54542/7337/7334/257218/83737/996/57531/90850/7336/6047/64682/9373/118424/81545/9025/55585/10210/6049/81847/7322/51433/89910/55626/1499/9870/6502/8658/55223/580/23759/10299/29945/89890/10075/22980/54467/9320/6872/80254/27339/165918/935…
GO:1901873	regulation of post-translational protein modification	254	0.436313	1.45447	3.46972e-08	1.24467e-06	1.02682e-06	4789	tags=53%, list=32%, signal=37%	23028/8467/83932/1654/4800/11338/29979/54934/26271/4802/23560/54778/64844/165324/23451/8452/26354/3054/284058/22976/9188/79813/339745/54726/9318/9031/57599/7337/10363/25898/7334/405/54552/10196/83737/7336/648/10054/2932/6418/11176/3320/9373/9529/4085/54165/51230/10210/7415/10401/51138/27085/57697/23411/9112/8915/1499/207/6502/2074/7469/55215/5970/51588/65125/10625/4801/3326/139285/10075/22980/552…
GO:0010256	endomembrane system organization	487	0.396885	1.34445	3.52189e-08	1.25497e-06	1.03531e-06	6761	tags=60%, list=45%, signal=34%	998/1104/23065/23435/51534/23207/10269/10419/9631/23122/9101/5594/8615/22878/165324/1385/55627/25782/60684/26985/6683/9897/1452/51100/8027/23332/164/8546/5604/283820/55300/51361/54874/10015/50999/23344/9146/57531/9525/22796/157680/64145/11196/9798/55113/1639/4001/89781/57003/9529/9321/9712/148362/488/137886/10162/23317/50807/1182/80124/55207/149371/10228/4627/26092/57403/57082/79065/523/23306/229…
GO:1902850	microtubule cytoskeleton organization involved in mitosis	152	0.487603	1.59468	4.04365e-08	1.43134e-06	1.18082e-06	3600	tags=55%, list=24%, signal=42%	3192/1104/7756/29072/7175/163786/29899/23122/3837/9126/3796/5116/23172/23291/3619/1062/6683/29127/9793/23332/6491/5901/8243/9525/79598/126731/49856/10274/55143/25777/1778/55125/1639/1213/4085/137886/10524/7415/23636/54820/3832/79866/7272/9493/10403/3064/79648/8658/55726/54908/84142/4134/3925/4926/9787/10540/5310/26065/5048/56647/10735/9700/387/22919/5347/3688/24137/2801/83540/8766/891/3833/9183/8…
GO:0031124	mRNA 3'-end processing	49	0.622102	1.87503	4.72193e-08	1.66044e-06	1.36982e-06	3329	tags=71%, list=22%, signal=56%	11052/55197/79577/55339/23248/4686/64895/123169/25962/55149/5433/170506/11051/10914/22828/91746/79882/53981/10978/79869/10768/1478/2926/64282/25888/7884/580/1477/134353/51692/1479/167153/51585/26986/58490
GO:0070646	protein modification by small protein removal	106	0.517595	1.65834	4.7741e-08	1.66782e-06	1.3759e-06	5001	tags=67%, list=33%, signal=45%	23032/84196/7398/9100/23358/64854/51029/23326/56970/9101/10600/7874/51377/23172/10869/54764/9097/51633/54726/29843/9318/26054/84132/83737/23252/29761/85015/9736/25862/7415/80124/55031/56957/51138/10617/9958/10213/4287/57695/84640/84142/84669/219333/205564/8239/10987/10010/79184/59343/7375/57478/8533/84749/10920/8975/90268/54629/78990/57337/6472/10208/123228/9929/50813/57646/1861/8314/9825/1540/80…
GO:0002399	MHC class II protein complex assembly	14	-0.755709	-2.86164	4.98379e-08	1.7186e-06	1.4178e-06	3684	tags=79%, list=25%, signal=59%	3122/3113/3120/3109/3117/3127/3119/3115/3108/3123/3112
GO:0002503	peptide antigen assembly with MHC class II protein complex	14	-0.755709	-2.86164	4.98379e-08	1.7186e-06	1.4178e-06	3684	tags=79%, list=25%, signal=59%	3122/3113/3120/3109/3117/3127/3119/3115/3108/3123/3112
GO:0045930	negative regulation of mitotic cell cycle	206	0.449331	1.4918	5.08715e-08	1.743e-06	1.43793e-06	5098	tags=59%, list=34%, signal=40%	7756/79577/5591/7175/4436/29117/55159/26271/51322/163859/701/5885/58493/3619/5884/63967/57551/8883/8720/26058/6118/324/7508/11073/55055/1063/55143/5934/641/4683/4085/9184/64848/699/4998/55031/10106/10201/57082/5514/9656/27085/90806/25949/835/54962/51696/7272/60561/2177/1499/10403/10040/144455/51379/54908/84142/580/51720/79791/9344/25/5925/6419/5347/5932/1386/23513/51143/91603/55795/3364/83540/891…
GO:0044784	metaphase/anaphase transition of cell cycle	92	0.535061	1.69589	5.29586e-08	1.80295e-06	1.48738e-06	5173	tags=71%, list=34%, signal=47%	8289/7756/6599/196528/7175/55193/29117/26271/57492/8697/701/8452/5885/6601/6597/3619/1062/6602/86/996/324/55055/1063/64682/55143/55781/4085/9184/699/6598/5977/57082/55274/51433/7272/10403/54908/9787/29945/6603/9700/5925/5347/51143/55795/83540/891/9183/83903/9319/11130/55755/990/51434/348654/9735/286053/472/3550/57405/605/6595/51776/56984/9587
GO:0009451	RNA modification	162	0.467884	1.53507	7.39317e-08	2.50104e-06	2.06329e-06	5167	tags=62%, list=34%, signal=41%	387338/79693/96764/92345/29890/57721/54482/54802/25962/64216/27292/8731/29063/79691/83448/55006/56339/55623/54517/23091/6741/1736/54931/79872/221078/9589/11180/93587/25917/25821/142940/60487/64783/51574/3182/54888/57570/103/207/64863/54901/127253/6634/55783/79068/54433/5073/285605/81627/9836/9530/131965/55651/123263/55253/55250/8518/129450/27304/51605/79828/134637/8846/10785/51106/6894/80745/1172…
GO:0000288	nuclear-transcribed mRNA catabolic process, deadenylation-dependent decay	65	0.579597	1.78661	8.65156e-08	2.87221e-06	2.36949e-06	5064	tags=78%, list=34%, signal=52%	3192/1660/7812/10492/23318/57472/23019/4076/56478/4904/170506/4848/149041/55802/54542/9337/29883/10605/4849/201626/3184/5393/64282/27327/27161/25904/4850/27257/23112/219988/9125/5073/22894/246175/55571/255967/9924/23404/11044/26986/167227/25819/55095/79670/4292/51010/678/85456/11340/5436/22849
GO:0032206	positive regulation of telomere maintenance	67	0.564654	1.74798	8.65156e-08	2.87221e-06	2.36949e-06	5110	tags=75%, list=34%, signal=49%	6950/92345/54617/5594/22948/51377/170506/10576/10694/26354/7528/80351/86/8550/84464/1736/7014/545/3181/3184/4683/7520/7013/10575/5514/7203/1499/4216/8658/93973/3178/5073/908/140609/546/8607/4751/54891/4361/54386/10574/4798/83444/10445/79618/25913/472/10111/283899/26277
GO:0007276	gamete generation	466	0.397707	1.34635	8.54669e-08	2.87221e-06	2.36949e-06	4820	tags=45%, list=32%, signal=31%	51441/11218/9698/22887/2475/8672/55706/10657/23318/55339/10664/1654/4436/6046/3633/79893/23609/57721/6908/26271/6045/22803/84678/170506/57587/1642/91746/10658/23291/26292/254394/25879/7182/5887/2956/56339/27067/9897/7528/5571/29127/6654/57095/4090/79084/8546/5501/57599/1399/6780/192670/10927/51684/51361/84132/9403/7707/5901/9575/64395/9425/8451/6522/157680/51742/23198/3482/27125/23397/5000/221656…
GO:0007098	centrosome cycle	126	0.494125	1.59866	9.90995e-08	3.26967e-06	2.69739e-06	5898	tags=74%, list=39%, signal=45%	23032/64793/79959/163786/7514/10432/55142/54801/117178/9793/6491/79441/10015/9525/4591/7840/55125/1639/10733/9662/137886/4659/23636/54820/9738/51199/10806/3832/23411/4957/1499/10403/899/79648/5108/25914/56890/80254/22995/85459/5347/11190/11127/2801/4682/23177/1070/151648/51175/7516/26005/4751/80817/57132/675/983/81565/81669/55755/1017/26973/1111/4869/55226/348654/5311/672/115106/25978/55835/9475/…
GO:0045943	positive regulation of transcription by RNA polymerase I	31	0.686299	1.98308	1.01399e-07	3.32503e-06	2.74306e-06	2682	tags=74%, list=18%, signal=61%	2475/8467/25926/84135/55127/7343/23451/23160/6597/4691/9188/10498/64431/9031/4141/6598/11137/23133/2074/84128/7913/10514/56919
GO:0006304	DNA modification	82	0.540155	1.7006	1.25409e-07	4.08727e-06	3.37188e-06	5054	tags=66%, list=34%, signal=44%	6996/6018/8467/142/10664/10269/10973/10419/7874/54790/1786/9219/328/54815/200424/79813/54726/4152/57673/51742/648/11176/8493/3182/55729/5926/64863/54069/79068/51008/546/8239/79977/4552/8930/8846/7374/54737/10038/3070/10919/118460/90529/4297/2146/1789/1788/84164/55247/51010/4968/55904/10155/8932
GO:0006356	regulation of transcription by RNA polymerase I	44	0.62823	1.87768	1.27644e-07	4.1349e-06	3.41118e-06	2682	tags=64%, list=18%, signal=52%	2475/8467/25926/10269/84135/55127/7343/23451/23160/6597/4691/9188/10498/64431/9031/57673/1387/11176/4141/6598/11137/23133/2074/84128/9555/7913/10514/56919
GO:0051170	import into nucleus	143	0.476413	1.55354	1.44378e-07	4.6488e-06	3.83513e-06	4739	tags=57%, list=32%, signal=40%	23633/23435/51307/7175/55705/23511/9631/3837/55746/5903/26060/1994/53371/56478/4928/9972/57122/9818/5469/51366/84455/3842/5571/146059/3839/4927/2033/1434/51684/5901/51715/3838/9670/3320/3840/55027/51194/23534/1432/10073/80208/1871/10526/23636/5514/3836/5534/9688/9883/10762/207/10527/6788/8021/55122/3178/1894/30000/129401/100101267/1386/55374/3843/5530/8841/55696/10758/6789/983/6774/7157/8878/7249…
GO:0043489	RNA stabilization	55	0.589858	1.793	1.46486e-07	4.68842e-06	3.86782e-06	4877	tags=73%, list=32%, signal=49%	9967/3192/1660/7812/10492/23435/3183/92345/1994/56478/4904/170506/3658/51808/10949/1736/10605/23367/23185/3184/1432/51538/64282/90806/54888/55132/5073/8148/2521/11044/26986/55051/10758/25819/4615/1787/4234/114609/9261/79066
GO:0016441	post-transcriptional gene silencing	77	0.547954	1.71558	1.6967e-07	5.3662e-06	4.42696e-06	3828	tags=57%, list=25%, signal=43%	9698/1660/192669/26523/57472/10269/4686/1981/23019/1994/56478/10658/10978/23369/54487/6780/192670/9337/1656/5901/29883/26058/9931/57510/7247/142940/7073/27327/27161/23405/103/729082/23112/54914/84872/8087/8737/55421/2332/23053/7257/6774/8994/7157
GO:2000142	regulation of DNA-templated transcription initiation	76	0.546159	1.70974	1.6967e-07	5.3662e-06	4.42696e-06	4674	tags=71%, list=31%, signal=49%	55832/9774/6908/170506/6873/6883/2957/9969/54700/5469/22976/9441/54797/9477/26036/9439/1019/129685/8493/6884/9656/83860/55729/80306/6877/6878/6882/5706/2074/6874/4790/9282/114825/51003/6872/23064/9968/56998/55795/6722/6875/9862/3146/9412/112950/29079/7157/10001/90390/51586/3725/9440/6879/6837
GO:1905168	positive regulation of double-strand break repair via homologous recombination	35	0.649342	1.89749	2.13932e-07	6.72626e-06	5.54897e-06	2942	tags=71%, list=20%, signal=58%	64769/142/196528/26122/86/10097/57599/54799/8914/8089/57634/10524/64210/6944/8295/10933/2074/113510/51588/2521/80314/10635/10902/54556/8607
GO:0008608	attachment of spindle microtubules to kinetochore	48	0.605263	1.82204	2.18168e-07	6.77969e-06	5.59305e-06	5011	tags=81%, list=33%, signal=54%	55920/3192/998/7756/81929/23172/3619/1062/29127/8678/324/55055/55143/283489/90417/9184/10524/11004/57082/25936/1060/10403/84142/5925/1894/22919/83540/891/9183/151648/4751/51115/9735/10615/79003/57405/27436/8850/91272
GO:2000036	regulation of stem cell population maintenance	64	0.562281	1.73136	2.18168e-07	6.77969e-06	5.59305e-06	2068	tags=48%, list=14%, signal=42%	5928/8289/6599/5978/3066/79595/27097/23019/3065/1994/84678/58516/23160/6597/4848/25942/6602/86/23091/51742/4849/6760/55818/6598/5977/23506/55274/5926/84312/64426/60485
GO:0010569	regulation of double-strand break repair via homologous recombination	67	0.556291	1.72209	2.39348e-07	7.3949e-06	6.10058e-06	4038	tags=67%, list=27%, signal=49%	23028/64769/142/196528/29072/56893/26122/7158/55183/151987/84893/86/10097/57599/23347/54799/6118/8914/8089/57634/10524/55010/23514/64210/6944/8295/10933/2074/113510/51588/25/2521/80314/10635/10902/80311/54556/92797/8607/387893/10721/1111/5888/54386/63979
GO:0006278	RNA-templated DNA biosynthetic process	67	0.553482	1.7134	2.94418e-07	9.04406e-06	7.46109e-06	5664	tags=81%, list=38%, signal=50%	5394/3192/3183/6950/92345/5594/22948/10728/10576/10694/6117/80351/5981/8550/23381/54552/1736/7014/545/3320/7520/7013/10575/64282/23293/7203/1499/4216/8658/3178/54433/5073/3326/908/54464/140609/55651/167227/4751/55226/4361/54386/10574/79618/25913/472/10111/85456/80169/26277/9894/7011/80119/5609
GO:1901989	positive regulation of cell cycle phase transition	99	0.509528	1.62546	3.15599e-07	9.6393e-06	7.95215e-06	5611	tags=70%, list=37%, signal=44%	55920/79577/1654/26057/163786/23276/26271/1981/8697/6868/8452/25942/6491/9984/5356/9525/8450/8451/8317/1019/81610/5514/27085/51433/23476/207/9787/79915/6240/7027/993/9700/5925/7564/134353/51692/252983/29766/57504/8766/891/7919/51514/4193/983/57521/990/6241/8563/4869/51434/2146/5962/55835/286053/5087/50484/5889/80174/351/55904/84967/5890/79447/9587/995/113130/4204/991
GO:1905818	regulation of chromosome separation	70	0.547793	1.7028	3.41016e-07	1.03564e-05	8.54376e-06	4177	tags=67%, list=28%, signal=49%	7756/7175/26271/8697/701/8452/5885/3619/64151/10051/324/1457/23397/54892/55055/1063/55143/9918/4085/9184/699/23310/57082/51433/10592/7272/10403/54908/4926/9787/1459/9700/5925/5347/51143/55795/83540/891/9183/83903/9319/11130/55755/51434/348654/9735/286053
GO:0006606	protein import into nucleus	138	0.476522	1.54971	3.49489e-07	1.05538e-05	8.70656e-06	4739	tags=57%, list=32%, signal=40%	23633/23435/51307/7175/55705/23511/9631/3837/55746/5903/26060/1994/53371/56478/4928/9972/57122/9818/5469/51366/84455/3842/3839/4927/2033/1434/51684/5901/51715/3838/9670/3320/3840/55027/51194/23534/1432/10073/80208/1871/10526/23636/5514/3836/5534/9688/9883/10762/207/10527/6788/8021/55122/1894/30000/129401/100101267/1386/55374/3843/5530/8841/55696/10758/6789/983/6774/7157/8878/7249/3841/84268/4851/…
GO:0045814	negative regulation of gene expression, epigenetic	104	0.505592	1.61582	3.53725e-07	1.06217e-05	8.76258e-06	5054	tags=69%, list=34%, signal=46%	23028/8467/9869/10664/3066/7175/54906/3065/79723/7874/55183/9646/1786/23272/51366/25942/23512/51535/79813/1859/57673/23347/22880/648/4591/5927/11176/353274/144108/4001/8493/8520/5253/11177/84444/8085/55729/22893/23411/9112/54107/23133/23304/9555/9320/5925/80314/546/3020/11335/3146/3720/54737/55051/84823/3070/29128/1017/1111/672/2146/9759/1788/83852/55196/10013/58487/84456/3622/10155/10322/8932
GO:1901991	negative regulation of mitotic cell cycle phase transition	165	0.460834	1.51392	3.96087e-07	1.18273e-05	9.75717e-06	4870	tags=59%, list=32%, signal=41%	7756/79577/5591/7175/29117/55159/26271/51322/163859/701/5885/58493/3619/5884/63967/57551/8883/8720/26058/6118/324/11073/55055/1063/55143/5934/641/4683/4085/9184/699/4998/55031/10106/57082/25949/835/7272/60561/10403/144455/51379/54908/84142/580/51720/79791/9344/5925/5347/5932/51143/91603/55795/3364/83540/891/25793/9183/7465/79184/83903/29980/1112/90/51514/4193/9319/11130/5933/983/51499/55755/11200…
GO:0035194	regulatory ncRNA-mediated post-transcriptional gene silencing	69	0.550788	1.70919	4.2574e-07	1.26421e-05	1.04294e-05	4041	tags=58%, list=27%, signal=43%	9698/1660/192669/26523/57472/10269/4686/1981/23019/1994/56478/10658/23369/54487/6780/192670/9337/1656/5901/29883/9931/57510/7247/142940/7073/27327/27161/103/729082/23112/84872/8087/8737/55421/2332/7257/6774/8994/7157/22916
GO:0007030	Golgi organization	135	0.479063	1.55615	4.29976e-07	1.26974e-05	1.0475e-05	4788	tags=62%, list=32%, signal=43%	998/23207/10419/23122/5594/8615/22878/165324/60684/1452/23332/5604/55300/51361/50999/57531/22796/157680/64145/11196/9529/9321/9712/137886/80124/81876/65243/8548/26003/4218/5861/3064/84932/83452/8729/55014/64225/143187/54808/57511/79591/23271/10075/10565/116068/9554/84342/11235/10490/5347/7534/2801/64083/10959/8874/9183/10142/9950/3998/10466/7443/64689/55666/983/9382/81555/1453/25839/738/93643/586…
GO:0007004	telomere maintenance via telomerase	66	0.561014	1.73269	5.49174e-07	1.61282e-05	1.33053e-05	5196	tags=77%, list=35%, signal=51%	5394/3192/3183/6950/92345/5594/22948/10728/10576/10694/6117/80351/5981/8550/23381/54552/1736/7014/545/3320/7520/7013/10575/64282/23293/7203/1499/4216/8658/3178/54433/5073/3326/908/54464/140609/55651/167227/4751/55226/4361/54386/10574/79618/25913/472/10111/85456/80169/26277/9894
GO:0010506	regulation of autophagy	312	0.412189	1.38259	5.57688e-07	1.62888e-05	1.34378e-05	6494	tags=63%, list=43%, signal=37%	23032/2475/2773/9682/55737/9100/29072/56893/23118/10269/1982/25853/29979/1981/55187/51322/10193/9821/25782/29110/30849/6093/6885/51100/22926/5289/23256/9559/11011/2033/8678/5599/23367/55763/57533/79837/140775/2932/2072/373/23400/11180/10645/92140/10524/149371/8925/523/22930/58533/9110/8723/219771/55626/23411/528/10558/4218/10059/3064/207/9711/2309/7428/401548/5290/51606/66036/9681/65125/3607/2301…
GO:0007062	sister chromatid cohesion	53	0.586294	1.77526	6.08773e-07	1.76842e-05	1.4589e-05	4414	tags=75%, list=29%, signal=54%	2959/10664/23244/114799/23063/9126/701/79892/5885/25836/151246/8243/80218/10274/23383/699/23047/1499/157570/8658/23126/9555/55294/10735/9700/5925/23137/546/5347/79075/84250/11044/83903/151648/3835/4361/440081/286053/55719/5889
GO:0042274	ribosomal small subunit biogenesis	100	0.502385	1.60282	7.10943e-07	2.05405e-05	1.69453e-05	4441	tags=53%, list=30%, signal=38%	5394/10885/51118/11103/5591/25926/84135/10199/55720/55127/153443/51602/27292/134430/23160/51077/8602/84294/25879/27042/55813/30836/57050/128061/55781/28987/7520/83732/9790/11056/27340/79954/161424/84916/65095/64434/56902/84128/51096/57647/65083/84946/705/25983/4869/55226/29777/64745/6218/23212/8780/6838/88745
GO:0000018	regulation of DNA recombination	115	0.485986	1.56414	7.45e-07	2.14087e-05	1.76616e-05	4881	tags=62%, list=32%, signal=42%	23028/64769/142/196528/29072/56893/56916/4436/26122/7158/55183/151987/2956/22976/84893/86/10097/57599/4437/9984/23347/54799/6118/7014/8914/3838/641/8089/57634/10524/5395/55010/7468/23514/3836/64210/6944/8295/10933/2074/113510/79915/51588/25/2521/80314/10635/10902/80311/54556/92797/8607/387893/6830/118460/10721/1111/84083/4361/5888/54386/63979/9643/51111/4292/7037/51010/51149/2187/10111/54537
GO:0060260	regulation of transcription initiation by RNA polymerase II	69	0.54411	1.68847	8.13113e-07	2.32411e-05	1.91733e-05	4674	tags=72%, list=31%, signal=50%	55832/6908/170506/6873/6883/2957/9969/5469/22976/9441/54797/9477/26036/9439/1019/129685/8493/6884/9656/83860/55729/80306/6877/6878/6882/5706/2074/6874/4790/9282/114825/51003/6872/9968/56998/55795/6722/6875/9862/3146/9412/112950/29079/7157/10001/90390/51586/9440/6879/6837
GO:0032984	protein-containing complex disassembly	214	0.432277	1.4347	8.55684e-07	2.43278e-05	2.00698e-05	5358	tags=57%, list=36%, signal=37%	8289/6599/829/196528/51534/24144/56893/832/10269/2107/29979/23122/57466/5195/6059/5192/3796/84340/22828/6601/6597/2935/30849/6683/6749/11198/57724/26586/9793/6602/23332/5289/55239/57551/22911/8678/5976/9525/324/126731/140775/9798/2932/6418/5756/1659/6314/3799/488/11004/7415/6598/8775/8867/9711/29904/81930/6709/55014/3925/5290/65125/23271/6603/5828/57553/22863/23064/256471/79443/29766/3312/9948/49…
GO:0016579	protein deubiquitination	87	0.520263	1.6422	9.15535e-07	2.58917e-05	2.13599e-05	5001	tags=67%, list=33%, signal=45%	23032/84196/7398/9100/23358/64854/51029/23326/56970/9101/10600/7874/51377/23172/10869/54764/9097/51633/54726/84132/83737/23252/29761/85015/9736/25862/7415/80124/55031/56957/10617/9958/10213/4287/57695/84640/84142/84669/219333/8239/10987/10010/79184/7375/57478/84749/8975/90268/54629/78990/6472/9929/57646/8314/9825/1540/8078/57602
GO:0044839	cell cycle G2/M phase transition	142	0.469551	1.53068	9.32648e-07	2.62369e-05	2.16447e-05	5117	tags=63%, list=34%, signal=42%	55920/10657/26271/6873/5885/58493/5884/25942/22976/9113/63967/57551/8883/8720/890/10776/9525/11073/1063/641/8317/1019/4683/8493/4998/10270/55031/23476/219771/25949/60561/10403/2305/9928/6502/84142/26993/79915/580/51720/6240/9555/993/9344/84930/5347/5932/91603/3364/57504/8766/891/7465/79184/29980/1112/51514/983/11200/900/990/1017/1111/4869/90381/7157/4361/571/672/801/51400/1785/9133/65123/5087/504…
GO:0032886	regulation of microtubule-based process	212	0.436639	1.44998	1.0011e-06	2.8015e-05	2.31116e-05	5367	tags=57%, list=36%, signal=37%	3192/10207/79959/7175/163786/29899/7514/10432/23122/55142/57606/54801/58497/6093/157922/6683/26586/9793/23332/6491/57551/79441/26054/1859/10015/22911/2011/9525/79598/324/126731/4591/2932/6047/7840/1778/1639/6314/1213/10733/23636/23499/79866/23411/899/79648/29105/81930/3925/4926/5310/23271/5048/25/56890/79809/2288/387/22919/85459/5347/8851/4682/8874/8480/10142/1729/146057/23116/57132/100506658/816…
GO:0018394	peptidyl-lysine acetylation	59	0.568682	1.74271	1.03532e-06	2.88218e-05	2.37772e-05	3340	tags=66%, list=22%, signal=52%	8467/3066/114799/4800/54934/27097/4802/23451/6885/9188/86/9031/2033/1387/11143/51105/57609/55689/8089/6418/57634/10524/51230/339287/55167/23411/23181/10933/2074/7917/4801/6659/10943/7913/10514/10902/8607/55683/93624
GO:0051053	negative regulation of DNA metabolic process	116	0.483426	1.55684	1.15511e-06	3.19899e-05	2.63908e-05	4978	tags=63%, list=33%, signal=42%	5394/3192/1676/142/3183/23244/24144/56893/4436/26271/23560/23063/7158/55183/64802/2956/5884/79000/84893/80351/4437/9984/84464/23347/54552/7014/8914/545/7270/2072/641/4683/7520/7013/10524/64282/55010/23293/1677/3980/54962/8658/2074/254225/3178/27000/25/54464/80311/92797/4221/387893/167227/659/3297/990/10721/1111/84083/55226/7157/54386/78990/4292/25913/472/201163/2187/10111/54537/4968/80169/10155
GO:1902373	negative regulation of mRNA catabolic process	55	0.569373	1.73073	1.2749e-06	3.47669e-05	2.86817e-05	3723	tags=60%, list=25%, signal=45%	9967/3192/1660/7812/10492/23435/3183/1994/56478/4904/3658/10949/10605/23367/23185/3184/1432/64282/3182/90806/55132/8148/2521/51594/11044/26986/79048/2332/55051/10758/9704/25819/4615
GO:0031507	heterochromatin formation	76	0.528345	1.65398	1.2749e-06	3.47669e-05	2.86817e-05	3660	tags=62%, list=24%, signal=47%	23028/8467/9869/3066/7175/3065/55183/1786/23272/51366/25942/23512/51535/79813/1859/57673/23347/22880/5927/11176/144108/4001/8493/8520/5253/11177/84444/8085/55729/22893/23411/54107/23133/23304/9320/5925/546/3020/11335/3146/3720/54737/55051/84823/3070/29128/1017
GO:0016482	cytosolic transport	168	0.453388	1.49159	1.2749e-06	3.47669e-05	2.86817e-05	5879	tags=65%, list=39%, signal=40%	10772/55737/27252/7874/5594/9779/30849/2060/63893/164/6293/5289/5604/6642/10097/9559/25963/51361/9341/54497/8678/57533/7109/64145/9527/23085/51479/1639/55773/1213/3799/55435/23317/25930/55207/51552/9043/10228/58533/160/5868/23041/23033/5870/8729/7813/9980/143187/6643/200576/23011/84376/84079/51542/22863/10490/9827/8766/8411/27236/65977/55297/8724/64089/84910/23258/51026/64400/54899/26088/9581/787…
GO:1903050	regulation of proteolysis involved in protein catabolic process	210	0.432478	1.43644	1.32623e-06	3.59833e-05	2.96852e-05	4984	tags=51%, list=33%, signal=35%	6599/79699/11146/56893/7514/29979/25820/7874/51322/25831/64844/51377/10425/10869/9097/5887/3093/1452/5700/9113/10197/57095/55212/84231/11011/7337/25898/51684/11236/51105/29761/1457/2932/23429/6815/122809/9529/64326/7415/10213/4287/1855/207/5706/9655/84640/51136/7917/5310/3326/55294/1459/54467/5716/65018/6872/8517/9683/8239/5347/8312/8554/23376/160418/55270/79031/8945/26263/4534/2332/23287/4193/57…
GO:0070828	heterochromatin organization	83	0.51806	1.63269	1.37757e-06	3.71874e-05	3.06786e-05	3660	tags=60%, list=24%, signal=46%	23028/50809/8467/9869/3066/7175/3065/55183/1786/23272/51366/25942/23512/51535/79813/1859/57673/23347/22880/5927/11176/144108/4001/8493/8520/5253/11177/84444/8085/55729/22893/23411/54107/23133/23304/9320/5925/546/3020/55795/11335/3146/3720/54737/55051/84823/80854/3070/29128/1017
GO:0070897	transcription preinitiation complex assembly	66	0.550737	1.70095	1.44602e-06	3.88391e-05	3.20411e-05	4860	tags=74%, list=32%, signal=50%	1810/55832/2959/6908/7343/6873/6883/2957/54700/9014/6597/5469/55290/9441/54797/9477/55814/9439/11176/129685/6884/6598/83860/55729/80306/6877/6878/6882/5706/6874/9282/51003/6872/10629/6875/9862/9013/3146/9412/112950/29079/7157/10001/90390/51586/9440/6879/6837/2972
GO:0018205	peptidyl-lysine modification	196	0.440994	1.4621	1.60003e-06	4.27609e-05	3.52765e-05	5552	tags=62%, list=37%, signal=40%	8467/29072/9869/5929/3066/114799/4800/54934/27097/4802/5903/23451/26354/3054/55870/284058/6885/9188/79813/9739/29843/86/9031/26054/10363/2033/1387/405/26036/54552/11143/51105/57609/10054/55689/8089/6418/57634/23067/10524/84444/51230/10210/339287/55167/79677/9070/10401/23411/63894/1499/23181/10933/2074/7469/5970/7917/9757/51588/9063/79918/4801/6659/10055/10943/7913/56950/205564/10514/23137/10902/8…
GO:0016197	endosomal transport	230	0.427058	1.41911	1.70271e-06	4.52785e-05	3.73534e-05	6155	tags=64%, list=41%, signal=38%	23673/55737/51534/7874/23585/9779/9897/58513/2060/81609/57724/8027/63893/164/6293/6642/85021/9559/9372/25963/9341/54497/9146/9525/157680/57533/7109/64145/9527/23085/51479/7840/1639/10311/55773/1213/55745/25930/7415/55610/55207/51552/9765/382/9043/54520/10228/58533/8723/51271/55048/23023/4218/137492/11021/10254/8943/5870/23163/8729/401548/7813/57554/10890/143187/23325/23339/6643/200576/84079/51542…
GO:0045931	positive regulation of mitotic cell cycle	109	0.485203	1.55851	1.77133e-06	4.687e-05	3.86664e-05	5611	tags=64%, list=37%, signal=41%	55920/1654/5586/26057/163786/23326/23276/26271/1981/1977/8697/6868/8452/25942/5781/6491/5356/9525/8450/8451/8317/1019/6198/5514/27085/51433/23476/207/9787/6240/7027/993/5048/25/9700/5925/134353/51692/29766/150465/57504/8766/891/51514/4193/675/983/57521/3297/990/6241/51434/5962/55835/286053/5087/50484/5889/80174/351/6790/55904/84967/5890/9587/995/113130/5641/4204/991
GO:0045663	positive regulation of myoblast differentiation	34	0.647823	1.88465	1.80752e-06	4.75922e-05	3.92622e-05	2486	tags=56%, list=17%, signal=47%	8289/79647/6599/196528/55193/29117/57492/6601/6597/6602/86/55113/1432/55662/10524/6598/55274/6603/6659
GO:0006446	regulation of translational initiation	76	0.524562	1.64214	1.84011e-06	4.82128e-05	3.97742e-05	5318	tags=71%, list=35%, signal=46%	51441/2475/7812/8672/10657/1654/7175/1653/1982/4686/1981/1965/56339/8872/7458/253943/26058/84919/10605/23367/90850/54505/6198/2235/51247/27161/1979/8440/1983/440275/55364/1975/127933/4528/10959/8846/1974/2332/54915/4869/64410/22916/10289/28969/27102/9689/4690/9451/3646/8893/8667/5436/5499/9811
GO:0007623	circadian rhythm	140	0.465439	1.51559	1.97769e-06	5.13143e-05	4.23328e-05	3952	tags=49%, list=26%, signal=36%	6421/9967/10236/3192/2475/23435/142/5591/3066/10419/402055/3065/79723/7874/1385/1642/7150/23291/56339/25942/9456/5501/7337/1859/2033/5599/9575/8914/2932/5927/3184/22992/55269/10524/7298/23411/9112/7153/4841/10743/10499/23239/10075/55294/85457/10514/80045/8087/8239/23064/83759/23077/5500/8945/8204/9975/9611/8841/26224/64839/983/114781/25819/1407/7157/1453/4297/2146
GO:0016241	regulation of macroautophagy	146	0.463384	1.51237	1.97769e-06	5.13143e-05	4.23328e-05	6494	tags=73%, list=43%, signal=42%	2475/2773/55737/56893/29979/55187/51322/10193/25782/29110/30849/6885/51100/5289/23256/9559/8678/5599/23367/55763/79837/140775/23400/149371/523/22930/58533/8723/55626/23411/528/10558/3064/207/9711/401548/5290/51606/526/65018/8517/9554/23265/7248/836/22863/8408/8851/79443/23545/4534/4864/8396/9474/10206/10919/84749/79142/29978/112574/55254/823/7157/23274/27131/10392/3091/5049/7249/9140/6009/23130/6…
GO:0051298	centrosome duplication	68	0.534136	1.65508	2.01208e-06	5.17047e-05	4.26549e-05	5226	tags=72%, list=35%, signal=47%	23032/64793/79959/163786/7514/10432/9793/6491/10015/9525/4591/7840/55125/10733/9662/23636/54820/9738/23411/10403/899/25914/56890/80254/22995/85459/4682/26005/80817/57132/675/55755/1017/26973/4869/55226/348654/5311/672/25978/55835/9475/91147/51510/9851/51652/8850/153241/5119
GO:0000910	cytokinesis	158	0.454242	1.48897	2.01208e-06	5.17047e-05	4.26549e-05	6757	tags=74%, list=45%, signal=41%	998/55660/29072/5586/10640/9101/25909/6651/8452/3619/30849/6093/5921/6683/9897/29127/51100/26586/5289/10097/57448/10015/8678/9525/55763/324/55770/9798/5000/55143/9585/23636/9903/149371/4627/9738/10617/989/9493/11021/9928/10096/144455/8826/23503/3925/65125/10112/55958/9700/1894/23265/387/5347/24137/8766/4735/11113/79733/57132/675/55752/80179/990/112574/5581/84445/801/54443/55909/10807/6840/23233/2…
GO:0006367	transcription initiation at RNA polymerase II promoter	93	0.497546	1.57903	2.14966e-06	5.49757e-05	4.53534e-05	4674	tags=66%, list=31%, signal=45%	6924/1810/55832/2959/6908/5433/170506/6873/6883/2957/9969/5469/22976/9441/54797/9477/26036/9439/4150/2071/1019/129685/8493/2960/1871/6884/9656/83860/55729/80306/6877/6878/6882/5706/2074/6874/4790/9282/114825/51003/6872/9968/1870/56998/55795/10629/6722/6875/9862/3146/9412/112950/29079/7157/10001/90390/51586/2961/9440/6879/6837
GO:0051304	chromosome separation	77	0.52696	1.64985	2.25284e-06	5.73401e-05	4.73039e-05	3984	tags=62%, list=27%, signal=46%	7756/7175/56916/26271/8697/701/8452/5885/3619/64151/10051/324/1457/23397/54892/55055/1063/55143/9918/4085/9184/699/23310/57082/51433/10592/7272/10403/54908/4926/9787/1459/9700/5925/5347/51143/55795/83540/891/7156/9183/83903/9319/11130/55755/51434/348654/9735
GO:0034063	stress granule assembly	30	0.649233	1.86834	2.32627e-06	5.83753e-05	4.81579e-05	1308	tags=57%, list=9%, signal=52%	51441/9898/7812/9100/10146/1654/4076/11273/1965/23369/9908/55239/23215/6311/1656/253943/1778
GO:0007064	mitotic sister chromatid cohesion	30	0.649064	1.86785	2.32627e-06	5.83753e-05	4.81579e-05	3105	tags=77%, list=21%, signal=61%	23244/114799/9126/5885/25836/8243/80218/10274/23383/699/23047/157570/8658/23126/9555/10735/5925/23137/546/79075/84250/83903/151648
GO:1903046	meiotic cell cycle process	141	0.463599	1.51067	2.32163e-06	5.83753e-05	4.81579e-05	5611	tags=60%, list=37%, signal=38%	51441/22887/55706/7155/26271/8438/1642/9134/5885/25879/3619/2956/9897/10097/192670/84464/10051/23397/2072/5000/9918/80010/7013/23310/29893/4627/54888/9665/57697/10592/7153/7272/1060/2177/10403/10018/10096/2175/81930/7917/5810/811/23304/993/9700/259266/546/7589/10635/84930/5347/23353/2801/3364/83540/151648/9319/675/7283/55810/10919/83990/4361/5888/63979/9133/27030/5889/4292/472/9088/51759/51343/67…
GO:0000245	spliceosomal complex assembly	70	0.530543	1.64918	2.39041e-06	5.97045e-05	4.92545e-05	4211	tags=60%, list=28%, signal=43%	79753/10946/6426/10772/10291/7536/1653/23450/4686/9169/23020/23451/9879/91746/10658/8683/9416/10992/6732/10262/10713/6634/10569/27336/55015/6733/8487/6936/27339/23064/10181/58155/22889/6433/7919/6430/84844/51340/6431/51747/57035/6627
GO:0006999	nuclear pore organization	15	0.78249	2.02656	2.5954e-06	6.45119e-05	5.32205e-05	2666	tags=93%, list=18%, signal=77%	55706/7175/25909/55746/81929/53371/4928/9972/57122/23165/9688/124491/8087/129401
GO:0045815	transcription initiation-coupled chromatin remodeling	35	0.621555	1.8163	2.63117e-06	6.45119e-05	5.32205e-05	3914	tags=71%, list=26%, signal=53%	26155/8289/5929/10269/29117/10432/57492/6597/6602/2033/84656/11143/5253/6598/9070/27005/6944/5290/9555/1386/11091/4221/56848/7157/4297
GO:0044774	mitotic DNA integrity checkpoint signaling	82	0.516542	1.62626	2.63117e-06	6.45119e-05	5.32205e-05	5098	tags=70%, list=34%, signal=46%	5591/4436/55159/51322/163859/5884/63967/57551/8883/8720/26058/6118/7508/11073/641/4683/4998/5514/9656/25949/835/54962/60561/2177/84142/51720/79791/9344/6419/5347/1386/91603/3364/79184/29980/1112/51514/4193/983/51499/11200/900/990/1017/1111/90381/7157/4361/672/51512/472/1027/51149/51343/146956/51776/80198
GO:0007034	vacuolar transport	150	0.460143	1.50361	2.63117e-06	6.45119e-05	5.32205e-05	5226	tags=63%, list=35%, signal=41%	55737/51534/55187/23585/10042/26985/30849/81609/57724/8027/164/6293/5289/8546/9392/51361/9146/8678/9525/64145/55681/3482/51479/23400/25930/7415/55207/9765/4074/51271/55048/137492/63894/10254/8943/23163/27072/143187/23339/22879/84376/51542/65018/22863/10490/8031/23355/3312/79666/4534/23557/4864/54741/6845/55297/7251/57132/64089/57154/51028/55293/64400/54899/23274/8878/79158/7879/950/738/55275/757/…
GO:0007052	mitotic spindle organization	125	0.471152	1.52415	2.69996e-06	6.58962e-05	5.43625e-05	4172	tags=57%, list=28%, signal=41%	3192/1104/7756/7175/163786/29899/23122/3837/9126/3796/5116/23172/3619/1062/6683/29127/9793/23332/6491/5901/8243/9525/79598/126731/49856/10274/55143/25777/1778/55125/1639/1213/7415/23636/3832/79866/7272/9493/10403/8658/55726/84142/4134/3925/4926/9787/10540/5310/26065/56647/10735/387/5347/24137/2801/83540/8766/891/3833/8480/440145/4751/10464/57132/7283/11200/51115/22974/25978/84722/55835
GO:0034728	nucleosome organization	81	0.519945	1.6363	2.90632e-06	7.06104e-05	5.82516e-05	3304	tags=51%, list=22%, signal=40%	5928/8289/50809/6599/8467/196528/29072/6046/9733/6601/6597/4171/8888/6749/11198/6602/29855/1106/257218/4678/23234/6418/144108/8520/11177/6598/23522/7259/51773/1105/54107/9555/6603/132660/546/7994/3020/10036/6830/1616/25842
GO:0032210	regulation of telomere maintenance via telomerase	52	0.569934	1.72433	2.94071e-06	7.11227e-05	5.86742e-05	2518	tags=58%, list=17%, signal=48%	5394/3192/3183/6950/92345/5594/22948/10576/10694/80351/8550/23381/54552/1736/7014/545/7520/7013/10575/64282/23293/7203/1499/4216/8658/3178/5073/908/54464/140609
GO:0032786	positive regulation of DNA-templated transcription, elongation	58	0.552727	1.69106	3.07829e-06	7.41147e-05	6.11425e-05	4674	tags=74%, list=31%, signal=51%	79577/142/904/4686/10915/123169/51755/22828/5469/11198/9441/54797/8621/9984/9477/11143/9439/23476/80306/1499/905/3150/2074/9282/114825/51003/23613/8861/7919/6830/9862/9412/8178/112950/29079/8563/22916/10001/90390/55837/51586/9440/6837
GO:0048511	rhythmic process	205	0.43406	1.4413	3.14708e-06	7.54311e-05	6.22285e-05	4485	tags=47%, list=30%, signal=34%	6421/9967/10236/3192/1660/2475/23435/142/5591/23394/3066/4800/1655/10419/402055/3065/79723/7874/1385/1642/7150/23291/56339/10765/25942/9456/5501/7337/1859/2033/1387/5599/9575/8242/8451/8914/1457/2932/5927/3184/22992/55269/10524/7298/23411/835/9112/8879/7153/10059/49855/4841/10743/10499/23239/10075/55294/85457/10514/80045/8087/836/8239/23064/10495/8851/91603/83759/23077/5500/8945/59338/8204/9975/1…
GO:2000278	regulation of DNA biosynthetic process	107	0.479644	1.53713	3.97491e-06	9.48477e-05	7.82466e-05	4024	tags=52%, list=27%, signal=39%	5394/3192/7398/64769/3183/6950/92345/4931/5594/22948/10728/10576/10694/80351/8550/23381/890/54552/11143/1736/7014/545/3181/3320/3184/7520/5983/7013/10575/64282/9767/23293/7203/1499/4216/8658/3178/7027/27000/5073/3326/908/54464/140609/79075/79977/4221/167227/4751/5985/659/1111/55226/7157/10574/11232
GO:0001510	RNA methylation	85	0.502463	1.58491	4.32054e-06	0.000102637	8.46725e-05	5151	tags=66%, list=34%, signal=44%	387338/96764/29890/57721/54482/25962/64216/27292/8731/29063/55006/56339/23091/54931/79872/221078/9589/11180/93587/25917/25821/60487/64783/51574/54888/57570/207/64863/127253/6634/55783/81627/9836/131965/51605/79828/10785/51106/6894/80745/117246/152992/83640/23070/91801/339175/63899/1787/4234/84705/55152/79066/51531/158234/196074/63935
GO:0071103	DNA conformation change	85	0.501737	1.58262	4.4588e-06	0.000105453	8.69954e-05	6324	tags=82%, list=42%, signal=48%	1660/7155/10146/1654/1653/10973/57680/170506/7150/254394/4171/84893/4173/5976/2071/3181/641/4683/5965/7520/5983/4175/1763/84296/57697/56897/7153/22907/113510/9837/51008/25/5813/23064/4172/56652/7486/79075/92797/8607/7156/3146/5985/83990/2547/10721/84083/4361/5888/440081/4331/25913/84164/64785/3148/10111/6832/4176/10923/4174/25788/3159/89797/80119/84515/5984/8318/1663/3508/3149
GO:0000086	G2/M transition of mitotic cell cycle	129	0.46339	1.50168	4.52792e-06	0.000106616	8.79549e-05	5117	tags=63%, list=34%, signal=42%	55920/10657/26271/6873/5885/58493/5884/25942/9113/63967/57551/8883/8720/890/10776/9525/11073/1063/641/8317/1019/4683/8493/4998/55031/23476/219771/25949/60561/2305/9928/6502/84142/580/51720/6240/993/9344/84930/5347/5932/91603/3364/57504/8766/891/7465/79184/29980/1112/51514/983/11200/900/990/1017/1111/90381/4361/571/672/801/51400/1785/65123/5087/50484/9833/7319/5889/80174/472/9088/351/51149/51343/6…
GO:1901992	positive regulation of mitotic cell cycle phase transition	80	0.511147	1.60638	5.2192e-06	0.000122354	0.000100938	5747	tags=72%, list=38%, signal=45%	55920/1654/26057/163786/23276/26271/1981/8697/6868/8452/25942/6491/5356/9525/8450/8451/8317/1019/27085/51433/23476/207/9787/6240/7027/993/9700/5925/134353/51692/29766/57504/8766/891/51514/4193/983/57521/990/6241/51434/5962/55835/286053/5087/50484/5889/80174/351/55904/84967/5890/9587/995/113130/4204/991/56257
GO:0000381	regulation of alternative mRNA splicing, via spliceosome	39	0.609388	1.79696	5.84719e-06	0.000136477	0.00011259	3758	tags=72%, list=25%, signal=54%	9967/3192/10657/5978/5725/29890/1655/6434/27316/91746/10658/3191/58517/9589/84081/64783/55234/10921/10521/9513/23543/7072/3178/8087/10181/2332/6431/4116
GO:0031647	regulation of protein stability	277	0.407549	1.36278	6.11786e-06	0.000142174	0.000117289	6903	tags=66%, list=46%, signal=36%	84301/23032/2475/7756/23435/23673/55737/79577/5591/6950/55172/80155/1650/9101/23560/7874/92703/5594/64844/22948/10728/10576/8575/1385/10869/10694/8452/23291/79657/3054/27042/51100/2033/58525/1387/54552/11236/23252/29761/1457/4591/51125/3320/89781/9529/23515/80185/10575/8725/55729/9675/23411/7203/10403/3064/1855/51447/60485/23163/6788/7428/55602/7917/79612/811/66036/5824/23011/3326/908/55294/6659/…
GO:2000144	positive regulation of DNA-templated transcription initiation	65	0.537137	1.65573	6.25611e-06	0.000144757	0.000119421	4674	tags=69%, list=31%, signal=48%	55832/9774/6908/170506/6873/6883/2957/9969/5469/22976/9441/54797/9477/9439/129685/6884/9656/83860/80306/6877/6878/6882/5706/2074/6874/4790/9282/51003/6872/23064/9968/6722/6875/9862/9412/112950/29079/7157/10001/90390/51586/3725/9440/6879/6837
GO:1905037	autophagosome organization	111	0.473551	1.52194	6.39437e-06	0.000147318	0.000121534	4629	tags=59%, list=31%, signal=41%	2475/23341/23673/9927/29979/84938/9821/165324/25782/51100/5289/23256/8678/57533/987/79837/140775/51715/23400/488/137886/80208/79065/22930/81876/8723/55626/5868/5861/83452/23232/401548/55014/23503/200576/8897/65018/56270/9554/22863/8408/55102/4534/55054/8396/9474/57154/10919/79142/29978/112574/55254/7189/7879/83734/339122/60673/9706/9140/11345/23130/5663/64422/81631/9531/25989
GO:0035195	miRNA-mediated post-transcriptional gene silencing	55	0.551468	1.6763	6.46349e-06	0.000148272	0.00012232	4041	tags=58%, list=27%, signal=43%	9698/1660/192669/26523/57472/10269/4686/1981/23019/1994/56478/23369/54487/192670/9337/1656/5901/29883/57510/142940/7073/27327/27161/23112/84872/8087/8737/2332/6774/8994/7157/22916
GO:0048255	mRNA stabilization	46	0.586493	1.75897	6.53915e-06	0.000149367	0.000123223	3723	tags=61%, list=25%, signal=46%	9967/3192/1660/7812/10492/23435/3183/1994/56478/4904/3658/10949/10605/23367/23185/3184/1432/64282/90806/55132/8148/2521/11044/26986/55051/10758/25819/4615
GO:1901983	regulation of protein acetylation	33	0.630977	1.83228	6.74e-06	0.000153299	0.000126468	4790	tags=85%, list=32%, signal=58%	8467/3066/1654/4800/4802/23451/9188/9031/57551/57609/2932/6418/10524/23411/23181/2074/4801/6659/7913/10514/85459/93624/6871/84140/672/5562/201163/10013
GO:0006305	DNA alkylation	40	0.59434	1.75931	7.16261e-06	0.000160858	0.000132703	5552	tags=85%, list=37%, signal=54%	6018/8467/142/10664/10269/10419/1786/9219/54815/79813/4152/57673/51742/648/11176/8493/55729/5926/64863/54069/546/79977/4552/54737/3070/10919/4297/2146/1789/1788/55904/8932/29104/4204
GO:0006306	DNA methylation	40	0.59434	1.75931	7.16261e-06	0.000160858	0.000132703	5552	tags=85%, list=37%, signal=54%	6018/8467/142/10664/10269/10419/1786/9219/54815/79813/4152/57673/51742/648/11176/8493/55729/5926/64863/54069/546/79977/4552/54737/3070/10919/4297/2146/1789/1788/55904/8932/29104/4204
GO:0006475	internal protein amino acid acetylation	52	0.559152	1.69171	7.15545e-06	0.000160858	0.000132703	3601	tags=65%, list=24%, signal=50%	8467/4800/54934/27097/4802/23451/6885/9188/86/9031/2033/1387/11143/51105/55689/8089/6418/57634/8520/51230/339287/55167/10933/2074/7917/4801/10943/7913/10514/10902/8607/55683/93624/6871
GO:0070922	RISC complex assembly	10	0.834362	1.99367	7.40611e-06	0.00016563	0.00013664	1875	tags=90%, list=12%, signal=79%	1660/192669/26523/8575/10978/192670/27161/23405/103
GO:0032392	DNA geometric change	79	0.5032	1.57826	7.57226e-06	0.000168641	0.000139124	6324	tags=84%, list=42%, signal=49%	1660/10146/1654/1653/10973/57680/170506/254394/4171/84893/4173/5976/2071/3181/641/4683/5965/7520/5983/4175/1763/84296/57697/56897/7153/22907/113510/9837/51008/5813/23064/4172/56652/7486/79075/92797/8607/3146/5985/83990/2547/10721/84083/4361/5888/440081/4331/25913/84164/64785/3148/10111/6832/4176/10923/4174/25788/3159/89797/80119/84515/5984/8318/1663/3508/3149
GO:0044773	mitotic DNA damage checkpoint signaling	78	0.506722	1.58844	8.12801e-06	0.000180266	0.000148715	5098	tags=68%, list=34%, signal=45%	5591/4436/55159/51322/163859/5884/63967/57551/8720/26058/6118/7508/11073/641/4683/5514/9656/25949/835/54962/60561/2177/84142/51720/79791/9344/5347/1386/91603/3364/79184/29980/1112/51514/4193/983/51499/11200/900/1017/1111/90381/7157/4361/672/51512/472/1027/51149/51343/146956/51776/80198
GO:0061136	regulation of proteasomal protein catabolic process	176	0.432799	1.42738	8.82269e-06	0.000194865	0.000160758	4984	tags=52%, list=33%, signal=35%	6599/79699/11146/56893/7514/29979/25820/7874/51322/25831/64844/51377/10425/10869/9097/5887/3093/1452/5700/10197/57095/55212/11011/25898/51105/29761/2932/23429/6815/122809/9529/64326/7415/10213/4287/1855/207/5706/9655/84640/51136/7917/5310/3326/55294/54467/5716/65018/6872/9683/8239/5347/8312/8554/23376/160418/55270/8945/26263/4534/2332/4193/91445/1017/9781/29978/8975/1453/7110/4092/5886/9604/4780/…
GO:0072677	eosinophil migration	12	-0.684375	-2.32887	8.96679e-06	0.000195622	0.000161383	4754	tags=100%, list=32%, signal=68%	6347/11314/6367/6376/6348/23604/6351/101/6362/3958/6352
GO:0006888	endoplasmic reticulum to Golgi vesicle-mediated transport	118	0.469107	1.5134	8.96163e-06	0.000195622	0.000161383	5498	tags=64%, list=37%, signal=41%	27095/10427/8615/22878/8452/60684/6683/23256/50999/11236/26958/7109/9527/11196/9276/9321/1314/80006/57120/7415/9632/81876/5537/59349/10483/5861/60561/122553/51290/22872/8729/375056/9218/55014/29959/113419/143187/10525/1315/9217/9554/2801/80055/65258/10959/9183/3998/9117/10484/6845/22937/553115/51026/81555/123720/1453/10113/9919/128637/10972/83548/11018/5034/10802/372/286451/56681/10342/10016/1065…
GO:0045727	positive regulation of translation	126	0.461716	1.4938	8.96163e-06	0.000195622	0.000161383	3968	tags=49%, list=26%, signal=37%	51441/3192/1660/2475/7812/8672/10492/10657/5591/1654/1982/57721/1981/10600/1994/113251/4904/170506/29063/56339/8872/253943/6741/10605/54931/23367/23185/54505/8663/3184/6198/64282/27161/84271/23107/65109/22868/9513/8440/79072/440275/55132/55364/6659/65018/7555/60558/8087/127933/51335/11044/9775/55005/26986/79828/2332/1938/54915/4869/55226/8664/84881
GO:1902275	regulation of chromatin organization	46	0.582253	1.74625	9.24875e-06	0.000200953	0.000165781	4978	tags=80%, list=33%, signal=54%	3192/23028/9869/7175/54934/55209/23272/3054/6749/284058/51535/9739/11011/1859/22880/5253/11177/51230/339287/55167/55729/64863/9874/23133/51132/10943/134353/11091/55683/54737/1017/4288/10445/83852/55196/84456/10155
GO:2000819	regulation of nucleotide-excision repair	27	0.654417	1.85549	9.8247e-06	0.000212603	0.000175392	1656	tags=56%, list=11%, signal=50%	8289/6599/196528/55193/29117/57492/6601/6597/6602/86/11143/8451/6598/5977/55274
GO:2000045	regulation of G1/S transition of mitotic cell cycle	142	0.453466	1.47825	9.93419e-06	0.000214106	0.000176631	5044	tags=55%, list=34%, signal=37%	8289/6599/79577/5591/196528/1654/55193/26057/163786/54617/29117/55159/1981/57492/51322/26060/163859/6868/6601/6597/10197/6602/86/6491/5356/26058/6118/8450/8451/324/5934/11319/6598/5977/10106/55274/27085/55626/835/207/9928/144455/51379/6240/7027/5310/79791/6603/5925/134353/51692/25793/7465/90/4193/5933/57521/51499/11200/990/6241/1017/7157/5311/2146/5962/51512/3275/4331/55835/1739/5515/472/1027/605…
GO:0032508	DNA duplex unwinding	73	0.508881	1.58618	1.00731e-05	0.000216228	0.000178382	5835	tags=79%, list=39%, signal=49%	1660/10146/1654/1653/10973/57680/170506/254394/4171/84893/4173/5976/2071/641/4683/5965/7520/5983/4175/1763/84296/57697/56897/7153/22907/113510/9837/51008/5813/23064/4172/56652/7486/79075/92797/8607/5985/83990/2547/10721/4361/5888/440081/4331/25913/84164/64785/10111/6832/4176/10923/4174/25788/3159/89797/80119/84515/5984
GO:0042176	regulation of protein catabolic process	320	0.39495	1.32612	1.06289e-05	0.000227245	0.000187471	5791	tags=53%, list=39%, signal=33%	4898/6599/79699/55737/11146/54971/56893/23450/9730/7514/29979/9101/25820/9686/7874/51322/25831/64844/51377/10193/165324/9860/10425/10869/1642/11124/9097/5887/6093/3093/1452/5700/10197/57095/55212/11011/25898/3156/83737/9146/51105/8450/8451/324/29761/1457/2932/23429/6815/122809/3320/23400/9529/4085/64326/51582/130507/81610/7415/10213/4287/5707/1855/207/5706/9655/23163/84640/5970/51136/7917/580/531…
GO:0051653	spindle localization	49	0.567498	1.71045	1.07678e-05	0.000228389	0.000188414	3749	tags=65%, list=25%, signal=49%	29899/23122/3837/23291/23332/10097/3996/1778/1639/4085/137886/10524/4627/54820/10403/3064/79648/10096/54908/4134/4926/5048/9700/259266/22919/5347/3688/9183/8841/81565/55755/8976
GO:0006383	transcription by RNA polymerase III	60	0.542121	1.6633	1.07678e-05	0.000228389	0.000188414	5109	tags=70%, list=34%, signal=46%	2475/7702/8467/55718/6908/2976/6738/55703/57680/170506/9329/23451/55209/79664/55290/9188/9330/9031/2975/55814/23379/171568/11128/10623/2074/84524/10625/7913/10514/661/10621/57521/4665/8178/10622/6621/51082/5440/27297/2972/7629/6619
GO:1904358	positive regulation of telomere maintenance via telomere lengthening	36	0.605395	1.77065	1.09177e-05	0.000230652	0.000190281	2518	tags=61%, list=17%, signal=51%	6950/92345/5594/22948/170506/10576/10694/80351/8550/1736/545/3181/7520/10575/7203/1499/4216/8658/3178/5073/908/140609
GO:0030261	chromosome condensation	33	0.623222	1.80976	1.14625e-05	0.000241209	0.000198991	3447	tags=70%, list=23%, signal=54%	148479/8467/9682/22985/9031/64151/10051/23397/54892/9918/10270/23310/1677/10592/7153/79648/26993/23137/3020/5347/11044/387893/983
GO:1904814	regulation of protein localization to chromosome, telomeric region	14	0.763435	1.94789	1.21532e-05	0.00025474	0.000210153	2445	tags=86%, list=16%, signal=72%	6950/22948/10576/10694/26354/54552/1736/7013/10575/7203/9555/908
GO:0018209	peptidyl-serine modification	236	0.413086	1.37348	1.2574e-05	0.000262532	0.000216581	7029	tags=68%, list=47%, signal=37%	2475/85440/5591/5586/5590/79893/1981/5594/53944/5894/23049/7150/29110/6093/1452/9113/63967/152559/8550/11011/204851/1859/5170/2011/5599/7444/64324/545/1457/2932/8317/3320/6198/23515/6732/1432/1456/1147/5062/11137/7272/207/8440/9874/51447/8658/96459/79109/9125/8569/5290/65125/5310/23012/200576/3326/1459/673/140609/9530/65018/6872/6733/127933/11235/84930/8408/5347/8851/8737/8312/4140/10142/7443/146…
GO:0042752	regulation of circadian rhythm	78	0.501836	1.57312	1.28519e-05	0.000267289	0.000220506	5164	tags=64%, list=34%, signal=42%	6421/9967/2475/23435/142/5591/402055/7874/1642/23291/25942/5501/7337/5599/9575/8914/2932/3184/22992/55269/10524/9112/7153/4841/23239/55294/85457/8087/8239/83759/5500/8945/9975/8841/26224/64839/983/25819/1407/7157/1453/2146/9475/57805/7071/5601/5562/6478/6095/5499
GO:0010965	regulation of mitotic sister chromatid separation	56	0.543412	1.65457	1.31298e-05	0.00027096	0.000223534	5173	tags=75%, list=34%, signal=49%	7756/7175/26271/8697/701/8452/5885/3619/324/55055/1063/55143/4085/9184/699/57082/51433/7272/10403/54908/9787/9700/5925/5347/51143/55795/83540/891/9183/83903/9319/11130/55755/51434/348654/9735/286053/472/3550/57405/56984/9587
GO:0060261	positive regulation of transcription initiation by RNA polymerase II	59	0.537586	1.64741	1.31298e-05	0.00027096	0.000223534	4674	tags=71%, list=31%, signal=49%	55832/6908/170506/6873/6883/2957/9969/5469/22976/9441/54797/9477/9439/129685/6884/9656/83860/80306/6877/6878/6882/5706/2074/6874/4790/9282/51003/6872/9968/6722/6875/9862/9412/112950/29079/7157/10001/90390/51586/9440/6879/6837
GO:0051123	RNA polymerase II preinitiation complex assembly	54	0.549077	1.66305	1.38245e-05	0.000284199	0.000234456	4674	tags=72%, list=31%, signal=50%	1810/55832/2959/6908/6873/6883/2957/5469/9441/54797/9477/9439/129685/6884/83860/55729/80306/6877/6878/6882/5706/6874/9282/51003/6872/10629/6875/9862/3146/9412/112950/29079/7157/10001/90390/51586/9440/6879/6837
GO:0016050	vesicle organization	317	0.398519	1.33754	1.46608e-05	0.000300238	0.000247688	6681	tags=61%, list=44%, signal=35%	27095/23673/51534/9101/26271/10427/8615/22878/1385/8452/60684/26258/26985/9897/2060/8027/164/8546/55300/9392/51361/54874/10015/9341/9146/9525/157680/7109/9527/9798/51479/23400/89781/253832/80006/23317/80208/1182/55207/9632/51552/9765/149371/10228/57403/57082/523/51271/5537/55048/23023/528/5869/4218/59349/10483/137492/63894/5861/8867/122553/10254/8943/162/10564/22872/8729/375056/9218/8773/55014/51…
GO:0048232	male gamete generation	349	0.390357	1.31326	1.52193e-05	0.000310486	0.000256142	4955	tags=45%, list=33%, signal=31%	51441/9698/22887/8672/55706/10657/55339/6046/3633/79893/23609/57721/6908/22803/84678/170506/57587/91746/26292/7182/5887/2956/56339/7528/5571/29127/57095/8546/5501/57599/1399/192670/51684/51361/84132/9403/5901/9575/64395/9425/8451/6522/157680/51742/23198/3482/27125/8924/3298/64848/6732/9025/55818/10524/51247/26528/57082/51574/90780/54888/219771/5926/7584/26003/23411/8879/989/4957/63894/49855/7543/…
GO:0018393	internal peptidyl-lysine acetylation	49	0.561684	1.69293	1.6057e-05	0.00032633	0.000269213	3601	tags=67%, list=24%, signal=51%	8467/4800/54934/27097/4802/23451/6885/9188/86/9031/2033/1387/11143/51105/55689/8089/6418/57634/51230/339287/55167/10933/2074/7917/4801/10943/7913/10514/10902/8607/55683/93624/6871
GO:1901875	positive regulation of post-translational protein modification	143	0.446945	1.45745	1.7174e-05	0.000346397	0.000285768	4851	tags=56%, list=32%, signal=38%	23028/8467/83932/1654/29979/54934/54778/64844/23451/8452/26354/3054/284058/22976/9188/9031/7337/25898/7334/405/7336/648/10054/2932/11176/54165/51230/10210/7415/10401/57697/23411/9112/8915/6502/2074/7469/55215/51588/139285/10075/55294/10055/5716/7965/65018/7913/10892/10514/23142/5347/8312/8554/11091/23077/8945/10010/59343/55683/8841/254170/331/553115/79142/7335/4869/1407/7321/672/7189/57162/25950/…
GO:0001701	in utero embryonic development	331	0.391877	1.31643	1.7174e-05	0.000346397	0.000285768	5710	tags=51%, list=38%, signal=33%	9927/29072/55172/4436/285855/3633/79893/23168/2186/23019/2551/6670/5594/25831/57680/23038/84295/5930/1376/91746/9646/8452/54700/4848/5469/25942/9113/57534/54880/728661/5604/9318/86/5501/6491/57448/405/25912/4678/79728/4087/7014/57498/8451/4849/648/54892/4853/4683/84081/129685/10733/56957/9632/6598/4627/26128/84296/54888/10087/25949/1499/207/4863/10018/55636/144455/5335/6788/54583/4836/2885/9837/5…
GO:0072666	establishment of protein localization to vacuole	55	0.53993	1.64123	1.74533e-05	0.000350706	0.000289322	4837	tags=69%, list=32%, signal=47%	55187/26985/30849/8027/5289/8546/9146/8678/25930/9765/4074/51271/55048/137492/10254/8943/23163/27072/22879/51542/22863/8031/23355/3312/7251/64089/57154/51028/54899/8878/79158/7879/950/55275/84315/9648/23230/3920
GO:0033047	regulation of mitotic sister chromatid segregation	51	0.561058	1.69591	1.80118e-05	0.000360573	0.000297462	5611	tags=82%, list=37%, signal=52%	3192/7756/7175/26271/701/5885/3619/8678/324/55055/1063/55143/4085/9184/699/10524/57082/7272/10403/54908/4926/5347/51143/55795/83540/891/9183/83903/9319/11130/983/55755/348654/9735/472/3550/57405/8850/56984/9587/10459/991
GO:1902749	regulation of cell cycle G2/M phase transition	106	0.468238	1.5002	1.85703e-05	0.000370366	0.000305541	4967	tags=62%, list=33%, signal=42%	55920/26271/5885/58493/5884/25942/22976/63967/57551/8883/8720/9525/11073/1063/641/8317/1019/4683/4998/55031/23476/25949/60561/9928/84142/79915/580/51720/6240/9555/993/9344/5347/5932/91603/3364/57504/8766/891/79184/29980/1112/51514/983/900/990/1017/1111/4869/90381/7157/4361/672/65123/5087/50484/5889/80174/472/9088/351/51149/51343/6790/10111/80169
GO:0006400	tRNA modification	93	0.475624	1.50946	1.88495e-05	0.000374538	0.000308983	4994	tags=66%, list=33%, signal=44%	79693/54482/54802/79691/55006/55623/54517/6741/54931/221078/11180/93587/25917/25821/142940/60487/54888/57570/207/54901/127253/285605/81627/9836/131965/123263/55253/55250/8518/129450/27304/51605/79828/134637/8846/10785/6894/80745/152992/150962/55226/56986/91801/285381/84881/339175/51091/54920/55140/63899/16/6301/1787/4234/64172/84705/56931/26610/55152/51531/158234
GO:1903320	regulation of protein modification by small protein conjugation or removal	217	0.415595	1.37968	2.0525e-05	0.00040482	0.000333965	5611	tags=55%, list=37%, signal=35%	23028/83932/1654/11338/29979/26271/23560/54778/64844/165324/8452/26354/22976/339745/54726/9318/57599/7337/10363/25898/7334/405/54552/10196/83737/7336/648/10054/2932/3320/9373/9529/4085/54165/10210/7415/10401/51138/27085/57697/9112/8915/1499/207/6502/55215/5970/51588/65125/10625/3326/139285/10075/22980/55294/25/6659/10055/5716/7965/65018/6872/10892/80254/9683/23142/5347/10987/8312/8554/23328/23376…
GO:0018105	peptidyl-serine phosphorylation	229	0.412773	1.37146	2.0525e-05	0.00040482	0.000333965	7029	tags=68%, list=47%, signal=37%	2475/85440/5591/5586/5590/79893/1981/5594/53944/5894/23049/7150/29110/6093/1452/9113/63967/152559/8550/11011/204851/1859/5170/2011/5599/7444/64324/545/1457/2932/8317/3320/6198/23515/6732/1432/1456/1147/5062/11137/7272/207/8440/9874/51447/8658/96459/79109/9125/8569/5290/65125/5310/23012/200576/3326/1459/673/140609/9530/65018/6872/6733/127933/11235/84930/8408/5347/8851/8737/8312/4140/10142/7443/146…
GO:0006892	post-Golgi vesicle-mediated transport	98	0.479434	1.5282	2.08042e-05	0.000408819	0.000337264	6238	tags=71%, list=41%, signal=42%	10640/27252/2060/164/6293/23256/3996/9341/55763/55770/64145/2803/51125/51479/10434/55435/57120/27032/51552/54520/149371/23499/8548/160/163882/23041/23033/8943/10564/23163/8729/8773/9980/10890/143187/9522/51542/10490/4905/64083/1445/9135/55297/23062/26088/9581/1785/23233/9919/55614/6102/8906/5877/3916/23230/60412/2181/1176/9179/583/55062/6711/55204/54832/10066/54536/10067/4644/57020/288
GO:0007088	regulation of mitotic nuclear division	101	0.474938	1.51455	2.4993e-05	0.000489331	0.000403684	5173	tags=58%, list=34%, signal=39%	998/1104/7756/7175/10419/26271/8697/701/8452/5885/3619/324/55055/1063/55143/4085/9184/699/9585/23636/10201/57082/27085/51433/79866/7272/10403/10040/55023/54908/9787/9700/5925/5347/51143/55795/83540/891/9183/83903/4751/9319/11130/157313/55755/1111/51434/348654/4288/9735/286053/472/3550/9088/6790/57405/23113/56984/9587
GO:0090670	RNA localization to Cajal body	19	0.696279	1.87316	2.56307e-05	0.000491025	0.000405082	3148	tags=79%, list=21%, signal=62%	5394/6950/92345/55164/22948/10576/10694/1736/10575/7203/5073/908/55651/8607/167227
GO:0090671	telomerase RNA localization to Cajal body	19	0.696279	1.87316	2.56307e-05	0.000491025	0.000405082	3148	tags=79%, list=21%, signal=62%	5394/6950/92345/55164/22948/10576/10694/1736/10575/7203/5073/908/55651/8607/167227
GO:0090672	telomerase RNA localization	19	0.696279	1.87316	2.56307e-05	0.000491025	0.000405082	3148	tags=79%, list=21%, signal=62%	5394/6950/92345/55164/22948/10576/10694/1736/10575/7203/5073/908/55651/8607/167227
GO:0090685	RNA localization to nucleus	19	0.696279	1.87316	2.56307e-05	0.000491025	0.000405082	3148	tags=79%, list=21%, signal=62%	5394/6950/92345/55164/22948/10576/10694/1736/10575/7203/5073/908/55651/8607/167227
[truncated: 411 more rows]

## Sheet: Sheet4
gse_GO of MF term
[truncated: 232 more rows]

## Sheet: Sheet5
gse_GO of CC term
[truncated: 171 more rows]

## Sheet: Sheet6
gse_KEGG analysis of TCGA CESC database
[truncated: 28 more rows]

## Sheet: Sheet7
gse_KEGG analysis of TCGA cervical adenocarcinoma database
[truncated: 61 more rows]
