# Supplementary material for: Knockdown of YTHDF2 initiates ERS-induced apoptosis and cancer stemness suppression by sustaining GLI2 stability in cervical cancer
Source: Transl Oncol. 2024 May 21;46:101994. doi: 10.1016/j.tranon.2024.101994 (PMC11141453; doi:10.1016/j.tranon.2024.101994)
Supplement: Supplementary file 1 [file mmc1.zip › mmc1/Data S2.xlsx]

## Sheet: Sheet1
YTHDF2 PARCLIP&RIP overlaped gene
gene	IP.mean
ABCC1	41.3056
ABCF1	14.627
ABHD12	12.1023
ABHD13	22.7395
ABHD4	9.30381
ABL1	63.7982
ABL2	38.7223
ACIN1	12.3704
ACP2	43.6879
ADAR	122.157
ADCK2	27.6591
ADCY7	27.9336
ADD1	31.8079
ADNP	167.461
ADNP2	104.337
ADO	81.6483
ADPGK	79.1102
ADPRHL2	52.2828
AFF1	15.6222
AFF4	51.3168
AGAP1	9.41586
AGPAT2	27.6704
AGPAT6	63.3034
AGRN	14.0199
AHCTF1	30.3201
AHDC1	13.029
AHR	38.4863
AHRR	62.2389
AKAP1	74.0384
AKAP10	34.4258
AKAP13	17.9901
AKAP2	0.593904
AKT2	14.6808
ALDH1B1	169.492
ALG11	16.7315
ALG2	141.177
ALG9	13.541
ALKBH4	34.839
AMIGO1	13.959
AMMECR1L	48.7364
AMOTL2	114.713
ANAPC7	52.5602
ANKLE2	166.978
ANKRD11	12.4193
ANKRD17	34.7833
ANKRD32	39.6265
ANKRD33B	26.9308
ANKRD40	85.6898
ANTXR1	75.2037
AP1G1	87.7553
AP5B1	24.1281
APEX2	81.8611
ARF6	94.8232
ARFGAP1	101.6
ARFGAP2	15.3541
ARHGAP11A	27.0429
ARHGAP21	27.6765
ARHGAP31	3.75793
ARHGAP32	9.17765
ARHGAP35	46.6991
ARHGAP5	23.4761
ARHGEF18	20.7526
ARID1A	42.4779
ARID1B	24.0668
ARID5B	19.447
ARL6IP5	60.4942
ARMC6	38.6595
ARMC7	36.8422
ARPC5L	339.269
ARSG	41.4101
ASF1B	21.8028
ASH1L	21.4672
ASXL1	94.1539
ASXL2	26.4891
ATG4B	11.0631
ATG5	59.1286
ATMIN	164.742
ATN1	15.5618
ATP11A	34.7022
ATP2B1	30.3095
ATP6AP1	41.7372
ATP6V0E1	296.815
ATP9A	71.8587
ATXN1	6.84563
ATXN1L	40.3566
ATXN7L1	2.04403
ATXN7L3	31.4429
AXL	23.9565
AZI2	29.3101
B3GALT6	36.4679
B3GAT3	8.56377
B3GNT2	89.0858
B4GALNT4	2.95734
B4GALT6	3.92747
B4GALT7	39.274
BAHD1	28.808
BAIAP2L1	24.6323
BAMBI	72.248
BAP1	28.5535
BARD1	28.5491
BCAR1	62.6367
BCL2L1	78.4305
BCL2L13	69.405
BCL9	22.6614
BCL9L	42.9
BCORL1	6.62288
BEND3	26.7187
BET1L	36.6686
BHLHE40	287.427
BICD1	22.9452
BICD2	16.7715
BIRC6	30.4971
BMP2	14.5207
BMPR1A	17.8799
BRD2	23.9548
BRD3	7.20306
BRD4	14.2052
BRI3BP	59.2089
BRPF1	57.2149
BTBD7	16.4212
BTG1	32.0222
BTN3A1	13.3069
BTN3A2	18.913
BTN3A3	8.0632
BUD13	43.6509
C11orf2	8.54334
C12orf49	55.3948
C12orf65	31.8403
C14orf169	47.8751
C15orf23	49.5637
C15orf39	105.606
C15orf42	22.8032
C16orf57	14.7497
C16orf58	15.1473
C16orf72	68.6007
C17orf51	36.9998
C17orf62	40.2664
C17orf70	20.9461
C17orf96	23.4029
C19orf24	38.4745
C19orf48	248.847
C19orf6	45.0309
C1orf144	52.303
C1orf212	34.6801
C1orf233	14.3705
C1orf74	63.1456
C1orf86	2.9104
C20orf4	176.527
C21orf58	5.35144
C22orf28	44.3278
C2orf18	57.0039
C2orf89	132.061
C3orf58	29.3062
C5orf15	87.1327
C6orf106	49.3913
C6orf228	51.6137
C6orf89	21.9378
C7orf26	43.4114
C7orf49	86.3477
C9orf37	38.0795
C9orf69	80.949
CA5B	3.2071
CAMK2G	21.2593
CAMSAP2	54.7198
CANT1	115.977
CBFA2T2	20.6567
CBX2	63.4236
CBX4	85.2842
CBX6	21.9534
CCDC130	25.3041
CCDC85C	16.5614
CCDC86	38.0208
CCDC94	4.27085
CCNF	37.7631
CCNK	3.00711
CCNT1	110.36
CCNT2	15.9948
CD276	24.887
CD2BP2	33.0644
CD3EAP	4.33622
CD59	108.971
CD63	24.349
CD82	4.08996
CD83	192.081
CD97	59.4547
CDC25A	52.7537
CDC27	24.9174
CDC34	56.6436
CDC42EP1	48.6351
CDC42EP4	45.0138
CDC42SE1	67.4835
CDCA5	85.4212
CDK10	17.7426
CDKN2C	43.5754
CDV3	110.227
CEBPA	17.1456
CEBPB	132.848
CEBPG	59.5466
CELSR1	28.9751
CELSR2	9.43178
CELSR3	7.67517
CENPB	90.8402
CENPJ	4.74637
CENPO	54.9034
CEP104	8.71109
CEP72	35.5533
CERS5	14.8142
CES2	35.5253
CHAC1	159.229
CHAMP1	67.7344
CHD2	9.64293
CHD8	30.4544
CHD9	13.3639
CHERP	29.5058
CHML	76.9015
CHPF	33.9899
CHPF2	81.8318
CHST12	34.2505
CHST14	90.2763
CHST15	22.1713
CHST3	23.7235
CHSY1	68.1701
CHTF8	145.185
CKAP4	56.3717
CLCF1	12.7903
CLCN7	16.4862
CLINT1	39.3189
CLMP	45.1031
CLPB	32.9017
CLPTM1	21.204
CLSTN1	23.1725
CMIP	13.8483
CMTM1	4.403
CNNM2	28.2941
CNOT6	33.4589
CNOT6L	7.1769
CNPY3	26.4223
COL5A1	26.449
CPEB2	13.2842
CPSF7	128.32
CREBBP	27.7808
CREBZF	32.4951
CRKL	117.519
CSF1	19.2274
CSRNP1	105.958
CSRNP2	49.0783
CSTF1	299.574
CSTF2T	69.7936
CTBP1	37.0865
CTDNEP1	94.7811
CTDSP2	60.3726
CUL4A	75.7846
CUX1	10.9032
CXCR4	492.381
CYB5R3	23.0779
CYBA	11.3906
CYP1B1	97.8341
DACT1	15.8303
DAG1	173.753
DAP	170.423
DAZAP1	23.3619
DBNDD2	1.44158
DCAF15	7.56737
DCAF4L1	3.9316
DCTN5	60.1591
DDA1	9.70766
DDB2	42.4826
DDIT4	354.986
DDR1	2.82578
DDX12P	1.84899
DDX24	121.262
DEDD	64.7298
DEGS1	242.734
DENND5A	106.708
DERL1	33.3587
DERL2	89.7281
DGCR2	37.0136
DGKD	23.1223
DHCR24	152.886
DHCR7	44.6732
DHRS3	11.0571
DHX33	69.2967
DIAPH1	76.7048
DIDO1	37.4054
DISP1	20.9531
DIXDC1	15.478
DLGAP4	11.4432
DLX1	19.659
DLX3	5.1014
DLX4	34.1509
DNAJC14	119.366
DNAJC3	18.8957
DNAJC30	21.3635
DNASE2	36.498
DOCK5	52.5786
DOLK	58.7243
DOLPP1	24.7
DPH2	22.7327
DPP7	16.0814
DR1	62.3465
DSE	76.6938
DUSP1	310.137
DUSP16	105.809
DUSP2	9.84575
DUSP4	20.9049
DYNC1H1	40.0695
DYNLL1	448.756
DYRK1A	72.2013
DYRK2	42.6716
DYRK3	84.7228
E2F3	86.7794
E2F4	56.9993
ECE1	44.5111
EDF1	117.09
EDNRA	24.0156
EEF1D	34.141
EFNA1	118.87
EIF1AD	20.7853
EIF4G1	92.8277
EIF5B	5.01738
ELF3	16.0393
ELF4	21.5539
ELOVL1	37.4097
ELP3	23.6705
EML4	28.521
EN2	3.14429
ENAH	14.3461
ENG	56.4191
ENTPD6	20.3807
EP300	35.2476
EPB41L1	14.141
EPHA2	102.186
EPHB2	9.70097
EPOR	9.12833
EPPK1	8.51948
ERBB2IP	27.7589
ERC1	23.7435
ERRFI1	56.6595
ETS2	38.1614
ETV3	26.6707
EVC	9.7908
EXOC5	10.74
EXOC7	29.5128
EXOSC2	111.931
EXT1	111.018
EXTL3	43.2693
F2R	64.1013
FADD	171.851
FAM100B	22.0697
FAM104A	100.586
FAM108C1	72.9601
FAM127A	57.6014
FAM127B	53.0408
FAM129B	91.6364
FAM131A	3.23445
FAM134B	8.75696
FAM156A	3.71349
FAM160A2	18.7704
FAM175B	44.7767
FAM208A	49.3023
FAM208B	78.4998
FAM20B	56.3397
FAM32A	121.579
FAM53C	77.2712
FAM57A	98.6775
FAM82A2	14.842
FAM83D	241.962
FAM83H	23.2301
FAM89B	9.49929
FAT1	43.1796
FBLN5	5.28501
FBXL14	39.6161
FBXL18	16.1847
FBXL19	9.06071
FBXO34	58.4996
FBXO41	2.08386
FBXO42	70.1254
FBXO46	26.5612
FBXW2	55.5554
FEM1A	101.589
FEM1B	194.382
FERMT1	6.72092
FGD5-AS1	183.144
FIGN	15.88
FJX1	102.811
FKBP10	39.8581
FKBPL	16.9948
FLCN	30.7606
FOSL2	32.2584
FOXC1	20.6058
FOXC2	45.2154
FOXK1	33.3598
FOXK2	124.986
FOXL2	35.0291
FOXM1	189.899
FOXO1	31.2965
FOXO3	6.68645
FOXRED1	18.9955
FRAT2	39.8375
FRMD8	22.2102
FRS2	44.9018
FSTL3	71.4637
FTSJ2	176.434
FUT1	30.0237
FZD1	20.1101
FZD2	50.5336
FZD7	20.5783
FZD8	20.9905
FZR1	28.4576
GALNS	16.7324
GALNT2	118.584
GAS1	66.6446
GAS2L1	21.657
GAS2L3	10.3244
GAS8	8.08114
GATA2	72.212
GATAD2A	52.5552
GBA	20.3801
GCC1	47.0073
GCN1L1	32.6696
GDF15	150.471
GEMIN4	167.483
GFI1	10.1355
GGA3	34.5021
GIGYF2	7.66062
GLCCI1	17.5609
GLG1	24.6879
GLI2	5.04159
GNA12	116.289
GNA13	119.224
GNL3L	35.2101
GNPNAT1	10.1018
GON4L	12.2653
GPATCH8	15.5981
GPBP1	55.2542
GPER	26.6515
GPR107	29.0888
GPR161	6.4818
GPR56	70.0315
GPRC5A	280.014
GPS1	33.9284
GRPEL2	93.916
GSG2	101.327
GSK3B	35.6914
GTF2A1	5.4781
GTF2E1	47.3841
GTF3C4	287.417
GTPBP5	60.541
HCFC1	46.9363
HCG11	20.8464
HDAC7	15.3873
HEG1	42.6509
HELZ	9.82868
HEXIM1	39.122
HIP1	22.496
HIPK3	67.4099
HIVEP1	34.476
HIVEP2	16.0715
HK1	20.5742
HM13	36.8523
HNRNPA0	189.76
HOXB6	4.98735
HOXC10	69.3244
HOXC11	36.9484
HOXC13	49.3148
HOXC6	11.0894
HR	12.1179
HS6ST3	10.4664
HSPA14	37.6844
HTRA3	28.1243
HYAL1	34.6354
ICAM1	109.972
ICMT	129.444
ICOSLG	15.2936
IER2	184.106
IER3	97.7048
IER5	114.252
IER5L	76.3806
IFNAR1	12.5254
IGF1R	79.638
IGFBP4	5.5068
IGFBP7	36.6206
IKBKG	5.3535
IL17RA	10.1834
IL4R	25.1591
IL6R	9.46286
IL6ST	44.6348
ILF3	58.1304
IMP4	53.4172
INF2	21.6317
INHBE	9.22758
INO80D	9.00222
INPPL1	51.0427
INTS5	79.515
IP6K1	88.5065
IP6K2	26.1395
IPO9	24.0882
IRAK1	56.8883
IRF2BP2	165.573
IRF2BPL	47.5468
IRS1	13.218
IRS2	31.9118
IST1	263.399
ITFG3	9.79363
ITGA3	44.3987
ITGA5	55.4675
ITM2B	17.5346
ITPRIP	174.676
ITPRIPL2	82.3478
IVD	62.8426
JAGN1	142.363
JMJD8	19.2081
JPX	6.39866
JUNB	340.831
JUND	128.706
KANSL1	43.4734
KAT2A	27.0676
KAT6A	24.5461
KBTBD6	40.7849
KCNAB2	8.37939
KCNJ12	26.6336
KCNK1	66.2347
KCNK3	6.26349
KCTD15	21.2251
KCTD2	37.6154
KCTD20	83.4556
KCTD7	3.05991
KDM2A	32.8343
KDM6A	45.684
KEAP1	34.3388
KHSRP	30.6906
KIAA0040	41.3051
KIAA0100	126.976
KIAA0141	9.29278
KIAA0240	23.1059
KIAA0284	10.4036
KIAA0664	26.6982
KIAA0922	7.36633
KIAA1804	18.2596
KIAA1958	39.3855
KIAA2013	35.5282
KIDINS220	14.4476
KIF13A	27.477
KIF26A	14.8738
KIRREL	45.1303
KLF13	37.4432
KLF16	4.86135
KLF4	180.733
KLF6	33.8515
KLHDC10	14.7348
KLHL18	62.5654
KLHL5	21.1009
KLHL9	71.2118
KRT80	88.5084
L1CAM	65.699
L3MBTL2	40.1714
LARP1	199.531
LARP4	29.5282
LARS2	36.2434
LASP1	18.3044
LATS1	33.8414
LATS2	70.5092
LDLR	89.5194
LDOC1L	184.927
LEMD2	21.8718
LEPRE1	16.5348
LEPREL2	1.57534
LEPREL4	48.8929
LGR4	55.9692
LINC00346	11.3602
LINC00473	193.262
LMBR1	38.9507
LMTK2	31.942
LMX1B	1.21238
LNPEP	37.1278
LOC100499177	0.183742
LOC100499466	6.50357
LOC100506190	30.6399
LOC100506668	74.4356
LOC100506710	73.3027
LOC148413	33.8249
LOC150776	7.83973
LOC388692	0.968306
LOC642852	10.6708
LONP1	41.8478
LPCAT1	85.2635
LPHN1	11.8945
LRFN3	11.504
LRFN4	67.38
LRPAP1	11.6141
LRRC37B	12.2608
LRRC8A	63.5764
LRRC8D	106.809
LRRN2	35.2238
LSM10	232.083
LTBR	126.056
LUZP1	23.9271
LY6K	15.7844
LYPD3	34.5197
LYSMD4	9.96369
LZTR1	12.5701
MAEA	109.294
MAFK	24.6763
MAGEF1	40.1821
MAN1A2	34.8774
MAN2B2	8.29275
MANEA	11.8329
MANEAL	47.2156
MAP1S	39.9934
MAP3K11	21.3688
MAP3K2	15.9501
MAP3K4	26.3499
MAPK1IP1L	25.7327
MAPK4	27.2191
MAPKBP1	4.95904
MAPT	0.818483
MARVELD2	13.2906
MBD3	50.0875
MBNL2	69.606
MBOAT7	18.6669
MC1R	10.8471
MCAM	150.088
MCL1	435.584
MCM3	94.7705
MCM5	33.616
MDC1	3.84447
MDM2	91.0554
MED13	96.8018
MED13L	70.2141
MED26	66.1475
MEGF9	78.6777
MEIS2	11.5947
MEN1	10.6366
MEPCE	105.95
MESDC2	41.9648
MET	88.7256
METTL1	31.158
METTL21A	5.81086
MEX3D	15.7466
MFAP1	57.6441
MFAP3	153.18
MFHAS1	88.8451
MFN2	67.1584
MFSD5	115.27
MGA	86.016
MGAT1	85.8728
MGAT2	185.415
MGAT5	17.3484
MICALL1	8.59925
MID1IP1	135.369
MKI67	9.91387
MKL1	18.8559
MKL2	10.9665
MLL	13.8934
MLL2	16.8028
MLL3	8.95187
MLL5	13.0311
MLLT1	60.8831
MLXIP	28.191
MMS22L	17.9403
MOGS	27.2426
MRPS12	64.8446
MRPS27	73.7245
MSANTD4	24.1445
MSL1	56.8627
MSL2	88.012
MSMO1	76.9001
MSX1	15.9041
MTHFSD	19.079
MTSS1L	51.3292
MUL1	84.9521
MUM1	22.4071
MYADM	16.924
MYO18A	2.79632
MYO1C	43.786
MYO9B	20.9471
MYPN	49.5185
NAA30	12.7435
NACC1	39.6172
NAP1L4	63.4055
NARG2	16.215
NAT8L	8.98189
NAV1	14.0343
NCEH1	33.6395
NCKAP5L	35.3158
NCLN	39.3444
NCOA5	43.2479
NCOA6	22.3796
NCOA7	102.632
NDE1	19.8638
NDOR1	18.9878
NDST1	41.8999
NECAP2	72.5523
NEO1	13.0889
NETO2	103.144
NEU1	17.9722
NEU3	49.2715
NFATC2IP	20.682
NFATC3	77.1694
NFE2L1	165.426
NFE2L2	102.08
NFIC	14.1989
NFIL3	144.22
NHSL1	16.4209
NICN1	5.7062
NIF3L1	49.5253
NINJ1	64.515
NIPA1	31.9266
NIPBL	32.7825
NISCH	15.5609
NLGN2	12.2758
NLRC5	8.27907
NOB1	104.361
NOL6	44.8132
NOL9	28.3833
NOMO1	20.3162
NOMO3	15.8694
NOP16	48.1553
NOTCH2	77.0928
NPLOC4	107.048
NPR3	64.5824
NR2F6	87.4473
NR3C1	95.796
NR4A1	26.241
NRF1	22.2913
NRM	1.818
NSD1	30.1194
NTSR1	14.0375
NUAK2	57.0522
NUCB1	25.602
NUDCD3	107.126
NUFIP2	75.4204
NUP153	193.676
NUP210	30.9595
NUP50	96.6241
NUP62	141.071
NXN	73.1156
NXPH4	7.60707
OBSCN	1.51091
OLFM1	654.753
ORAI1	42.855
OSBPL2	42.2341
OTUD3	4.35808
OTUD4	15.9654
OTUD7B	23.6203
OXSR1	53.6855
P2RY6	15.3668
P4HB	339.614
PA2G4	38.0179
PABPN1	1.10775
PAK2	32.8809
PALM2	2.94096
PAPD5	7.02781
PAPD7	81.655
PAQR4	50.6733
PAQR7	9.30334
PATZ1	37.6995
PCDH7	1.86632
PCNX	22.9943
PCNXL3	32.1173
PCOLCE	10.7042
PCSK7	14.4654
PCSK9	19.2248
PDCD11	19.6641
PDE12	59.0448
PDGFA	33.0989
PDGFB	13.4925
PDIA4	147.79
PDP2	31.4706
PDXDC1	32.3314
PEG10	119.577
PER1	7.96305
PFKFB3	41.8803
PGBD1	30.4741
PGRMC2	24.3382
PHF15	69.5257
PHF23	150.601
PHF5A	86.9796
PHLDB1	26.9784
PHLDB2	113.858
PHLPP2	36.991
PIAS1	38.6081
PIAS4	18.4928
PIEZO1	15.8431
PIGM	19.67
PIGO	7.77462
PIGS	30.1444
PIK3C2B	20.6573
PIM3	51.1409
PIP4K2C	49.2044
PIP5K1A	121.812
PIP5K1C	35.6509
PISD	30.3832
PITX1	70.3953
PKD1	3.64807
PKMYT1	4.74966
PLAC2	49.1645
PLAGL1	61.9115
PLEKHH3	12.7677
PLOD1	68.6338
PLXNA2	9.15003
PLXNB2	35.2715
PLXND1	20.2297
PNKD	3.77563
PODXL	69.0288
PODXL2	69.9063
POFUT1	70.3396
POGK	191.657
POGZ	81.9271
POLDIP2	121.487
POLR3D	28.53
POLR3H	34.7197
POM121	9.41097
POM121C	10.1762
POMGNT1	18.7059
POP7	128.187
POR	31.0038
POTEE	0.725992
PP7080	166.993
PPARGC1A	16.4403
PPCDC	6.7316
PPIL2	21.4123
PPP1R10	14.6644
PPP1R15B	431.39
PPP1R18	7.78554
PPP1R26	32.2764
PPP1R35	10.4336
PPP1R9B	29.0317
PPP2R2D	43.2899
PPP4R1	87.6808
PPRC1	54.2708
PQLC2	19.0125
PRCC	158.72
PRKCSH	28.4101
PRKRIR	36.6786
PRKX	11.7755
PRLR	20.2481
PRMT10	43.0906
PRMT6	18.8623
PRNP	95.6653
PRR12	12.0447
PRR3	7.62443
PRR7	9.67773
PRRC1	21.0839
PRRC2B	45.4582
PRRC2C	19.2598
PRRT1	0.17301
PRSS21	46.4699
PRSS23	224.978
PRUNE	50.8686
PSEN1	23.4434
PTBP3	10.4831
PTGER4	10.3754
PTGES	14.3669
PTPN12	44.1898
PTPN14	28.6029
PTPN21	10.2589
PTPRF	29.6829
PXDC1	58.9587
PXDN	117.513
PXN	48.4944
PYGO2	67.8368
QSOX1	16.6499
QTRTD1	76.8067
RAB1B	13.3251
RAB35	39.3033
RAB8A	80.1432
RABEP1	44.0153
RAF1	169.367
RANGAP1	61.3694
RAPGEF1	18.7918
RASAL2	14.9913
RASSF8	50.664
RBBP6	16.2888
RBM12	78.5858
RBM12B	18.6593
RBM14	29.2352
RBM15	148.101
RBM23	44.6266
RBM38	57.299
RBMXL1	25.0957
RCC2	66.5482
RCOR1	23.0191
RCOR3	22.8512
RDH13	17.7631
RER1	23.2675
REST	43.9021
RFNG	3.37279
RFWD3	128.834
RFX2	4.39071
RGMB	41.9235
RGP1	15.337
RHBDF2	3.94041
RHOB	629.775
RHOF	12.461
RHOU	6.46171
RHOV	37.3399
RIBC2	5.44604
RIC8A	101.433
RMI2	33.0503
RNASEK	5.83902
RNF121	41.7159
RNF139	107.779
RNF217	21.4456
RNF24	14.0028
RNF26	152.344
RNF34	53.3257
RNFT2	6.70784
RNPEPL1	12.2854
ROCK2	17.2792
ROR2	59.5917
RPP25	125.22
RPRD2	37.7488
RPUSD2	46.0235
RRP7A	13.5233
RSL1D1	11.8807
RTN4R	16.7201
RUSC2	28.2209
RXRA	40.545
SACS	14.7714
SAMD4A	13.0862
SAPCD2	33.8055
SARS	49.9552
SART3	30.7661
SCAF1	32.9645
SCAF8	57.3775
SCAMP4	12.305
SCARA3	176.415
SCARB1	81.7173
SCD	100.189
SCO2	1.4819
SDC1	64.4106
SDC4	58.4923
SDF2L1	37.2054
SDF4	72.8792
SEC16A	82.3863
SEC24A	34.6656
SEC61A1	467.671
SELRC1	122.542
SEMA3B	9.95871
SEMA4B	15.7918
SERBP1	34.213
SERPINE1	114.3
SERPINH1	47.9354
SERTAD2	39.822
SERTAD3	90.6981
SESN2	24.0321
SETD1B	24.7144
SETD2	32.9352
SETD5	83.9651
SETX	32.3315
SF1	34.1223
SF3B3	60.8337
SFT2D2	61.692
SGK196	101.727
SGK223	34.5911
SGMS1	89.6256
SGMS2	18.1274
SGPP1	38.4389
SGSH	41.6421
SGTA	38.7038
SH3PXD2A	14.113
SH3TC1	23.1989
SHC1	93.091
SIAH1	30.0672
SIK3	39.8516
SIKE1	9.87478
SIL1	19.5422
SIN3A	38.4543
SIPA1L3	11.4045
SIX2	24.0704
SIX4	31.0362
SKI	23.5139
SLAIN2	9.64515
SLC10A3	126.769
SLC12A7	83.4
SLC15A4	22.1667
SLC16A1	191.387
SLC16A6	91.7891
SLC1A3	16.4883
SLC1A4	43.8941
SLC1A5	104.299
SLC20A2	12.2422
SLC22A5	24.8171
SLC23A2	7.75125
SLC25A17	30.6298
SLC25A25	35.3178
SLC25A29	29.3908
SLC25A37	47.3293
SLC25A6	27.371
SLC26A2	65.4383
SLC27A4	22.1747
SLC2A1	58.2057
SLC2A3	42.266
SLC2A4RG	10.1219
SLC31A2	18.4423
SLC33A1	50.3255
SLC35A4	81.7639
SLC35A5	37.1137
SLC35C1	30.3123
SLC35C2	30.8772
SLC35E1	82.9692
SLC35E2B	15.5108
SLC35E3	21.0999
SLC36A1	4.84968
SLC38A1	110.012
SLC38A10	26.8823
SLC39A10	31.1961
SLC39A14	117.158
SLC39A3	13.2859
SLC39A7	34.1621
SLC39A9	69.2616
SLC3A2	235.793
SLC41A1	26.4003
SLC43A2	18.1647
SLC45A4	8.04178
SLC52A2	24.4837
SLC5A6	18.3348
SLC6A9	7.91912
SLC7A1	74.9151
SLC7A5	623.761
SLCO3A1	33.554
SLCO4A1	41.9247
SMAD3	53.6186
SMAD6	19.723
SMCR7L	87.0018
SMCR8	69.2586
SMG8	138.28
SMPD1	45.6799
SMPD4	22.3289
SMURF1	27.9569
SMYD5	14.5835
SNAP47	79.1011
SNX19	36.3958
SNX33	23.6565
SOBP	2.85518
SOCS2	135.218
SOCS3	154.904
SOGA1	22.6812
SOLH	8.19231
SON	143.214
SOS1	10.1333
SOWAHC	17.3556
SOX12	12.0612
SOX4	68.7569
SP1	105.52
SPATA13	10.2874
SPECC1	35.9602
SPEN	14.5877
SPRED2	41.5097
SPSB1	78.1733
SRCAP	39.432
SREK1	23.5872
SRGAP2	28.4966
SRXN1	246.734
SS18	27.2718
SSR2	149.66
ST3GAL1	25.5143
ST3GAL2	36.3718
STAM	24.9656
STARD3	7.26984
STAU1	109.604
STC2	112.355
STEAP3	11.911
STK25	15.3657
STK35	23.5784
STRA13	105.404
STX6	34.5926
SURF6	47.9801
SYDE1	128.078
SYS1	27.1158
SYVN1	13.9369
TADA2B	55.602
TAF1C	23.5899
TAF5L	50.7862
TANC2	23.1461
TAP1	2.05312
TAP2	1.94703
TAPT1	20.5758
TARS2	51.9709
TATDN2	115.731
TBC1D13	23.5779
TBC1D14	43.3973
TBC1D24	12.9357
TBC1D9	12.9481
TBCC	76.1627
TBL1X	64.8941
TBL2	51.1182
TBP	7.59212
TBRG4	57.4381
TBX1	2.28926
TEAD1	69.3992
TESK1	28.6559
TET2	8.03677
TET3	20.7673
TEX10	81.5627
TEX2	71.0563
TEX264	26.0537
TGFB1	48.8694
TGIF2	69.872
THADA	23.4813
THAP11	114.613
THAP7	63.4123
THBS1	227.955
THUMPD1	22.7306
TIMM50	28.7117
TIMP2	99.3022
TLK2	11.2567
TM2D2	44.2602
TM9SF4	50.7038
TMCC1	25.8526
TMED7-TICAM2	1.30024
TMED8	15.3885
TMED9	99.3525
TMEM104	13.3279
TMEM107	14.4725
TMEM11	68.7319
TMEM115	96.9586
TMEM127	47.1559
TMEM129	9.71526
TMEM167B	27.0325
TMEM168	11.5027
TMEM184A	4.77169
TMEM184C	41.4165
TMEM185B	43.0773
TMEM186	60.4942
TMEM198B	3.15782
TMEM201	10.95
TMEM203	264.592
TMEM214	32.701
TMEM223	84.2587
TMEM37	8.24215
TMEM39A	24.4609
TMEM43	195.35
TMEM51	17.061
TMEM79	23.3664
TMPPE	16.3299
TMUB1	10.1579
TNFAIP1	79.8055
TNFRSF10B	173.882
TNFRSF1A	90.8421
TNFSF9	16.3209
TNKS1BP1	20.2753
TNRC18	25.3911
TNRC6A	14.5491
TNRC6B	6.91805
TOM1L2	9.31386
TOMM40L	28.5956
TOR1AIP1	101.483
TOR1AIP2	61.7604
TOR1B	92.2911
TOR2A	6.43088
TOR4A	29.3949
TPBG	78.5989
TPCN1	12.9904
TPPP	5.89148
TPRA1	11.813
TPT1	1283.72
TRADD	7.1248
TRAF4	100.492
TRAPPC12	18.3317
TRIB3	137.783
TRIM11	37.8894
TRIM16L	62.098
TRIM25	36.3259
TRIM26	10.2419
TRIM39	2.83252
TRIM56	11.4148
TRPS1	22.1765
TRRAP	23.7297
TRUB2	124.172
TSC22D1	416.381
TSC22D2	52.3544
TSC22D4	19.7343
TSEN54	16.8165
TSFM	56.0381
TSKU	83.8065
TSPAN14	8.15513
TSPEAR	0.199193
TSPYL4	12.7483
TTC4	7.13134
TTL	53.4712
TTPAL	62.4362
TTYH3	19.4096
TUBB6	166.884
TUBG1	38.9486
TUG1	98.1926
TULP3	28.0196
TUT1	17.1411
TYSND1	17.2
U2AF2	53.2383
UAP1L1	41.7558
UBA6	23.5945
UBAP1	91.2369
UBE2J2	34.8356
UBE2L3	20.0033
UBE2Q1	124.485
UBE3B	19.037
UBL4A	269.39
UBP1	65.308
UBTD2	103.772
UBTF	19.6965
UPF1	43.7283
UPF2	17.8732
URB1	11.1703
URB2	87.4596
USF1	46.9315
USP10	290.812
USP3	14.4408
USP31	15.9863
USP36	57.6027
USP47	23.621
VANGL1	21.6672
VASN	34.13
VEGFA	96.7373
VGF	4.08756
VOPP1	24.1307
VPS18	62.9834
WBP11	38.8304
WDR13	4.66144
WDR27	4.86784
WDR33	10.7552
WDR45L	119.491
WDR6	62.3279
WDR81	23.0553
WDR82	109.626
WIPF2	14.7429
WIZ	15.8381
WNK1	64.4679
WNT5A	44.2571
WNT6	2.69509
WNT7B	24.1118
XBP1	111.952
XK	19.8308
XPO6	86.1874
XRCC3	8.66413
XYLT1	16.0169
YARS	66.2902
YDJC	21.2579
YOD1	20.9355
YTHDF1	480.856
YTHDF2	12702.7
YTHDF3	194.916
YY2	8.47529
ZADH2	69.2343
ZBED1	0.442468
ZBED4	41.3194
ZBTB17	5.09784
ZBTB2	92.5413
ZBTB24	26.9626
ZBTB40	15.9428
ZBTB6	64.3114
ZBTB7A	6.72536
ZBTB7B	49.4942
ZC3H11A	29.4059
ZC3H18	17.8124
ZC3H4	20.1149
ZCCHC14	69.3822
ZCCHC2	26.5318
ZDHHC18	6.79904
ZDHHC5	99.0756
ZDHHC7	77.7403
ZFHX3	23.4039
ZFP36	11.499
ZFP36L1	34.8584
ZFP36L2	39.9855
ZFP64	50.9262
ZFX	73.8844
ZMYND19	39.2683
ZMYND8	30.6894
ZNF12	62.8729
ZNF121	150.969
ZNF136	26.4144
ZNF142	22.274
ZNF148	32.7765
ZNF202	33.9195
ZNF238	22.5199
ZNF286A	9.84132
ZNF295	26.5764
ZNF319	26.2628
ZNF35	98.1971
ZNF384	56.6182
ZNF398	59.3955
ZNF434	41.9219
ZNF445	14.7835
ZNF451	37.8127
ZNF460	119.789
ZNF468	36.919
ZNF498	31.748
ZNF503	10.5893
ZNF507	26.3246
ZNF526	34.6503
ZNF562	56.5096
ZNF581	104.292
ZNF592	25.2563
ZNF605	3.49598
ZNF628	9.61158
ZNF638	28.9044
ZNF646	30.2857
ZNF672	72.4599
ZNF687	80.9845
ZNF703	22.2722
ZNF710	7.07416
ZNF714	6.75008
ZNF746	35.5651
ZNF761	6.01539
ZNF764	29.8573
ZNF768	50.2763
ZNF778	47.5805
ZNF787	23.9141
ZNF8	78.2048
ZNF800	29.1568
ZNF831	52.5762
ZNF865	9.62612
ZNFX1	74
ZNRF3	15.3175
ZRANB1	60.575
ZWINT	58.4125
ZXDB	59.1853
ZXDC	11.1432
	NA

## Sheet: Sheet2
overlaped gene of YTHDF2 PARCLIP&RIP&siYTHDF2 longer life time gene
gene	log2fd	IP.mean
	1.70926	NA
ABCC1	0.402584	41.3056
ABCF1	0.00242936	14.627
ABHD13	0.525691	22.7395
ABL1	0.187051	63.7982
ABL2	0.392718	38.7223
ACP2	0.0614132	43.6879
ADCK2	0.140616	27.6591
ADCY7	0.170178	27.9336
ADNP	0.249281	167.461
ADNP2	0.384848	104.337
ADO	0.264824	81.6483
ADPRHL2	0.00779601	52.2828
AFF1	0.303559	15.6222
AFF4	0.27754	51.3168
AGAP1	0.176731	9.41586
AGPAT2	0.13074	27.6704
AGPAT6	0.120492	63.3034
AGRN	0.163079	14.0199
AHCTF1	0.0683366	30.3201
AHDC1	0.158682	13.029
AHR	0.279942	38.4863
AKAP10	0.0490149	34.4258
AKAP13	0.390622	17.9901
AKAP2	0.341248	0.593904
AKT2	0.333276	14.6808
ALDH1B1	0.226896	169.492
ALG11	0.125784	16.7315
ALG2	0.097691	141.177
ALKBH4	0.341669	34.839
AMIGO1	0.645189	13.959
AMMECR1L	0.313818	48.7364
AMOTL2	0.229872	114.713
ANKLE2	0.054503	166.978
ANKRD11	0.292998	12.4193
ANKRD17	0.0257875	34.7833
ANKRD32	0.149288	39.6265
ANKRD33B	0.707755	26.9308
AP5B1	0.424487	24.1281
APEX2	0.00140562	81.8611
ARF6	0.308898	94.8232
ARFGAP1	0.294186	101.6
ARHGAP11A	0.166542	27.0429
ARHGAP21	0.0935582	27.6765
ARHGAP32	0.1805	9.17765
ARHGAP35	0.473868	46.6991
ARHGAP5	0.478921	23.4761
ARHGEF18	0.0064867	20.7526
ARID1A	0.347342	42.4779
ARID1B	0.344569	24.0668
ARID5B	0.416269	19.447
ARMC6	0.228704	38.6595
ARMC7	0.242926	36.8422
ARPC5L	0.225706	339.269
ASH1L	0.468625	21.4672
ASXL1	0.151196	94.1539
ASXL2	0.292454	26.4891
ATG4B	0.2773	11.0631
ATG5	0.231837	59.1286
ATMIN	0.0504112	164.742
ATN1	1.40165	15.5618
ATP11A	0.364881	34.7022
ATXN1	0.36823	6.84563
ATXN1L	0.674218	40.3566
ATXN7L1	0.104066	2.04403
ATXN7L3	0.277516	31.4429
B3GALT6	0.31409	36.4679
B3GAT3	0.163244	8.56377
B3GNT2	0.479633	89.0858
B4GALNT4	0.553912	2.95734
B4GALT6	0.231103	3.92747
B4GALT7	0.16897	39.274
BAHD1	0.173192	28.808
BAMBI	0.579585	72.248
BARD1	0.0562653	28.5491
BCAR1	0.487657	62.6367
BCL2L1	0.306881	78.4305
BCL2L13	0.0998456	69.405
BCL9	0.186625	22.6614
BCL9L	0.413022	42.9
BCORL1	0.476917	6.62288
BEND3	0.491395	26.7187
BET1L	0.244623	36.6686
BHLHE40	0.255065	287.427
BICD1	0.465398	22.9452
BIRC6	0.0430401	30.4971
BRD2	0.155158	23.9548
BRD3	0.195363	7.20306
BRD4	0.104308	14.2052
BRI3BP	0.386164	59.2089
BRPF1	0.13701	57.2149
BTBD7	0.238434	16.4212
BTN3A3	0.14782	8.0632
BUD13	0.166425	43.6509
C12orf49	0.187731	55.3948
C12orf65	0.353478	31.8403
C14orf169	0.281744	47.8751
C15orf23	0.266469	49.5637
C15orf39	0.212444	105.606
C15orf42	0.185789	22.8032
C16orf72	0.49974	68.6007
C17orf51	0.42591	36.9998
C17orf62	0.0470184	40.2664
C17orf70	0.390393	20.9461
C17orf96	0.309527	23.4029
C19orf24	0.345976	38.4745
C19orf48	0.252374	248.847
C19orf6	0.120221	45.0309
C1orf212	0.595267	34.6801
C1orf233	0.325847	14.3705
C1orf74	0.304173	63.1456
C1orf86	0.249794	2.9104
C20orf4	0.130897	176.527
C21orf58	0.506033	5.35144
C2orf18	0.366754	57.0039
C3orf58	0.235026	29.3062
C6orf228	0.26452	51.6137
C7orf26	0.574201	43.4114
C7orf49	0.465208	86.3477
C9orf37	0.427058	38.0795
C9orf69	0.237999	80.949
CAMSAP2	0.139346	54.7198
CANT1	0.524488	115.977
CBFA2T2	0.274108	20.6567
CBX2	0.2061	63.4236
CBX4	0.37011	85.2842
CBX6	0.30921	21.9534
CCDC85C	0.213015	16.5614
CCDC86	0.0777666	38.0208
CCDC94	0.0899591	4.27085
CCNF	0.247178	37.7631
CCNK	0.300585	3.00711
CCNT1	0.0239516	110.36
CCNT2	0.399107	15.9948
CD2BP2	0.16504	33.0644
CD3EAP	0.0126244	4.33622
CD83	0.260207	192.081
CD97	0.232209	59.4547
CDC25A	0.421941	52.7537
CDC34	0.29856	56.6436
CDC42EP1	0.371542	48.6351
CDC42EP4	0.333331	45.0138
CDC42SE1	0.0403975	67.4835
CDK10	0.652865	17.7426
CDV3	0.330108	110.227
CEBPA	0.0783428	17.1456
CEBPB	0.239778	132.848
CEBPG	0.507296	59.5466
CELSR1	0.15722	28.9751
CELSR2	0.337287	9.43178
CELSR3	0.177091	7.67517
CENPB	0.354792	90.8402
CENPO	0.292333	54.9034
CES2	0.108725	35.5253
CHAMP1	0.327742	67.7344
CHD2	0.362166	9.64293
CHD8	0.137452	30.4544
CHD9	0.717361	13.3639
CHERP	0.287733	29.5058
CHML	0.0545212	76.9015
CHPF2	0.504223	81.8318
CHST12	0.398842	34.2505
CHST14	0.474987	90.2763
CHST15	0.187609	22.1713
CHST3	0.502378	23.7235
CHSY1	0.190168	68.1701
CHTF8	0.292081	145.185
CKAP4	0.183563	56.3717
CLCF1	0.81455	12.7903
CLCN7	0.327639	16.4862
CLMP	0.353858	45.1031
CLPB	0.0352073	32.9017
CLPTM1	0.0807836	21.204
CMIP	0.225653	13.8483
CNNM2	0.239584	28.2941
CNOT6	0.0459227	33.4589
CNOT6L	0.0679983	7.1769
CNPY3	0.136788	26.4223
COL5A1	0.0266834	26.449
CPEB2	0.489098	13.2842
CPSF7	0.179381	128.32
CREBBP	0.56751	27.7808
CRKL	0.632228	117.519
CSF1	0.0941618	19.2274
CSRNP1	0.388561	105.958
CSRNP2	0.256798	49.0783
CSTF1	0.233404	299.574
CSTF2T	0.226265	69.7936
CTBP1	0.193435	37.0865
CUX1	0.1933	10.9032
CXCR4	0.240886	492.381
CYB5R3	0.286924	23.0779
CYBA	0.392283	11.3906
CYP1B1	0.181309	97.8341
DACT1	0.198365	15.8303
DDA1	0.141913	9.70766
DDIT4	0.247653	354.986
DDR1	0.0637692	2.82578
DDX12P	0.64687	1.84899
DEDD	0.36242	64.7298
DGCR2	0.00296792	37.0136
DGKD	0.120366	23.1223
DHCR7	0.207812	44.6732
DHRS3	0.222515	11.0571
DHX33	0.0864733	69.2967
DIDO1	0.122726	37.4054
DISP1	0.129745	20.9531
DIXDC1	0.0599569	15.478
DLGAP4	0.182103	11.4432
DLX1	0.229523	19.659
DLX3	0.685846	5.1014
DLX4	0.269558	34.1509
DNAJC14	0.326906	119.366
DNAJC30	0.365428	21.3635
DOCK5	0.501596	52.5786
DOLK	0.544585	58.7243
DPP7	0.285908	16.0814
DR1	0.145269	62.3465
DSE	0.0464893	76.6938
DUSP1	0.182138	310.137
DUSP16	0.437173	105.809
DUSP2	0.308296	9.84575
DUSP4	0.315936	20.9049
DYNC1H1	0.17494	40.0695
DYRK1A	0.422506	72.2013
DYRK2	0.465883	42.6716
DYRK3	0.194622	84.7228
E2F3	0.200667	86.7794
E2F4	0.0247282	56.9993
EFNA1	0.227682	118.87
EIF1AD	0.361872	20.7853
ELF3	0.503621	16.0393
ELF4	0.107166	21.5539
EN2	0.673738	3.14429
ENG	0.22669	56.4191
EP300	0.465498	35.2476
EPB41L1	0.0517487	14.141
EPHA2	0.0414974	102.186
EPHB2	0.30529	9.70097
EPOR	0.403699	9.12833
EPPK1	0.661674	8.51948
ERC1	0.438493	23.7435
ERRFI1	0.119738	56.6595
ETS2	0.239947	38.1614
ETV3	0.344646	26.6707
EVC	0.312819	9.7908
EXOC7	0.0328043	29.5128
EXOSC2	0.12886	111.931
EXT1	0.0120525	111.018
EXTL3	0.238689	43.2693
FADD	0.497191	171.851
FAM100B	0.138019	22.0697
FAM104A	0.204116	100.586
FAM131A	0.156498	3.23445
FAM134B	0.0891314	8.75696
FAM160A2	0.00320224	18.7704
FAM175B	0.135078	44.7767
FAM208B	0.0164333	78.4998
FAM53C	0.293799	77.2712
FAM57A	0.0719544	98.6775
FAM83D	0.356212	241.962
FAM83H	0.27208	23.2301
FAM89B	0.09517	9.49929
FAT1	0.138922	43.1796
FBXL14	0.401463	39.6161
FBXL18	0.479157	16.1847
FBXL19	0.232173	9.06071
FBXO34	0.295117	58.4996
FBXO41	0.113435	2.08386
FBXO42	0.192794	70.1254
FBXO46	0.164635	26.5612
FBXW2	0.195053	55.5554
FEM1A	0.41537	101.589
FEM1B	0.386569	194.382
FIGN	0.548349	15.88
FJX1	0.22915	102.811
FKBPL	0.120021	16.9948
FLCN	0.195207	30.7606
FOSL2	0.500296	32.2584
FOXC1	0.244236	20.6058
FOXC2	0.292533	45.2154
FOXK1	0.391632	33.3598
FOXK2	0.45874	124.986
FOXL2	0.349862	35.0291
FOXO1	0.145167	31.2965
FOXO3	0.440919	6.68645
FRAT2	0.188383	39.8375
FRMD8	0.215715	22.2102
FRS2	0.481774	44.9018
FSTL3	0.133067	71.4637
FTSJ2	0.35451	176.434
FZD1	0.263416	20.1101
FZD2	0.278065	50.5336
FZD7	0.482058	20.5783
FZD8	0.197087	20.9905
FZR1	0.191964	28.4576
GALNS	0.0299515	16.7324
GAS1	0.40552	66.6446
GAS2L1	0.388769	21.657
GATA2	0.269975	72.212
GATAD2A	0.261269	52.5552
GCC1	0.339208	47.0073
GCN1L1	0.059738	32.6696
GDF15	0.225466	150.471
GEMIN4	0.447431	167.483
GFI1	0.330741	10.1355
GGA3	0.0934307	34.5021
GIGYF2	0.0660776	7.66062
GLCCI1	0.108284	17.5609
GLI2	0.39829	5.04159
GNA12	0.371882	116.289
GNA13	0.3559	119.224
GNL3L	0.0299185	35.2101
GNPNAT1	0.0908643	10.1018
GON4L	0.148609	12.2653
GPATCH8	0.222524	15.5981
GPBP1	0.297606	55.2542
GPER	0.0642246	26.6515
GPR161	0.627301	6.4818
GPR56	0.0922111	70.0315
GPRC5A	0.274082	280.014
GPS1	0.133406	33.9284
GRPEL2	0.296328	93.916
GSG2	0.31177	101.327
GSK3B	0.136042	35.6914
GTF2A1	0.168543	5.4781
GTF2E1	0.081331	47.3841
GTF3C4	0.387162	287.417
GTPBP5	0.0628449	60.541
HCFC1	0.223069	46.9363
HCG11	0.0905725	20.8464
HDAC7	0.39146	15.3873
HEG1	0.329304	42.6509
HELZ	0.256053	9.82868
HEXIM1	0.256566	39.122
HIVEP1	0.296544	34.476
HIVEP2	0.12825	16.0715
HNRNPA0	0.401243	189.76
HOXC10	0.333405	69.3244
HOXC11	0.147146	36.9484
HOXC13	0.484355	49.3148
HOXC6	0.192043	11.0894
HR	0.0960719	12.1179
HS6ST3	0.318485	10.4664
HYAL1	0.0670725	34.6354
ICOSLG	0.343081	15.2936
IER2	0.272752	184.106
IER3	0.122743	97.7048
IER5	0.192637	114.252
IER5L	0.274512	76.3806
IGF1R	0.137495	79.638
IKBKG	0.0863322	5.3535
IL17RA	0.548111	10.1834
IL4R	0.216279	25.1591
IMP4	0.395858	53.4172
INF2	0.036143	21.6317
INO80D	0.345734	9.00222
INTS5	0.142712	79.515
IP6K1	0.249306	88.5065
IRF2BP2	0.286765	165.573
IRF2BPL	0.0691203	47.5468
IRS1	0.498877	13.218
IRS2	0.304632	31.9118
IST1	0.041558	263.399
ITPRIP	0.40572	174.676
ITPRIPL2	0.366941	82.3478
JAGN1	0.540124	142.363
JUNB	0.076524	340.831
JUND	0.320072	128.706
KANSL1	0.24454	43.4734
KAT2A	0.0982952	27.0676
KAT6A	0.363448	24.5461
KBTBD6	0.490364	40.7849
KCNK1	0.0962509	66.2347
KCNK3	0.329234	6.26349
KCTD15	0.0299593	21.2251
KDM2A	0.281326	32.8343
KDM6A	0.247674	45.684
KEAP1	0.420698	34.3388
KHSRP	0.0460236	30.6906
KIAA0040	0.387605	41.3051
KIAA0240	0.479832	23.1059
KIAA0284	0.086127	10.4036
KIAA0664	0.331207	26.6982
KIAA0922	0.248674	7.36633
KIAA1804	0.151771	18.2596
KIAA1958	0.390508	39.3855
KIAA2013	0.373677	35.5282
KIF13A	0.0382178	27.477
KIF26A	0.151565	14.8738
KIRREL	0.315651	45.1303
KLF13	0.234289	37.4432
KLF4	0.449253	180.733
KLF6	0.225214	33.8515
KLHL18	0.485476	62.5654
KLHL9	0.441046	71.2118
L1CAM	0.122861	65.699
LATS1	0.0384191	33.8414
LATS2	0.197952	70.5092
LDLR	0.2577	89.5194
LDOC1L	0.319591	184.927
LEPREL2	0.979301	1.57534
LINC00346	0.447232	11.3602
LINC00473	0.134765	193.262
LMTK2	0.202717	31.942
LOC100499177	0.1725	0.183742
LOC100506668	0.694494	74.4356
LOC100506710	0.270689	73.3027
LOC148413	0.129134	33.8249
LOC642852	0.394562	10.6708
LONP1	0.239789	41.8478
LPCAT1	0.111228	85.2635
LPHN1	0.131737	11.8945
LRFN3	0.319634	11.504
LRFN4	0.476593	67.38
LRRC37B	0.157624	12.2608
LRRC8A	0.018127	63.5764
LRRC8D	0.221047	106.809
LRRN2	0.396072	35.2238
LSM10	0.68998	232.083
LTBR	0.147757	126.056
LUZP1	0.236359	23.9271
LZTR1	0.0891453	12.5701
MAEA	0.0148757	109.294
MAFK	0.511753	24.6763
MAGEF1	0.163287	40.1821
MAN1A2	0.0705141	34.8774
MAN2B2	0.301792	8.29275
MANEAL	0.34804	47.2156
MAP1S	0.165149	39.9934
MAP3K2	0.189245	15.9501
MAP3K4	0.369941	26.3499
MAPK1IP1L	0.195567	25.7327
MAPK4	0.227222	27.2191
MAPKBP1	0.476054	4.95904
MAPT	0.134168	0.818483
MBD3	0.271792	50.0875
MBOAT7	0.289456	18.6669
MC1R	0.185952	10.8471
MCL1	0.150661	435.584
MDC1	0.310922	3.84447
MDM2	0.82242	91.0554
MED13	0.311909	96.8018
MED13L	0.136573	70.2141
MED26	0.330118	66.1475
MEGF9	0.258165	78.6777
MEIS2	0.423999	11.5947
MEPCE	0.330995	105.95
METTL1	0.210284	31.158
METTL21A	0.059492	5.81086
MEX3D	0.28591	15.7466
MFAP3	0.0334856	153.18
MFHAS1	0.407809	88.8451
MFSD5	0.204462	115.27
MGA	0.49459	86.016
MGAT1	0.380113	85.8728
MGAT2	0.457942	185.415
MICALL1	0.137447	8.59925
MID1IP1	0.373875	135.369
MKI67	0.603012	9.91387
MKL1	0.355521	18.8559
MKL2	0.553111	10.9665
MLL	0.797201	13.8934
MLL2	1.06946	16.8028
MLL3	0.567873	8.95187
MLL5	0.184458	13.0311
MLXIP	0.350246	28.191
MMS22L	0.104004	17.9403
MOGS	0.299168	27.2426
MRPS12	0.189998	64.8446
MSANTD4	0.293172	24.1445
MSL1	0.171417	56.8627
MSL2	0.454795	88.012
MSX1	0.264922	15.9041
MTHFSD	0.215821	19.079
MTSS1L	0.147205	51.3292
MUL1	0.496913	84.9521
MUM1	0.0865065	22.4071
MYO9B	0.292364	20.9471
MYPN	0.00551299	49.5185
NAA30	0.0923576	12.7435
NAT8L	0.37179	8.98189
NAV1	0.150684	14.0343
NCKAP5L	0.250721	35.3158
NCLN	0.300742	39.3444
NCOA5	0.0357205	43.2479
NCOA6	0.43251	22.3796
NCOA7	0.0409899	102.632
NDE1	0.262303	19.8638
NDOR1	0.134711	18.9878
NDST1	0.183479	41.8999
NECAP2	0.304681	72.5523
NEU3	0.363429	49.2715
NFATC3	0.206487	77.1694
NFIC	0.41189	14.1989
NFIL3	0.201526	144.22
NHSL1	0.289599	16.4209
NIF3L1	0.196476	49.5253
NINJ1	0.206291	64.515
NIPA1	0.503373	31.9266
NIPBL	0.0335327	32.7825
NISCH	0.0297823	15.5609
NLGN2	0.267551	12.2758
NLRC5	0.0341185	8.27907
NOL6	0.13354	44.8132
NOP16	0.0914427	48.1553
NOTCH2	0.100347	77.0928
NR2F6	0.38414	87.4473
NR3C1	0.22564	95.796
NR4A1	0.16872	26.241
NRF1	0.268735	22.2913
NRM	0.0893328	1.818
NSD1	0.460987	30.1194
NTSR1	0.501436	14.0375
NUAK2	0.330032	57.0522
NUCB1	0.0616248	25.602
NUFIP2	0.305382	75.4204
NUP153	0.054798	193.676
NUP50	0.174295	96.6241
NUP62	0.283488	141.071
OBSCN	0.795415	1.51091
OSBPL2	0.142121	42.2341
OTUD3	0.406924	4.35808
OTUD7B	0.508931	23.6203
P2RY6	0.419118	15.3668
PAPD5	0.151707	7.02781
PAPD7	0.188895	81.655
PAQR4	0.240794	50.6733
PAQR7	0.134025	9.30334
PATZ1	0.221029	37.6995
PCNXL3	0.324074	32.1173
PCOLCE	0.0956119	10.7042
PDCD11	0.0429011	19.6641
PDE12	0.1946	59.0448
PDGFA	0.123511	33.0989
PDGFB	0.169542	13.4925
PDP2	0.480493	31.4706
PEG10	0.170485	119.577
PER1	0.318176	7.96305
PFKFB3	0.156931	41.8803
PGBD1	0.283961	30.4741
PGRMC2	0.0773689	24.3382
PHF15	0.299302	69.5257
PHF23	0.146011	150.601
PHLDB1	0.138811	26.9784
PHLPP2	0.50034	36.991
PIAS1	0.26348	38.6081
PIAS4	0.385754	18.4928
PIEZO1	0.426764	15.8431
PIGM	0.693599	19.67
PIGO	0.110977	7.77462
PIGS	0.134614	30.1444
PIK3C2B	0.232359	20.6573
PIM3	0.226511	51.1409
PIP5K1C	0.654746	35.6509
PISD	0.288431	30.3832
PITX1	0.433013	70.3953
PKD1	0.505505	3.64807
PKMYT1	0.161659	4.74966
PLAC2	0.186631	49.1645
PLAGL1	0.361892	61.9115
PLOD1	0.179291	68.6338
PLXNA2	0.0389871	9.15003
PLXNB2	0.186251	35.2715
PODXL	0.0714058	69.0288
PODXL2	0.0495027	69.9063
POGK	0.209034	191.657
POGZ	0.0575621	81.9271
POLR3D	0.350551	28.53
POLR3H	0.341298	34.7197
POM121	0.124964	9.41097
POM121C	0.241049	10.1762
POP7	0.45613	128.187
POR	0.14057	31.0038
PP7080	0.374057	166.993
PPARGC1A	0.284455	16.4403
PPCDC	0.0761489	6.7316
PPP1R10	0.312634	14.6644
PPP1R15B	0.333728	431.39
PPP1R18	0.26318	7.78554
PPP1R26	0.262658	32.2764
PPP1R35	0.125194	10.4336
PPP2R2D	0.268165	43.2899
PPRC1	0.291222	54.2708
PQLC2	0.279807	19.0125
PRCC	0.212261	158.72
PRKCSH	0.0502929	28.4101
PRKRIR	0.145742	36.6786
PRKX	0.0133839	11.7755
PRLR	0.183208	20.2481
PRMT10	0.202891	43.0906
PRR12	1.17183	12.0447
PRR7	0.587804	9.67773
PRRC1	0.0635952	21.0839
PRRC2B	0.0866879	45.4582
PRRC2C	0.0633489	19.2598
PRUNE	0.249197	50.8686
PTBP3	0.0870008	10.4831
PTPN21	0.257718	10.2589
PTPRF	0.209793	29.6829
PXDC1	0.378794	58.9587
PYGO2	0.104876	67.8368
QSOX1	0.256079	16.6499
QTRTD1	0.10624	76.8067
RAB35	0.191188	39.3033
RAB8A	0.00507473	80.1432
RANGAP1	0.0256114	61.3694
RAPGEF1	0.241213	18.7918
RASAL2	0.147564	14.9913
RASSF8	0.282934	50.664
RBBP6	0.414496	16.2888
RBM12B	0.265943	18.6593
RBM14	0.036751	29.2352
RBM15	0.23372	148.101
RBM38	0.409883	57.299
RCOR1	0.121754	23.0191
RCOR3	0.117808	22.8512
RDH13	0.375454	17.7631
REST	0.274568	43.9021
RFWD3	0.00480179	128.834
RGMB	0.155942	41.9235
RGP1	0.0799052	15.337
RHBDF2	0.0444055	3.94041
RHOB	0.158898	629.775
RHOF	0.543318	12.461
RHOU	0.0794214	6.46171
RHOV	0.309861	37.3399
RIBC2	0.00738115	5.44604
RMI2	0.219851	33.0503
RNF121	0.0554084	41.7159
RNF139	0.163219	107.779
RNF217	0.339317	21.4456
RNF24	0.433336	14.0028
RNF26	0.534315	152.344
RNF34	0.0103106	53.3257
RNFT2	0.158933	6.70784
RNPEPL1	0.0887423	12.2854
ROCK2	0.122048	17.2792
ROR2	0.444507	59.5917
RPP25	0.317313	125.22
RPRD2	0.337478	37.7488
RPUSD2	0.259053	46.0235
RRP7A	0.0642147	13.5233
RTN4R	0.121219	16.7201
RUSC2	0.225716	28.2209
RXRA	0.282241	40.545
SACS	0.0649595	14.7714
SAMD4A	0.699064	13.0862
SAPCD2	0.310414	33.8055
SART3	0.0310398	30.7661
SCAF1	0.380017	32.9645
SCAF8	0.234503	57.3775
SCAMP4	0.311965	12.305
SCARA3	0.315362	176.415
SDF2L1	0.366362	37.2054
SDF4	0.166791	72.8792
SEC16A	0.0458452	82.3863
SELRC1	0.430623	122.542
SEMA4B	0.404935	15.7918
SERPINH1	0.109246	47.9354
SERTAD2	0.729346	39.822
SESN2	0.200863	24.0321
SETD1B	0.605446	24.7144
SETD2	0.171253	32.9352
SETD5	0.134378	83.9651
SETX	0.321097	32.3315
SF1	0.00882137	34.1223
SFT2D2	0.0513241	61.692
SGK196	0.62282	101.727
SGK223	0.203596	34.5911
SGMS1	0.212958	89.6256
SGMS2	0.340964	18.1274
SGSH	0.121787	41.6421
SGTA	0.0982675	38.7038
SH3PXD2A	0.214871	14.113
SH3TC1	0.191106	23.1989
SIAH1	0.358915	30.0672
SIK3	0.300028	39.8516
SIKE1	0.214082	9.87478
SIN3A	0.315828	38.4543
SIPA1L3	0.298935	11.4045
SIX2	0.24025	24.0704
SIX4	0.566098	31.0362
SKI	0.331433	23.5139
SLC10A3	0.264974	126.769
SLC12A7	0.192571	83.4
SLC1A5	0.0976339	104.299
SLC20A2	0.149892	12.2422
SLC25A25	0.292219	35.3178
SLC25A37	0.548786	47.3293
SLC2A1	0.0343655	58.2057
SLC2A4RG	0.254903	10.1219
SLC31A2	0.537207	18.4423
SLC35A4	0.244435	81.7639
SLC35C1	0.582612	30.3123
SLC35C2	0.286022	30.8772
SLC35E1	0.193643	82.9692
SLC38A10	0.0733351	26.8823
SLC39A3	0.301978	13.2859
SLC41A1	0.00352874	26.4003
SLC45A4	0.247742	8.04178
SLC52A2	0.28668	24.4837
SLC7A5	0.120311	623.761
SLCO3A1	0.287778	33.554
SMAD3	0.269224	53.6186
SMAD6	0.381766	19.723
SMCR7L	0.398371	87.0018
SMCR8	0.648431	69.2586
SMG8	0.158552	138.28
SMURF1	0.339864	27.9569
SMYD5	0.16778	14.5835
SNAP47	0.217916	79.1011
SNX19	0.0998196	36.3958
SNX33	0.311509	23.6565
SOBP	0.138988	2.85518
SOCS3	0.387834	154.904
SOGA1	0.567743	22.6812
SOLH	0.747689	8.19231
SOS1	0.3468	10.1333
SOWAHC	0.488105	17.3556
SOX12	0.551823	12.0612
SOX4	0.35743	68.7569
SP1	0.282481	105.52
SPATA13	0.00768606	10.2874
SPECC1	0.00144802	35.9602
SPEN	0.360224	14.5877
SPRED2	0.463512	41.5097
SPSB1	0.243483	78.1733
SRCAP	0.429864	39.432
SRGAP2	0.0314029	28.4966
SRXN1	0.483684	246.734
ST3GAL1	0.554503	25.5143
ST3GAL2	0.154892	36.3718
STC2	0.336563	112.355
STEAP3	0.0906078	11.911
STK25	0.255182	15.3657
STK35	0.630063	23.5784
STX6	0.167691	34.5926
SURF6	0.425105	47.9801
SYDE1	0.157767	128.078
SYVN1	0.125128	13.9369
TADA2B	0.520216	55.602
TAF1C	0.28371	23.5899
TANC2	0.655051	23.1461
TAP1	0.0881465	2.05312
TATDN2	0.0464794	115.731
TBC1D13	0.175539	23.5779
TBC1D14	0.115338	43.3973
TBC1D24	0.768575	12.9357
TBC1D9	0.0403002	12.9481
TBL2	0.279498	51.1182
TBP	0.130219	7.59212
TBX1	0.286087	2.28926
TESK1	0.323825	28.6559
TET2	0.394832	8.03677
TET3	0.737279	20.7673
TGFB1	0.191714	48.8694
TGIF2	0.110418	69.872
THAP11	0.545886	114.613
THAP7	0.575738	63.4123
THBS1	0.190567	227.955
TLK2	0.246003	11.2567
TM2D2	0.0579582	44.2602
TMCC1	0.259643	25.8526
TMED7-TICAM2	0.0332537	1.30024
TMED8	0.449943	15.3885
TMEM104	0.321568	13.3279
TMEM11	0.39113	68.7319
TMEM115	0.266378	96.9586
TMEM127	0.251608	47.1559
TMEM167B	0.104856	27.0325
TMEM168	0.0292015	11.5027
TMEM184A	0.407024	4.77169
TMEM185B	0.271955	43.0773
TMEM186	0.578996	60.4942
TMEM201	0.0667034	10.95
TMEM203	0.601531	264.592
TMEM223	0.222181	84.2587
TMEM37	0.772918	8.24215
TMEM51	0.0954492	17.061
TMEM79	0.0230706	23.3664
TMUB1	0.245141	10.1579
TNFAIP1	0.10667	79.8055
TNFRSF10B	0.0122048	173.882
TNFRSF1A	0.30611	90.8421
TNFSF9	0.476926	16.3209
TNKS1BP1	0.180709	20.2753
TNRC18	0.169358	25.3911
TNRC6A	0.0640497	14.5491
TNRC6B	0.303313	6.91805
TOM1L2	0.0215051	9.31386
TOMM40L	0.193799	28.5956
TOR1AIP2	0.571745	61.7604
TOR2A	0.377843	6.43088
TOR4A	0.451976	29.3949
TPBG	0.347953	78.5989
TPCN1	0.145447	12.9904
TPPP	0.323066	5.89148
TRAF4	0.0887173	100.492
TRAPPC12	0.229072	18.3317
TRIB3	0.119159	137.783
TRIM11	0.10793	37.8894
TRIM16L	0.180455	62.098
TRIM26	0.310786	10.2419
TRIM56	0.372703	11.4148
TRPS1	0.521941	22.1765
TRRAP	0.483737	23.7297
TSC22D1	0.374826	416.381
TSC22D2	0.124283	52.3544
TSC22D4	0.191653	19.7343
TSEN54	0.0137484	16.8165
TSPAN14	0.203354	8.15513
TUBB6	0.256177	166.884
TUBG1	0.266854	38.9486
TUG1	0.0521716	98.1926
TULP3	0.110723	28.0196
TUT1	0.332129	17.1411
TYSND1	0.372551	17.2
UBAP1	0.195856	91.2369
UBE2J2	0.290635	34.8356
UBL4A	0.117306	269.39
UBTD2	0.219798	103.772
UPF2	0.366619	17.8732
URB1	0.0837057	11.1703
URB2	0.229312	87.4596
USP10	0.178082	290.812
USP31	0.212487	15.9863
USP36	0.363448	57.6027
USP47	0.233489	23.621
VANGL1	0.340247	21.6672
VASN	0.442817	34.13
VEGFA	0.0478058	96.7373
VPS18	0.555091	62.9834
WDR27	0.274841	4.86784
WDR33	0.500416	10.7552
WDR6	0.0657602	62.3279
WDR81	0.284519	23.0553
WDR82	0.0180313	109.626
WIPF2	0.151261	14.7429
WIZ	0.00294709	15.8381
WNK1	0.0971657	64.4679
WNT5A	0.224089	44.2571
XRCC3	0.56428	8.66413
XYLT1	0.114222	16.0169
YDJC	0.388561	21.2579
YOD1	0.132874	20.9355
YTHDF1	0.196546	480.856
YTHDF2	0.493237	12702.7
YY2	0.318583	8.47529
ZADH2	0.138925	69.2343
ZBED1	0.212531	0.442468
ZBED4	0.625157	41.3194
ZBTB17	0.352393	5.09784
ZBTB2	0.0613509	92.5413
ZBTB24	0.197417	26.9626
ZBTB40	0.209094	15.9428
ZBTB6	0.307472	64.3114
ZBTB7A	0.510474	6.72536
ZBTB7B	0.0933549	49.4942
ZC3H11A	0.328472	29.4059
ZC3H18	0.085634	17.8124
ZC3H4	0.176941	20.1149
ZCCHC14	0.267682	69.3822
ZCCHC2	0.0206748	26.5318
ZDHHC18	0.267143	6.79904
ZDHHC5	0.0916257	99.0756
ZDHHC7	0.0444234	77.7403
ZFHX3	0.754807	23.4039
ZFP36	0.980158	11.499
ZFP36L1	0.485847	34.8584
ZFP36L2	0.380738	39.9855
ZFP64	0.547723	50.9262
ZFX	0.26212	73.8844
ZMYND19	0.197401	39.2683
ZMYND8	0.261609	30.6894
ZNF136	0.129041	26.4144
ZNF142	0.259743	22.274
ZNF148	0.284292	32.7765
ZNF202	0.125047	33.9195
ZNF238	0.196961	22.5199
ZNF295	0.515348	26.5764
ZNF319	0.291585	26.2628
ZNF35	0.340137	98.1971
ZNF384	0.290751	56.6182
ZNF398	0.330949	59.3955
ZNF434	0.2167	41.9219
ZNF445	0.40087	14.7835
ZNF451	0.253097	37.8127
ZNF468	0.172358	36.919
ZNF498	0.342182	31.748
ZNF503	0.245857	10.5893
ZNF507	0.7025	26.3246
ZNF526	0.190843	34.6503
ZNF562	0.0827166	56.5096
ZNF581	0.177997	104.292
ZNF592	0.208545	25.2563
ZNF605	0.22235	3.49598
ZNF628	0.383227	9.61158
ZNF646	0.217532	30.2857
ZNF672	0.194275	72.4599
ZNF687	0.220632	80.9845
ZNF703	0.362382	22.2722
ZNF710	0.409674	7.07416
ZNF714	0.0373233	6.75008
ZNF746	0.324228	35.5651
ZNF761	0.0417112	6.01539
ZNF764	0.267143	29.8573
ZNF768	0.120044	50.2763
ZNF778	0.557196	47.5805
ZNF787	0.596127	23.9141
ZNF8	0.251576	78.2048
ZNF800	0.253994	29.1568
ZNF831	0.286853	52.5762
ZNF865	0.260202	9.62612
ZNFX1	0.0388053	74
ZNRF3	0.495677	15.3175
ZRANB1	0.433827	60.575
ZXDB	0.24675	59.1853
ZXDC	0.141688	11.1432

## Sheet: Sheet3
YTHDF2 negative correlated gene
gene	cor	p.value
CFTR	-0.383327	0.0303384
AOC1	-0.516792	0.00245842
TMEM176A	-0.388224	0.0281145
ALDH3B1	-0.472303	0.00634476
ARSD	-0.478208	0.00563408
SYN1	-0.364498	0.0402627
RHOBTB2	-0.352181	0.0480618
MLXIPL	-0.473291	0.00622088
SEMA3B	-0.433654	0.0131544
MAN2B2	-0.459774	0.00810922
MVP	-0.421191	0.0163633
GPRC5A	-0.392817	0.0261514
NPC1L1	-0.401128	0.0228853
VSIG2	-0.549989	0.00111036
GRAMD1B	-0.379933	0.0319624
ADAM28	-0.354912	0.0462361
COL9A2	-0.473272	0.00622324
KCNQ1	-0.635598	9.2731e-05
ENTPD2	-0.443819	0.0109442
SPAG4	-0.401183	0.0228646
CCN5	-0.40535	0.0213594
BCAS1	-0.464129	0.00745381
NGEF	-0.505696	0.00315141
PLA2G10	-0.367705	0.0384091
ST6GALNAC1	-0.434538	0.0129484
GLI2	-0.417	0.0175792
CDHR2	-0.418191	0.0172263
MGLL	-0.395341	0.0251212
CTTNBP2	-0.399264	0.0235868
CDH17	-0.39055	0.0271057
LXN	-0.373105	0.0354439
RAPGEF3	-0.420199	0.0166448
PTPRH	-0.403928	0.0218635
COL16A1	-0.378333	0.0327522
FER1L4	-0.450816	0.00961222
PXN	-0.382828	0.030573
ABCC6	-0.426056	0.0150409
SEMA4G	-0.36425	0.0404092
SMIM24	-0.536273	0.00155719
PCSK5	-0.371151	0.0364944
OCEL1	-0.425359	0.0152247
RSPH14	-0.394981	0.0252661
IFT27	-0.355168	0.0460677
UPK3A	-0.426269	0.014985
CHADL	-0.359215	0.0434728
ITPK1	-0.373928	0.0350086
BDKRB1	-0.398574	0.0238508
SGK2	-0.607555	0.000226211
BIRC7	-0.384062	0.0299958
NKAIN4	-0.559564	0.000869269
EEF1A2	-0.39128	0.0267953
PTK6	-0.490763	0.00434632
CST3	-0.59479	0.000330392
WFDC2	-0.439649	0.0118097
CACNA1F	-0.407951	0.0204618
ASB9	-0.352012	0.0481766
TIMP1	-0.624488	0.000133392
DHRS12	-0.577882	0.000532862
MSLN	-0.46169	0.00781502
MAPK3	-0.442083	0.0112979
GDPD3	-0.381751	0.0310842
PLLP	-0.610511	0.000206736
CCL17	-0.362903	0.0412113
HCFC1R1	-0.394818	0.0253319
LMF1	-0.501817	0.00343057
XYLT1	-0.432527	0.0134208
PYCARD	-0.496793	0.00382367
ECH1	-0.376621	0.0336144
RABAC1	-0.372075	0.0359947
TMEM205	-0.434367	0.012988
FAM83E	-0.363053	0.0411209
ADAP1	-0.470822	0.00653455
MINDY4	-0.399191	0.0236148
CYP3A5	-0.502172	0.00340419
AGFG2	-0.475089	0.00600045
TMEM176B	-0.403547	0.0220005
AK1	-0.439117	0.0119242
PBLD	-0.3939	0.0257053
RGS9	-0.36726	0.0386624
ABCC3	-0.393741	0.0257702
SLC22A18	-0.512142	0.00273078
SLC6A12	-0.416418	0.0177539
NME5	-0.419603	0.0168155
HGD	-0.509187	0.00291716
FOXP1	-0.477032	0.00576991
CCL20	-0.406237	0.0210498
REEP6	-0.445463	0.0106181
PECR	-0.378446	0.0326961
IL1R2	-0.384378	0.0298495
TSPAN1	-0.470533	0.00657215
TREH	-0.527904	0.00190097
PIGZ	-0.494542	0.00401207
GALNT12	-0.357901	0.0443024
IFI27L2	-0.50294	0.00334765
MSX2	-0.417083	0.0175545
CCDC170	-0.456406	0.00864913
CYSTM1	-0.488924	0.00451741
DNAJC15	-0.356095	0.0454629
PLBD1	-0.374097	0.0349197
CCRL2	-0.372364	0.0358393
POLM	-0.561882	0.000818331
SLPI	-0.356768	0.0450274
KCNK15	-0.489622	0.00445181
IQSEC2	-0.520152	0.00227659
MYRF	-0.524258	0.00207034
SCGB2A1	-0.381217	0.0313398
SLC2A4RG	-0.415632	0.0179921
PPDPF	-0.421313	0.0163291
C3	-0.366498	0.0390983
DYNLRB1	-0.372643	0.0356898
PRDX5	-0.453829	0.00908244
RRAS	-0.537969	0.00149457
TSPAN8	-0.422141	0.0160977
IDUA	-0.556207	0.000947963
GAL3ST1	-0.519041	0.00233538
MGAT3	-0.420247	0.0166309
BAIAP2L2	-0.498833	0.00365962
TST	-0.483237	0.00508367
IRF5	-0.449446	0.00986173
ACKR4	-0.38359	0.0302153
USP6	-0.351161	0.0487576
SHC2	-0.378952	0.032445
PUDP	-0.402749	0.0222889
TNNI2	-0.361227	0.0422269
SLC35D2	-0.416662	0.0176805
RAMP1	-0.362233	0.0416149
ACY3	-0.403108	0.0221586
LGR6	-0.377766	0.033036
ERN2	-0.517155	0.00243816
KCP	-0.584648	0.000441485
CD63	-0.421853	0.0161779
BLOC1S1	-0.437218	0.0123404
VILL	-0.478461	0.00560532
BIN1	-0.409186	0.0200468
IFT172	-0.382389	0.0307802
SLC40A1	-0.356019	0.0455121
GRTP1	-0.409462	0.0199549
NEIL1	-0.3943	0.0255419
LMTK3	-0.408121	0.0204044
MMEL1	-0.456899	0.0085682
PADI1	-0.396609	0.0246168
MYOM3	-0.372082	0.0359908
IL22RA1	-0.371234	0.0364497
ATP1B1	-0.438422	0.012075
RORC	-0.378048	0.0328946
SELENBP1	-0.4489	0.00996258
PLEKHA6	-0.372937	0.0355332
OSR1	-0.392292	0.02637
GALM	-0.51216	0.00272969
DENND2A	-0.374127	0.0349039
IDNK	-0.477648	0.00569843
PTGES	-0.369919	0.0371703
LCN2	-0.444698	0.0107689
MSRB2	-0.35438	0.0465871
LRMDA	-0.418575	0.0171138
PAOX	-0.377349	0.0332455
CAPN5	-0.487161	0.00468688
PLCH2	-0.465784	0.00721685
TBX6	-0.474397	0.0060845
TMEM219	-0.355553	0.0458155
HNMT	-0.379281	0.0322821
CACNA2D4	-0.372957	0.0355224
CCDC148	-0.353357	0.0472689
PLA2R1	-0.454417	0.0089819
FAM81B	-0.405836	0.0211893
JAZF1	-0.357094	0.0448181
WNT3A	-0.351776	0.0483372
FUT6	-0.438102	0.0121451
NMNAT2	-0.352714	0.0477008
RBPMS	-0.482702	0.00513996
STEAP2	-0.351337	0.0486369
CREB3L1	-0.48056	0.00537071
TNFRSF14	-0.433004	0.0133075
NPM2	-0.365904	0.0394416
DMTN	-0.552384	0.00104512
TNNI1	-0.429062	0.0142691
CCDC24	-0.456952	0.0085595
LRRC36	-0.38852	0.0279846
PDE9A	-0.42779	0.0145914
PLCD3	-0.402165	0.0225024
MSLNL	-0.375476	0.0342019
PDZK1IP1	-0.383805	0.0301153
SLC25A34	-0.365131	0.0398916
SCNN1D	-0.433165	0.0132695
OXER1	-0.470058	0.00663443
HAAO	-0.381141	0.0313767
PIGR	-0.41206	0.019108
SGPP2	-0.432614	0.0134001
TMEM169	-0.400635	0.0230691
IL17RE	-0.399441	0.0235194
SLC6A20	-0.414264	0.0184129
DNALI1	-0.370071	0.0370859
S100P	-0.369367	0.0374759
SHH	-0.427656	0.0146259
GPER1	-0.507299	0.00304185
ALDH1A1	-0.446204	0.0104738
GJB2	-0.408032	0.0204344
PPP1R36	-0.468624	0.00682511
AMN	-0.385782	0.0292064
MYO1A	-0.410622	0.0195729
TMEM92	-0.501323	0.00346763
PRRX2	-0.353408	0.0472346
PSCA	-0.429255	0.0142207
CCDC88B	-0.363802	0.0406744
DEGS2	-0.536662	0.00154264
SLC16A4	-0.514878	0.00256754
GSTM4	-0.353875	0.0469226
SLC49A3	-0.39134	0.02677
SH3TC2	-0.36562	0.0396062
MYO7B	-0.572337	0.00061982
METTL7B	-0.376101	0.0338804
NPAS2	-0.355062	0.0461377
TPT1-AS1	-0.420348	0.0166023
FUT3	-0.374362	0.0347806
MAP6	-0.391872	0.0265456
ANO5	-0.538259	0.00148409
LGALS4	-0.37462	0.0346461
KNDC1	-0.542067	0.00135225
CYP4F11	-0.405391	0.021345
LGALS9C	-0.35426	0.0466671
ISG20	-0.409556	0.0199238
PDZD3	-0.44483	0.0107428
CCDC96	-0.362619	0.0413821
MUC13	-0.438491	0.0120601
PHLDA3	-0.414296	0.0184028
ABO	-0.447584	0.0102095
CATSPER1	-0.357181	0.0447623
CLTB	-0.402551	0.0223611
POLD4	-0.398543	0.0238627
CABP4	-0.43771	0.0122314
ORAI3	-0.417208	0.0175171
VPS37D	-0.421614	0.0162448
LPCAT4	-0.378585	0.0326266
PFN4	-0.421597	0.0162495
C8G	-0.350384	0.0492938
MUC20	-0.527759	0.00190747
SPACA4	-0.491449	0.00428388
ALS2CL	-0.489263	0.00448546
PLEC	-0.353601	0.0471056
GPR35	-0.489032	0.00450721
FUCA1	-0.462135	0.0077481
C1orf194	-0.437404	0.0122989
B3GNT3	-0.426207	0.0150012
PRR26	-0.427658	0.0146253
ACBD4	-0.433481	0.0131951
C6orf223	-0.366188	0.0392773
TMIE	-0.408981	0.0201154
TP53TG1	-0.540693	0.0013986
GLTPD2	-0.409933	0.0197991
SPNS3	-0.499173	0.00363286
ODF3L1	-0.384931	0.0295947
ZNF662	-0.354918	0.0462324
NDUFB1	-0.408817	0.0201703
AIFM3	-0.393058	0.0260516
B3GALT5	-0.441277	0.0114653
ADRA2C	-0.384318	0.029877
C1QTNF12	-0.359393	0.0433615
LCN12	-0.422429	0.0160181
CIB1	-0.402047	0.0225458
IL3RA	-0.359602	0.0432309
TLCD2	-0.476735	0.00580468
ADAMTSL5	-0.495407	0.00393875
MATN1-AS1	-0.459663	0.00812659
SLC51B	-0.37087	0.0366477
CYP4F12	-0.433177	0.0132665
FSCN2	-0.439882	0.0117598
NHS	-0.466494	0.00711725
C15orf62	-0.384653	0.0297228
NOXA1	-0.524176	0.00207426
BCL2L15	-0.533907	0.00164842
ENTPD8	-0.642712	7.29182e-05
TMEM120A	-0.374591	0.034661
AKR1C3	-0.442789	0.011153
TMEM63A	-0.399708	0.0234182
HRCT1	-0.444191	0.0108698
ARMCX4	-0.351066	0.0488229
HSH2D	-0.42642	0.0149454
SCN8A	-0.372236	0.0359079
ANXA4	-0.393389	0.0259149
CH17-340M24.3	-0.444796	0.0107494
NOL4L	-0.423993	0.0155904
SERPINA1	-0.485457	0.00485584
S100A10	-0.392339	0.0263503
S100A6	-0.37489	0.0345053
CCDC151	-0.407417	0.0206436
NPIPB13	-0.383519	0.0302487
CARD11	-0.62901	0.000115238
SH3BGRL2	-0.394736	0.0253652
CNGA1	-0.409396	0.0199771
MT-ND6	-0.515447	0.00253467
MT-ND5	-0.454553	0.00895881
TGM2	-0.363906	0.040613
AC105020.1	-0.387143	0.0285938
INF2	-0.407296	0.0206851
CAPN8	-0.50304	0.00334032
MIR29B2CHG	-0.391037	0.0268983
ADD3-AS1	-0.3529	0.0475753
C2orf72	-0.394697	0.025381
NBDY	-0.466129	0.00716822
SMIM5	-0.486341	0.00476748
SLC44A4	-0.542358	0.00134259
PSORS1C1	-0.468048	0.00690306
HLA-J	-0.564975	0.000754479
TTC25	-0.368193	0.0381333
MUC12	-0.426381	0.0149556
CFI	-0.350777	0.0490222
RGL3	-0.361516	0.0420504
DENND6B	-0.392342	0.0263492
MT-TC	-0.400362	0.0231713
MT-TY	-0.488445	0.00456291
MT-TP	-0.419409	0.0168714
COX20P1	-0.427198	0.0147437
TCTEX1D2	-0.38585	0.0291755
ZNF888	-0.455344	0.00882548
GALT	-0.350462	0.04924
TTLL3	-0.350843	0.0489767
ANG	-0.523777	0.00209359
SEC14L6	-0.558126	0.000902248
STARD10	-0.425626	0.0151539
COL28A1	-0.362564	0.041415
GRID2IP	-0.556961	0.000929763
MUC5AC	-0.389879	0.0273935
ATAD3C	-0.456344	0.00865929
FAM228B	-0.353147	0.0474095
HRAT92	-0.561801	0.000820083
SLC44A3-AS1	-0.350003	0.0495579
BCAR3-AS1	-0.351829	0.0483013
AC131097.2	-0.374797	0.0345538
AL161785.1	-0.368462	0.0379816
AC096677.1	-0.384693	0.0297041
AC015987.1	-0.3718	0.0361428
MUC20P1	-0.415373	0.0180711
ABHD11-AS1	-0.564702	0.000759939
BAIAP2-DT	-0.355668	0.0457408
AL391056.1	-0.481524	0.00526573
AL451042.2	-0.350112	0.0494827
AL139246.3	-0.474218	0.0061064
AC004975.2	-0.374477	0.0347208
MIR194-2HG	-0.48596	0.00480535
PSMG3-AS1	-0.386192	0.0290204
HLA-K	-0.379562	0.0321439
MAP4K3-DT	-0.536202	0.00155989
AC072052.1	-0.428202	0.0144863
RB1-DT	-0.513914	0.00262404
SEMA3B-AS1	-0.475617	0.00593714
TRIM80P	-0.359673	0.0431868
LYRM9	-0.423271	0.0157865
MIR3936HG	-0.383241	0.0303788
LINC00472	-0.438477	0.012063
LINC01137	-0.511045	0.00279869
CYP2T1P	-0.366289	0.0392192
GAS6-AS1	-0.440042	0.0117258
DLG5-AS1	-0.380582	0.0316464
HMGA1P4	-0.429467	0.0141678
SMIM1	-0.381138	0.0313781
AL162724.2	-0.399634	0.0234462
AC137630.2	-0.414994	0.0181874
AGAP1-IT1	-0.384601	0.0297464
PNMA6A	-0.434888	0.0128674
LINC01637	-0.433101	0.0132846
TNFRSF14-AS1	-0.530149	0.00180286
RNF103	-0.3765	0.0336761
ARPC1A	-0.363385	0.0409225
LASTR	-0.455169	0.00885489
CRYZL2P	-0.45566	0.00877268
DECR2	-0.448798	0.00998147
AL591895.1	-0.420955	0.0164299
AC082651.3	-0.37334	0.0353189
TMEM141	-0.399867	0.023358
GATA2-AS1	-0.425188	0.0152698
AC147067.1	-0.52704	0.00194
PICART1	-0.374489	0.0347142
H2AJ	-0.451016	0.00957629
NR2F2-AS1	-0.543817	0.00129516
INSL3	-0.462371	0.00771282
ABHD14A	-0.547691	0.00117626
CCDC153	-0.369322	0.037501
MTND5P11	-0.460829	0.00794605
MTND6P4	-0.545922	0.00122931
AC010226.1	-0.357056	0.0448423
AP000866.2	-0.355323	0.0459662
AC093535.1	-0.398842	0.0237479
LINC02600	-0.442369	0.011239
TMEM92-AS1	-0.389252	0.0276649
MAILR	-0.372656	0.0356829
LINC01484	-0.460087	0.0080606
RBPMS-AS1	-0.52088	0.00223876
AC124067.4	-0.484783	0.0049241
AP003068.2	-0.407278	0.0206912
SLC22A18AS	-0.535351	0.00159221
PGAM1P8	-0.397568	0.0242404
ADCY6-DT	-0.467023	0.00704371
DIO3OS	-0.375622	0.0341264
SRP54-AS1	-0.42292	0.0158827
SMIM6	-0.444768	0.0107551
AC104590.1	-0.451383	0.00951061
AC012236.1	-0.553849	0.00100689
AC009065.2	-0.417959	0.0172946
AC106820.3	-0.380783	0.0315493
LINC02846	-0.438398	0.0120803
HSPB9	-0.554718	0.000984802
LINC00543	-0.580356	0.000497675
AC009065.5	-0.350929	0.0489174
RNF126P1	-0.382018	0.0309569
LINC01979	-0.364933	0.0400069
AC127521.1	-0.367677	0.0384252
MYZAP	-0.415409	0.0180602
AC003965.1	-0.389019	0.0277663
TXNIP	-0.36166	0.0419626
MYO15B	-0.522165	0.00217335
LINC01836	-0.459306	0.00818251
SMIM22	-0.458644	0.00828701
MAGIX	-0.455088	0.00886852
AC012065.2	-0.395022	0.0252497
AC008608.2	-0.370186	0.0370228
AC025171.4	-0.365403	0.0397326
AC008035.1	-0.433989	0.0130759
AC016542.1	-0.38272	0.0306237
AC004982.2	-0.447082	0.0103049
AC073957.3	-0.476391	0.00584519
BX322562.1	-0.508553	0.00295849
AC120498.9	-0.409137	0.0200632
AC242842.1	-0.354142	0.0467454
U47924.3	-0.386923	0.028692
AC008622.2	-0.362941	0.0411882
AC091982.3	-0.416991	0.0175819
AL136295.6	-0.428147	0.0145003
AC005840.4	-0.411662	0.0192359
AC015922.3	-0.365151	0.0398794
AL357033.4	-0.371642	0.0362283
AL121895.2	-0.41951	0.0168425
AC093909.6	-0.364582	0.0402131
AC115284.2	-0.353453	0.0472042
BLACAT1	-0.450423	0.00968319
AL356234.3	-0.366136	0.039307
AC068587.4	-0.445962	0.0105207
AC105233.4	-0.382943	0.0305187
AC107918.4	-0.457781	0.00842503
AC091178.2	-0.416563	0.0177101
Z83745.1	-0.419856	0.0167427
AC005753.3	-0.704011	6.92614e-06
AC006230.1	-0.481078	0.00531405
AC104024.4	-0.381767	0.0310764
AL354953.1	-0.507084	0.00305634

## Sheet: Sheet4
the overlap gene of YTHDF2 negative correlated gene with overlaped gene of YTHDF2 PARCLIP&RIP&siYTHDF2 longer life time gene
gene	log2fd	IP.mean	cor	p.value
GLI2	0.39829	5.04159	-0.417	0.0175792
GPRC5A	0.274082	280.014	-0.392817	0.0261514
INF2	0.036143	21.6317	-0.407296	0.0206851
MAN2B2	0.301792	8.29275	-0.459774	0.00810922
SLC2A4RG	0.254903	10.1219	-0.415632	0.0179921
XYLT1	0.114222	16.0169	-0.432527	0.0134208
