# Supplementary material for: Knockdown of YTHDF2 initiates ERS-induced apoptosis and cancer stemness suppression by sustaining GLI2 stability in cervical cancer
Source: Transl Oncol. 2024 May 21;46:101994. doi: 10.1016/j.tranon.2024.101994 (PMC11141453; doi:10.1016/j.tranon.2024.101994)
Supplement: Supplementary file 1 [file mmc1.zip › mmc1/supplementary table 1.xlsx]

## Sheet: Sheet1
The sequence of shRNA target YTHDF2
shYTHDF2-1	CCGGGCTACTCTGAGGACGATATTCCTCGAGGAATATCGTCCTCAGAGTAGCTTTTTT
shYTHDF2-2	CCGGGATGGATTAAACGATGATGATCTCGAGATCATCATCGTTTAATCCATCTTTTTT

## Sheet: Sheet2
	sense（5'-3'）	antisense（5'-3'）
The sequence of siRNA target GLI2	CCGCTTCAGATGACAGATGTT	AACATCTGTCATCTGAAGCGG
The sequence of shRNA target YTHDF2-1	GCTACTCTGAGGACGATATTC	GAATATCGTCCTCAGAGTAGC
The sequence of shRNA target YTHDF2-2	GATGGATTAAACGATGATGAT	ATCATCATCGTTTAATCCATC
