# Supplementary material for: Knockdown of YTHDF2 initiates ERS-induced apoptosis and cancer stemness suppression by sustaining GLI2 stability in cervical cancer
Source: Transl Oncol. 2024 May 21;46:101994. doi: 10.1016/j.tranon.2024.101994 (PMC11141453; doi:10.1016/j.tranon.2024.101994)
Supplement: Supplementary file 1 [file mmc1.zip › mmc1/supplementary table 2.xlsx]

## Sheet: Sheet1
The qPCR pirmers used in the study
gene	Forward	Reverse
GAPDH	AATGGGCAGCCGTTAGGAAA	GCCCAATACGACCAAATCAGAG
YTHDF2	GGGACAAAAGCCTCCGCC	ATGTACAGATCCATTTTGTACTGCT
CD44	CAGCTCATACCAGCCATCCA	GCTTGATGACCTCGTCCCAT
cMYC	GCTGCTTAGACGCTGGATTT	CACCGAGTCGTAGTCGAGGT
NANOG	AATGGTGTGACGCAGGGATG	TGCACCAGGTCTGAGTGTTC
OCT4	GCCGCTGGCTTATAGAAGGT	TGGATAAAGTGCTTTGTGTGTACT
SOX2	AGGATAAGTACACGCTGCCC	TAACTGTCCATGCGCTGGTT
GLI2	CAGCCAAGGTGGGATGGG	CCTGGGTGGCAATCCGAGAG
CHOP	CCTTTCTCCTTCGGGACACT	TTGATTCTTCCTCTTCATTTCCAGG
ATF4	TCCAACAACAGCAAGGAGGA	TACCCAACAGGGCATCCAAG
GADD34	TCCGAGTGGCCATCTATGTA	AGGGTCCGGATCATGAGTAG
uXBP1	CAGACTACGTGCACCTCTGC	CTGGGTCCAAGTTGTCCAGAAT
sXBP1	GCTGAGTCCGCAGCAGGT	CTGGGTCCAAGTTGTCCAGAAT
tXBP1	TGAAAAACAGAGTAGCAGCTCAGA	CCCAAGCGCTGTCTTAACTC
