# Supplementary material for: Knockdown of YTHDF2 initiates ERS-induced apoptosis and cancer stemness suppression by sustaining GLI2 stability in cervical cancer
Source: Transl Oncol. 2024 May 21;46:101994. doi: 10.1016/j.tranon.2024.101994 (PMC11141453; doi:10.1016/j.tranon.2024.101994)
Supplement: Supplementary file 1 [file mmc1.zip › mmc1/supplementary table 3.xlsx]

## Sheet: Sheet1
Antibodys used in the study
Gene	company	Cat.No.
GAPDH	Abclone	AC002
YTHDF2	Abclone	A155616
CD44	CST	5640(8E2)
c-MYC	Proteintech	10828-1-AP
NANOG	Proteintech	14295-1-AP
OCT4	Proteintech	11263-1-AP
SOX2	Abclone	A19118
Caspase3	CST	9962S
BAX	ABclone	A19684
BCL-2	ABclone	A19693
CHOP	ABclone	A21902
ATF4	CST	D4B8
PERK	ABclone	A21255
GRP78	Abclone	A0241
eIF2a	ABclone	A0764
p-eIF2a	Abclone	AP0692
GLI2	Proteintech	18989-1-AP
